# Supplementary material for: A multi-omic landscape of steatosis-to-NASH progression
Source: Life Metab. 2022 Dec 1;1(3):242–57. doi: 10.1093/lifemeta/loac034 (PMC11749464; doi:10.1093/lifemeta/loac034)
Supplement: loac034_suppl_Supplementary_Data_S1 [file loac034_suppl_Supplementary_Data_S1.xlsx]

## Sheet: 78 upregulated in both mice
		78 up-regulated genes in both NAFL and NASH mice
	28 weeks HFHC diet feeding induced NASH mice				12 weeks HFHC diet feeding induced NAFL mice
Gene name	Log2(Fold Change)	P value	Regulated		Log2(Fold Change)	P value	Regulated
Ephb2	6.81848	1.88e-93	up		1.35796	1.3e-05	up
Fam83a	5.08315	2.46e-80	up		1.00071	0.000849156	up
Trem2	4.42395	4.61e-75	up		1.12699	0.000240282	up
Saa2	3.93053	0	up		1.52582	1.03e-06	up
Ntrk2	3.90054	6.86e-96	up		1.61715	4.86e-07	up
B430212C06Rik	3.6164	6.52e-25	up		1.40537	6.85e-06	up
Gm30692	3.55567	1.34e-21	up		1.00319	0.000632731	up
Smpd3	3.54337	4.15e-70	up		1.51285	9.97e-07	up
Saa1	3.41017	1.59e-259	up		1.11789	0.000173575	up
Ifi27l2b	3.3975	1.79e-163	up		1.18533	0.00022166	up
Themis	3.33732	7.26e-69	up		3.93022	2.13e-45	up
Lpl	3.15266	2.7e-206	up		1.3363	2.63e-06	up
Ubd	3.05304	1.63e-10	up		1.15525	0.000129702	up
Il1rn	3.0023	3.54e-61	up		1.18449	0.000149873	up
Gm19619	2.96743	7.39e-59	up		2.3629	1.45e-18	up
Gm31522	2.95327	5.7e-41	up		1.14485	8.93e-05	up
Cidec	2.92967	1.79e-119	up		1.31439	3.16e-05	up
Sema3b	2.86842	2.92e-22	up		1.03976	0.00101199	up
Cyp2a22	2.79726	1.5e-44	up		1.51791	1.6e-06	up
Cyp2b9	2.78452	3.78e-09	up		1.65321	1.59e-07	up
Ifi44	2.75701	1.88e-37	up		1.10678	6.88e-05	up
Gm11695	2.70707	1.84e-11	up		1.25508	9.64e-05	up
Cxcl10	2.69502	2.37e-25	up		1.30845	1.16e-05	up
H2-Eb1	2.66959	3.85e-108	up		1.0567	0.000842958	up
Cntnap1	2.64749	7.87e-31	up		1.41459	1.11e-05	up
H2-Ab1	2.64656	3.3e-110	up		1.04531	0.000917234	up
Adgrv1	2.56883	2.32e-37	up		1.63277	4.2e-09	up
Slc35f2	2.50229	1.33e-20	up		1.47394	4.66e-06	up
Wfdc2	2.44255	1.79e-34	up		1.55263	7e-07	up
Mogat1	2.318	1.17e-35	up		1.38354	1.73e-05	up
Col4a1	2.25957	3.51e-95	up		1.0032	0.00157172	up
Gm33447	2.24179	2.79e-12	up		1.79705	2.31e-08	up
Unc5b	2.2275	4e-82	up		1.14702	2.28e-05	up
Gal3st1	2.1995	1.25e-19	up		1.42255	8.78e-06	up
Mmd2	2.102	1.48e-13	up		1.82477	3.25e-10	up
2010003K11Rik	2.10007	5.51e-83	up		1.49435	8.35e-07	up
Tmem86a	2.07114	4.91e-50	up		1.21961	7.93e-05	up
Gramd1b	2.06275	8.54e-28	up		1.13179	8.17e-05	up
Kbtbd11	2.03587	1.64e-19	up		1.0506	0.00096466	up
Osbpl3	2.02624	2e-65	up		2.08276	5.02e-18	up
Cd83	2.0216	5.49e-23	up		1.00302	0.0014327	up
Lrrc39	1.9722	1.93e-11	up		1.49522	2.46e-06	up
Samd9l	1.94777	2.53e-60	up		1.01304	3.38e-10	up
Morc4	1.92888	2.14e-18	up		1.13182	0.000372189	up
Lgals1	1.92824	9.35e-72	up		1.40988	2.78e-06	up
Stap1	1.92374	1.79e-14	up		1.92134	1.31e-11	up
Scd1	1.91325	1.26e-18	up		2.07532	8.78e-16	up
Tagln2	1.89597	1.38e-48	up		1.0134	0.00131353	up
Serpina7	1.77046	1.85e-39	up		1.28647	2.2e-05	up
Cd36	1.75668	8.17e-74	up		1.20862	1.1e-05	up
Psd4	1.75239	2.1e-24	up		1.29308	1.26e-06	up
Adam11	1.73229	3.37e-35	up		1.29027	8.54e-07	up
Ngfr	1.73187	4.67e-16	up		1.16039	0.000155469	up
Tceal8	1.72741	3.22e-39	up		1.07936	0.000208009	up
AI413582	1.6376	1.12e-12	up		1.06177	0.000427275	up
Gm40923	1.62479	7.39e-05	up		1.38197	1.46e-05	up
Robo1	1.62293	8.09e-20	up		1.02409	3.99e-05	up
Slc2a4	1.59001	0.000117038	up		1.82727	8.93e-09	up
Vldlr	1.56916	2.8e-18	up		1.17004	0.000176068	up
Blnk	1.549	1.67e-07	up		1.11847	0.000464001	up
Zfp608	1.53386	1.72e-09	up		1.18039	1.09e-05	up
Tlr12	1.50246	1.21e-17	up		1.06338	6.52e-05	up
Psmb9	1.45211	6.89e-23	up		1.47999	2.07e-17	up
Aqp8	1.44166	5.03e-29	up		2.35351	8.06e-22	up
Them6	1.41653	3.61e-10	up		1.06864	0.000333724	up
Cc2d2a	1.38489	6.27e-09	up		1.18952	1.09e-05	up
Eda	1.33307	7e-09	up		1.25314	1.19e-05	up
Sulf2	1.26929	1.09e-20	up		1.06351	8.34e-07	up
Fam241b	1.26489	7.57e-07	up		1.36474	9.38e-06	up
Serpinb8	1.26142	3.19e-08	up		1.11465	9.23e-05	up
1810053B23Rik	1.21279	7.84e-08	up		1.12714	9.28e-05	up
Sult1c2	1.18972	2.06e-07	up		1.15278	2.08e-05	up
Gpc1	1.1616	2.84e-24	up		1.88535	1.49e-30	up
Abcd2	1.15828	0.000820858	up		1.8289	1.05e-12	up
Tmem28	1.1497	1.9e-10	up		1.5345	6.87e-09	up
E330011O21Rik	1.14024	3.04e-08	up		1.25975	4.09e-06	up
Pparg	1.12217	7.02e-10	up		1.14361	3.01e-07	up
Mfsd9	1.001	4.15e-05	up		1.07423	4.17e-05	up

## Sheet: 37 downregulated in both mice
		37 down-regulated genes in both NAFL and NASH mice
	28 weeks HFHC diet feeding induced NASH mice				12 weeks HFHC diet feeding induced NAFL mice
Gene name	Log2(Fold Change)	P value	Regulated		Log2(Fold Change)	P value	Regulated
Sqle	-4.77211	5.02e-179	down		-1.68788	1.33e-07	down
Idi1	-3.89152	0	down		-1.99094	1.1e-13	down
Adgrf1	-3.7601	6.41e-25	down		-1.04358	0.0011721	down
Gm26922	-3.02179	6.11e-15	down		-2.42829	7.37e-15	down
Cadm4	-2.9542	3.63e-40	down		-1.04085	0.000110639	down
Cyp51	-2.91737	3.33e-200	down		-1.78529	1.13e-14	down
Gm3839	-2.88359	2.36e-47	down		-1.09476	0.000401086	down
Msmo1	-2.73434	1.8e-155	down		-1.11055	1.1e-05	down
Cyp7b1	-2.61606	4.78e-24	down		-1.19705	0.000118693	down
Meg3	-2.61257	7.21e-14	down		-2.80148	8.26e-19	down
Cyp2c40	-2.5829	1.63e-08	down		-1.20017	0.000190651	down
Il12rb1	-2.46867	1.05e-17	down		-1.20104	7.94e-05	down
Nsdhl	-2.46652	2.17e-87	down		-1.30924	2.96e-08	down
Slc13a2	-2.29141	1.24e-06	down		-1.1049	0.00060159	down
Gm8893	-2.26292	3.58e-20	down		-1.29991	3.04e-05	down
Raet1e	-2.25179	5.77e-12	down		-1.55657	1.31e-08	down
Mup14	-2.24658	4.58e-07	down		-1.02969	0.000712173	down
Susd4	-2.22928	2.04e-14	down		-1.03739	4.32e-05	down
Enho	-2.21232	3.23e-20	down		-1.34724	6.89e-06	down
Gm35696	-2.19806	1.28e-26	down		-1.45054	7.23e-09	down
Cyp1a2	-2.18998	5.98e-66	down		-1.2241	5.2e-06	down
Rdh16f2	-2.13396	1.76e-71	down		-1.10476	8.25e-05	down
Cyp26a1	-2.12929	6.4e-09	down		-1.29825	6.3e-08	down
Gm4956	-2.08723	9.81e-29	down		-1.79462	1.34e-13	down
Aldoc	-1.87513	5.69e-24	down		-1.18741	2.17e-06	down
Zfpl1	-1.83214	1.33e-83	down		-1.10331	8.08e-12	down
Epop	-1.7689	6.22e-14	down		-1.3052	3.5e-07	down
Dct	-1.74126	5.19e-12	down		-1.29113	7.08e-06	down
Gm7599	-1.67819	8.17e-05	down		-1.23407	0.000117404	down
Wnk4	-1.57463	9.31e-06	down		-1.45798	3.11e-06	down
Hsd17b7	-1.50678	2.13e-75	down		-1.15093	1.1e-16	down
Fam222a	-1.38298	4.04e-06	down		-1.51246	1.59e-06	down
Slco2a1	-1.32587	4.1e-39	down		-1.01697	4.31e-05	down
E030018B13Rik	-1.30339	0.000607402	down		-1.10618	0.000557765	down
G6pc	-1.25374	0.000605885	down		-1.12568	1.39e-05	down
Etnppl	-1.2448	1.54e-06	down		-1.01727	0.000594153	down
Kyat3	-1.19764	2.36e-07	down		-1.14602	1.05e-08	down

## Sheet: 40 upregulated in NAFL mice
		40 specifically up-regulated genes in NAFL mice
	28 weeks HFHC diet feeding induced NASH mice				12 weeks HFHC diet feeding induced NAFL mice
Gene name	Log2(Fold Change)	P value	Regulated		Log2(Fold Change)	P value	Regulated
Cfd	-0.890029	0.0332876	normal		3.00365	1.38e-21	up
Pnldc1	0.603218	0.00651009	normal		1.87882	2.07e-11	up
Srebf1	0.789037	3.28e-10	normal		1.74669	4.45e-13	up
Sema5b	0.710848	8.97e-05	normal		1.70254	3.4e-10	up
Gm11752	0.266625	0.401585	normal		1.69668	4.08e-08	up
Fabp2	0.92974	1.06e-23	normal		1.54097	2.84e-15	up
Tpm2	0.423889	0.00588407	normal		1.47037	4.53e-10	up
Extl1	0.998045	1.97e-06	normal		1.34679	3.5e-10	up
Fam83f	0.829464	0.00291683	normal		1.34252	1.01e-05	up
Rxrg	0.518743	0.00931075	normal		1.32895	1.16e-09	up
Elovl5	0.999667	2.27e-21	normal		1.3256	5.33e-07	up
Ankmy1	0.339663	0.341893	normal		1.31753	2.26e-05	up
Clstn3	0.460751	6.81e-07	normal		1.28205	9.24e-11	up
Gm34654	0.0711738	0.832506	normal		1.26817	7.43e-05	up
1700092C10Rik	--	--	--		1.24436	0.000110473	up
Tmem98	0.965921	2.5e-11	normal		1.22706	1.31e-07	up
Gm32468	-0.583265	0.0255895	normal		1.21516	9.04e-05	up
Acot11	0.935586	5.32e-10	normal		1.20241	1.97e-07	up
Gm37691	0.290369	0.165447	normal		1.16788	3.28e-05	up
Gm11967	0.654191	0.00695381	normal		1.16584	2.11e-05	up
Csrp3	0.149727	0.414557	normal		1.15817	9.13e-07	up
4930452B06Rik	--	--	--		1.14933	0.00024104	up
Nrep	-0.848993	0.0194493	normal		1.14823	5.56e-06	up
Esrrg	0.12868	0.643985	normal		1.1425	0.000141602	up
Cldn2	0.932192	4.45e-22	normal		1.1409	8.62e-15	up
Hlcs	0.631203	5.52e-05	normal		1.13624	2.91e-10	up
Cyp46a1	0.345376	0.125566	normal		1.1279	0.000162754	up
Vnn1	0.66521	3.45e-12	normal		1.09815	2.58e-08	up
Spc24	0.397415	0.011063	normal		1.09522	6.66e-12	up
Dntt	0.134256	0.623536	normal		1.09406	0.000473427	up
Paqr7	0.684307	1.7e-07	normal		1.09213	3.03e-12	up
Dync2li1	0.626202	0.0994078	normal		1.0906	0.00070509	up
Lrtm1	-0.60384	0.00326466	normal		1.08581	0.00070335	up
Gm45425	0.599458	0.102106	normal		1.05046	0.000762195	up
Gm31600	0.5678	0.0113346	normal		1.04814	0.00110736	up
D630039A03Rik	-0.418864	0.00297021	normal		1.04364	1.86e-06	up
Lamb3	0.334966	0.0589922	normal		1.02638	7.58e-06	up
Gm32063	0.782343	0.009213	normal		1.0151	0.000384613	up
Abcg5	0.733423	1.43e-15	normal		1.00734	0.000114016	up
Arsg	0.699469	1.39e-06	normal		1.00214	0.000437768	up

## Sheet: 21 downregulated in NAFL mice
		21 specifically down-regulated genes in NAFL mice
	28 weeks HFHC diet feeding induced NASH mice				12 weeks HFHC diet feeding induced NAFL mice
Gene name	Log2(Fold Change)	P value	Regulated		Log2(Fold Change)	P value	Regulated
Ptgds	--	--	--		-1.9815	4.69e-10	down
Pcp4l1	-0.833857	3.48e-05	normal		-1.97409	8.92e-16	down
Fam107a	-0.1376	0.750857	normal		-1.86684	1.63e-09	down
Tuba8	0.506811	0.149526	normal		-1.67604	4.53e-09	down
Gadd45g	-0.271324	0.547749	normal		-1.56349	5.34e-09	down
Gtpbp4-ps1	-1.12678	0.0225626	normal		-1.4721	2.89e-06	down
Hsd17b6	-0.605548	0.0558475	normal		-1.32684	6.48e-08	down
Ttll8	-0.924906	1.13e-07	normal		-1.22726	3.99e-06	down
Gm43031	--	--	--		-1.21264	0.000166222	down
Fbf1	-0.398254	0.0174221	normal		-1.20113	1.51e-08	down
Arrdc2	-0.299282	0.070417	normal		-1.18152	4.4e-08	down
Tat	-0.566199	0.0247081	normal		-1.16597	7.64e-06	down
9030616G12Rik	-0.976866	1.34e-07	normal		-1.15256	3.75e-09	down
Rad51c	--	--	--		-1.14651	0.000363949	down
Gm43609	-0.662393	0.0475801	normal		-1.13442	7.63e-05	down
Creld2	-0.522155	0.00177056	normal		-1.11524	2.5e-06	down
Pisd-ps1	0.17295	0.615911	normal		-1.06713	4.51e-05	down
Sik1	-0.489283	0.22152	normal		-1.05804	1.86e-05	down
Sacs	-0.847403	5.24e-05	normal		-1.03666	2.69e-05	down
Trp53inp1	0.282074	0.0186637	normal		-1.02213	1.28e-08	down
Hyou1	-0.433711	0.000596039	normal		-1.01204	3.14e-05	down

## Sheet: 1406 upregulated in NASH mice
		1406 specifically up-regulated genes in NASH mice
	28 weeks HFHC diet feeding induced NASH mice				12 weeks HFHC diet feeding induced NAFL mice
Gene name	Log2(Fold Change)	P value	Regulated		Log2(Fold Change)	P value	Regulated
Mmp12	6.65344	5.99e-171	up		0.592049	0.0148451	normal
Ly6d	6.62006	1.23e-168	up		0.381641	0.0695546	normal
Sprr1a	5.44811	2e-42	up		0.66481	0.136991	normal
Fam83a	5.08315	2.46e-80	up		1.00071	0.000849156	normal
Mmp13	5.05261	1.76e-38	up		--	--	--
Lcn2	4.76414	2.05e-77	up		0.604492	0.0270431	normal
Sult1e1	4.75668	3.27e-62	up		--	--	--
Adam8	4.582	5.04e-37	up		--	--	--
Ttc39a	4.56956	9.13e-50	up		0.762766	0.0115803	normal
Ttc39aos1	4.46133	1.94e-31	up		--	--	--
Sdcbp2	4.41647	1.37e-29	up		--	--	--
Timp1	4.34771	4.39e-27	up		--	--	--
Gdf3	4.06529	7.75e-21	up		--	--	--
Vsig8	4.02115	2.41e-19	up		--	--	--
Insyn1	3.92024	1.37e-23	up		--	--	--
Itgax	3.91206	1.79e-54	up		0.848922	0.00339042	normal
Egr2	3.91185	3.01e-17	up		--	--	--
Cidea	3.89805	4.04e-36	up		0.988047	0.000459151	normal
Cdkn1a	3.7902	1.46e-106	up		0.0236267	0.925205	normal
Clec4e	3.75457	2.27e-17	up		--	--	--
Chil3	3.72009	1.28e-16	up		--	--	--
Cx3cr1	3.69243	2.23e-33	up		0.322409	0.117298	normal
Tlr1	3.648	7.51e-31	up		0.649949	0.0411304	normal
Pls1	3.63919	3.61e-20	up		--	--	--
Chst11	3.62686	2.22e-22	up		--	--	--
Apoa4	3.59562	2.59e-183	up		0.935007	0.00162619	normal
Lgals3	3.57777	3.44e-143	up		0.536511	0.0544024	normal
Gm10680	3.57352	9.45e-188	up		0.872653	0.0025587	normal
Gm30692	3.55567	1.34e-21	up		1.00319	0.000632731	normal
Anxa2	3.51661	4.75e-224	up		0.653222	0.0207275	normal
Vcan	3.50585	1.16e-14	up		--	--	--
Clec7a	3.49803	3.06e-111	up		0.980228	0.00223001	normal
Col3a1	3.4795	4.87e-36	up		0.590813	0.032457	normal
Mtmr11	3.46607	1.89e-23	up		--	--	--
Aqp7	3.45638	1.12e-13	up		--	--	--
Slamf8	3.43961	4.16e-21	up		0.431127	0.153092	normal
Cd300lb	3.43052	5.35e-36	up		0.666421	0.0331928	normal
Gipc2	3.42475	2.69e-15	up		--	--	--
Gsta1	3.41956	7.37e-60	up		0.803258	0.00930235	normal
Slc7a11	3.40674	4.11e-13	up		--	--	--
Matk	3.40233	5.1e-16	up		--	--	--
Capg	3.38179	1.24e-76	up		0.894419	0.00466746	normal
Rad51b	3.37338	7.45e-14	up		0.520938	0.0330654	normal
Gm21188	3.36594	1.8e-13	up		--	--	--
S100a11	3.36146	6.77e-121	up		0.615523	0.0250106	normal
Gm36161	3.35442	7.64e-13	up		--	--	--
Ccdc120	3.33798	1.34e-35	up		--	--	--
Atp1a3	3.33187	1.26e-12	up		--	--	--
Plat	3.32754	4.39e-17	up		--	--	--
Chil1	3.32188	5.48e-14	up		--	--	--
Elovl7	3.31459	1.98e-20	up		--	--	--
Col1a2	3.30111	2.03e-87	up		0.543426	0.0640589	normal
Slfn4	3.29818	6.99e-14	up		--	--	--
Atf3	3.28933	5.65e-48	up		0.466004	0.115221	normal
Col1a1	3.28562	7.89e-15	up		0.527721	0.0434238	normal
Gpnmb	3.2729	4.07e-11	up		0.292758	0.120471	normal
Scube1	3.2701	3.64e-21	up		--	--	--
Napsa	3.25865	4.35e-15	up		--	--	--
Mab21l3	3.24116	3.49e-12	up		--	--	--
H2-Q1	3.2364	2.88e-22	up		0.939102	0.00190319	normal
Fndc10	3.22671	8.93e-18	up		--	--	--
Ms4a4c	3.22645	1.33e-14	up		--	--	--
Tmem45b	3.21046	2.18e-14	up		--	--	--
Oas3	3.20246	1.32e-34	up		0.916931	0.00360027	normal
Orm2	3.18751	4.07e-81	up		0.563251	0.0790292	normal
Serpine1	3.18225	1.13e-26	up		0.7255	0.0217237	normal
Gpr35	3.17901	2.62e-29	up		0.845485	0.00863473	normal
Acod1	3.16097	3.2e-12	up		--	--	--
Bmp8b	3.15268	2.23e-13	up		--	--	--
Siglecf	3.14791	5.19e-12	up		--	--	--
Ms4a4a	3.14676	2.39e-12	up		--	--	--
Thbs1	3.12162	2.09e-25	up		0.549058	0.085823	normal
Nrg1	3.11859	9.62e-20	up		--	--	--
Tnc	3.11133	8.16e-31	up		0.643204	0.0419161	normal
Cd63	3.10334	5.92e-111	up		0.540399	0.050558	normal
Armcx4	3.06972	8.09e-34	up		0.328944	0.306956	normal
Sema4d	3.06201	1.55e-33	up		0.822969	0.00899894	normal
Mir34a	3.04121	1.53e-11	up		--	--	--
Cyp2a4	3.03966	2.86e-10	up		--	--	--
Uap1l1	3.03374	5.63e-82	up		0.478953	0.0994951	normal
Gdf15	3.01457	1.07e-44	up		0.587767	0.0673712	normal
Card11	3.01343	6.25e-17	up		--	--	--
Ear2	3.00214	1.14e-46	up		0.696852	0.0284845	normal
Ch25h	2.98487	6.4e-10	up		--	--	--
Hk2	2.9388	1.07e-40	up		0.801297	0.0116308	normal
Ccl7	2.91679	1.76e-09	up		--	--	--
Ccl3	2.90951	2.05e-10	up		--	--	--
Ccr2	2.90944	1.22e-37	up		0.787124	0.0133113	normal
Slfn1	2.90739	3.48e-12	up		--	--	--
AI314278	2.88906	2.25e-09	up		--	--	--
Amz1	2.88609	2.46e-20	up		0.936256	0.00353619	normal
Ifi209	2.88133	3.67e-20	up		0.633728	0.035735	normal
Slc22a27	2.87675	9.8e-28	up		0.932975	0.00194526	normal
Cd180	2.87184	8.12e-37	up		0.657774	0.0406904	normal
Sema3b	2.86842	2.92e-22	up		1.03976	0.00101199	normal
Col5a2	2.86368	5.28e-44	up		0.622632	0.0500583	normal
Ptafr	2.85961	1.59e-25	up		0.828051	0.0100991	normal
Syt12	2.84598	2e-27	up		0.581405	0.0678992	normal
Il1f9	2.84562	8.34e-09	up		--	--	--
H19	2.84389	2.98e-13	up		--	--	--
Slc16a3	2.83803	5.68e-14	up		--	--	--
Ciita	2.83368	8.88e-38	up		0.970922	0.00253419	normal
Lrtm2	2.83094	1.2e-08	up		--	--	--
Basp1	2.82763	2.75e-27	up		0.606062	0.0524806	normal
Haus8	2.81037	7.31e-57	up		0.980934	0.00231725	normal
Slamf7	2.79326	4.66e-18	up		0.65677	0.0325913	normal
Ly6a	2.79313	1.25e-61	up		0.501213	0.0603743	normal
F13a1	2.79061	8.57e-12	up		--	--	--
Ccl2	2.78793	1.43e-08	up		--	--	--
Cyp4f18	2.786	1.75e-15	up		0.613639	0.0465443	normal
Emp1	2.78204	4.37e-31	up		0.627769	0.0446165	normal
Arl5c	2.7756	1.82e-09	up		--	--	--
Ccl4	2.7709	7.86e-10	up		--	--	--
Parvg	2.76633	2.43e-24	up		0.893466	0.00481063	normal
Gm47528	2.75653	2.61e-16	up		0.534821	0.0849382	normal
Gm3776	2.7538	1.26e-30	up		0.516511	0.105105	normal
Evl	2.74673	9.31e-59	up		0.614666	0.0555969	normal
Myo1f	2.73571	9.16e-58	up		0.583723	0.0695097	normal
Cxcl2	2.72584	1.2e-09	up		--	--	--
Hr	2.71856	6.45e-18	up		0.746124	0.0185761	normal
H2-M2	2.71518	1.71e-10	up		--	--	--
4930430E12Rik	2.70672	6.26e-09	up		--	--	--
Rbm24	2.70561	2.92e-08	up		--	--	--
Oasl2	2.69274	2.97e-50	up		0.566311	0.0481209	normal
Mrgprb11-ps	2.68755	4.61e-19	up		0.693819	0.0132499	normal
Cpxm1	2.68373	2.85e-08	up		0.809507	0.00731057	normal
Dusp2	2.67084	2.85e-09	up		--	--	--
H2-Eb1	2.66959	3.85e-108	up		1.0567	0.000842958	normal
H2-Ab1	2.64656	3.3e-110	up		1.04531	0.000917234	normal
Slc1a4	2.63836	2.59e-28	up		0.961522	0.000462361	normal
Adamts12	2.63147	1.07e-11	up		--	--	--
Myo5a	2.63138	4.48e-19	up		0.356971	0.266173	normal
Hcar2	2.60912	3.06e-11	up		--	--	--
H2-Aa	2.60627	9.31e-133	up		0.630508	0.0456861	normal
Usp18	2.59876	5.16e-50	up		0.442437	0.0920768	normal
H2-DMa	2.59831	1.56e-26	up		0.944298	0.00312917	normal
Arhgap25	2.59171	2.41e-36	up		0.847755	0.00846845	normal
Batf3	2.5849	3.06e-09	up		--	--	--
AI427809	2.58227	8.31e-09	up		--	--	--
Bcl2a1d	2.58183	8.67e-11	up		--	--	--
Il7r	2.58018	5e-11	up		--	--	--
Ifi206	2.57597	9.11e-40	up		0.377125	0.185398	normal
Mx1	2.57433	6.03e-12	up		0.30652	0.341118	normal
Oas1a	2.57062	1.62e-32	up		0.747401	0.012709	normal
Rab7b	2.56695	1.13e-22	up		0.488441	0.12852	normal
Abcc12	2.56535	6.97e-08	up		--	--	--
Synpo	2.56059	3.06e-75	up		0.569827	0.0728555	normal
Plek	2.54919	2.89e-47	up		0.706441	0.0279816	normal
Tubb2a	2.54757	5.37e-100	up		0.511847	0.0808313	normal
Gm49339	2.54522	1.3e-53	up		0.800186	0.00758863	normal
Myof	2.54517	9.14e-39	up		0.748433	0.0189101	normal
Tubb2b	2.5426	1.09e-07	up		--	--	--
Loxl2	2.5418	1.33e-30	up		0.684246	0.032954	normal
BE692007	2.5401	2.54e-31	up		0.372564	0.245372	normal
B430306N03Rik	2.53592	7.56e-32	up		0.337047	0.292381	normal
S100a4	2.52766	7.24e-10	up		--	--	--
Gm13056	2.52331	3.91e-08	up		--	--	--
Ncf4	2.51985	1.06e-17	up		0.492407	0.126256	normal
Tnfrsf23	2.5141	3.09e-13	up		--	--	--
H2-DMb1	2.51264	3.42e-37	up		0.955557	0.00281521	normal
Dhrs9	2.50465	4.89e-14	up		--	--	--
Sh3pxd2b	2.50258	2.23e-35	up		0.750388	0.0172052	normal
Plaur	2.49955	4.61e-15	up		0.766632	0.0130123	normal
Dusp5	2.49546	2.64e-14	up		0.0859562	0.785619	normal
-	2.49159	5.8e-32	up		0.775826	0.0149717	normal
Exoc3l4	2.48439	8.76e-09	up		--	--	--
H1f3	2.47717	5.57e-11	up		--	--	--
Fcgr1	2.47155	1.56e-37	up		0.697203	0.02937	normal
Oas2	2.46957	8.49e-30	up		0.148586	0.597749	normal
Mpeg1	2.46522	2.63e-124	up		0.849537	0.00480785	normal
S100a8	2.45232	6.73e-10	up		--	--	--
Arhgap22	2.44877	1.4e-08	up		--	--	--
Ms4a6b	2.44623	6.76e-24	up		0.462261	0.15104	normal
Pkib	2.44295	2.99e-13	up		--	--	--
Igf2bp2	2.43726	3.1e-16	up		0.473666	0.135697	normal
Tlr9	2.4286	8.94e-14	up		0.638005	0.0427189	normal
Ly9	2.4266	1.23e-32	up		0.699319	0.0292643	normal
Otulinl	2.4222	5.44e-25	up		0.698701	0.0294809	normal
Gbp3	2.42133	5.3e-50	up		0.866146	0.000672616	normal
Mmp27	2.41716	2.18e-12	up		0.0456089	0.871977	normal
Treml2	2.41193	2.63e-09	up		--	--	--
Adamts4	2.41051	8.77e-09	up		--	--	--
Cd200r1	2.40748	3.15e-12	up		0.605259	0.0601494	normal
Ccdc80	2.39885	8.04e-68	up		0.50381	0.117389	normal
Bcl2a1a	2.39826	9.62e-08	up		--	--	--
Col5a1	2.39408	1.05e-46	up		0.781734	0.0126756	normal
Mest	2.39038	8.12e-15	up		0.873278	0.00565189	normal
Gm8113	2.38949	1.91e-07	up		--	--	--
Ms4a7	2.38586	2.56e-13	up		0.511652	0.0825487	normal
Rasa4	2.38253	3.78e-20	up		0.570406	0.0758648	normal
Ptpn7	2.37238	6.87e-11	up		--	--	--
Uhrf1	2.36953	2.13e-09	up		0.32363	0.268537	normal
Mapt	2.3669	3.63e-34	up		0.277808	0.318941	normal
Rgs2	2.35729	2.81e-41	up		0.723415	0.0245339	normal
Ccl22	2.35578	3.02e-07	up		--	--	--
Xaf1	2.35327	1.16e-26	up		0.908074	0.00108509	normal
Fpr2	2.35059	2.87e-08	up		--	--	--
Plac8	2.34921	2.44e-45	up		0.655164	0.0340815	normal
Mmp2	2.34709	2.5e-21	up		0.663472	0.0356278	normal
C5ar1	2.34665	8.92e-24	up		0.412452	0.195593	normal
Gpr141	2.34335	1.16e-06	up		--	--	--
Aldh18a1	2.3352	3.92e-13	up		0.625958	0.0518293	normal
Themis2	2.33494	7.43e-36	up		0.305538	0.324114	normal
Gm11843	2.33149	2.79e-07	up		--	--	--
Gm16638	2.33107	1.18e-08	up		--	--	--
Setbp1	2.32127	2.62e-10	up		--	--	--
Cd5l	2.31987	1.36e-72	up		0.310535	0.315173	normal
Postn	2.31431	3.33e-57	up		0.521294	0.0827506	normal
Cd274	2.31398	1.23e-20	up		0.591934	0.0548424	normal
Clec4a3	2.31103	3.23e-23	up		0.404915	0.199273	normal
Fignl1	2.30619	3.56e-07	up		--	--	--
Ptgfr	2.30438	2e-07	up		--	--	--
Fblim1	2.30344	1.87e-24	up		0.472881	0.140115	normal
Gm37844	2.30193	3.29e-08	up		--	--	--
Spon2	2.30058	2.73e-33	up		0.896415	0.0053466	normal
Psat1	2.29932	8.73e-09	up		--	--	--
Galnt6	2.29905	1.51e-19	up		0.500982	0.113329	normal
Scd3	2.29893	3.11e-45	up		0.776016	0.0110515	normal
Col6a2	2.29858	1.55e-25	up		0.560049	0.0820276	normal
Cd74	2.29829	5.76e-131	up		0.642237	0.0435967	normal
Sla	2.29644	4.95e-28	up		0.516153	0.105363	normal
Slpi	2.29615	1.3e-12	up		0.441596	0.156672	normal
Ifit2	2.29541	1.84e-35	up		0.901466	0.00097835	normal
Bmper	2.28955	4.33e-12	up		0.760822	0.0181194	normal
Clec12a	2.2892	1.1e-43	up		0.517029	0.108022	normal
Tnfaip3	2.28373	5.35e-24	up		0.803545	0.00392481	normal
Fmnl1	2.28183	5.91e-19	up		0.702681	0.0291131	normal
Hk3	2.28096	1.33e-25	up		0.581979	0.0706535	normal
Cybb	2.27884	3.23e-88	up		0.502704	0.115854	normal
Oas1g	2.27761	5.86e-11	up		0.297455	0.355449	normal
Eda2r	2.27684	9.79e-16	up		0.449267	0.139132	normal
Fbn1	2.27641	3.49e-25	up		0.600161	0.0615314	normal
P2ry14	2.27629	8.15e-12	up		0.300483	0.350633	normal
Lat2	2.27471	2.86e-10	up		--	--	--
Eln	2.27316	1.23e-15	up		0.490625	0.110519	normal
Clec4d	2.27062	1.29e-07	up		--	--	--
Tifab	2.27006	7.44e-27	up		0.450169	0.162051	normal
Tlr13	2.26759	2.77e-35	up		0.584939	0.069278	normal
Car13	2.26678	5.77e-09	up		0.244143	0.440102	normal
Pdlim2	2.26606	2.41e-18	up		0.630157	0.0484925	normal
Tgfb2	2.26222	1.89e-07	up		--	--	--
Col4a1	2.25957	3.51e-95	up		1.0032	0.00157172	normal
Sirpa	2.25548	2.39e-90	up		0.730443	0.016876	normal
Mthfd1l	2.2533	7e-16	up		0.528776	0.0918051	normal
AI506816	2.25326	8.12e-28	up		0.416801	0.194184	normal
Svep1	2.24779	1.7e-10	up		0.246886	0.421789	normal
Prc1	2.24731	5.46e-11	up		0.644294	0.0429199	normal
Cenpe	2.24663	2.33e-07	up		--	--	--
Gbp2	2.24504	1.86e-27	up		0.891708	0.00227057	normal
Myo1g	2.24274	2.52e-17	up		0.455257	0.157454	normal
Sell	2.24258	4.16e-14	up		0.318286	0.322317	normal
Anxa5	2.24055	7.74e-127	up		0.99057	0.00152333	normal
Pik3r5	2.23784	4.96e-17	up		0.123832	0.69409	normal
Cd52	2.23738	3.71e-42	up		0.746325	0.0186906	normal
Cbr3	2.22817	2.26e-18	up		0.527885	0.0788068	normal
Stk10	2.2177	3.33e-50	up		0.791475	0.00572866	normal
S100a6	2.21404	1.19e-11	up		0.287238	0.336137	normal
Siglec1	2.21204	6.07e-55	up		0.149543	0.632683	normal
Cyth4	2.20932	3.17e-45	up		0.667587	0.0364246	normal
Adamts9	2.20795	2.19e-15	up		0.485513	0.131658	normal
Ptger4	2.20628	3.36e-08	up		0.0672853	0.833367	normal
Tlr2	2.20438	3.67e-28	up		0.705929	0.0221939	normal
Glipr1	2.19875	8.8e-15	up		0.427837	0.179712	normal
Dusp8	2.19858	1.21e-12	up		-0.14962	0.63842	normal
Csf2ra	2.19777	1.07e-24	up		0.429908	0.18044	normal
Cyp21a1	2.19507	3.01e-15	up		0.390646	0.225057	normal
Adap1	2.19081	6.01e-12	up		0.576363	0.066201	normal
Slfn8	2.18952	4.39e-21	up		0.339815	0.286613	normal
Gpr153	2.18838	7.47e-12	up		0.597378	0.0634848	normal
Itgb2	2.18703	5.33e-56	up		0.546478	0.0891547	normal
Adcy7	2.18623	3.63e-26	up		0.498165	0.0939227	normal
Gm45774	2.18461	3.39e-06	up		0.292167	0.360441	normal
Ckap2	2.17905	1.12e-06	up		--	--	--
Gpr132	2.17767	6.23e-06	up		--	--	--
Gm34983	2.17724	2.16e-09	up		1.16012	0.000302821	normal
Nckap1l	2.17678	6.67e-55	up		0.45385	0.140588	normal
S100a9	2.17336	3.23e-09	up		--	--	--
Ksr2	2.17277	9.12e-11	up		--	--	--
Slamf9	2.17028	1.16e-09	up		--	--	--
Clec4a2	2.16943	3.04e-16	up		0.351514	0.272317	normal
Olfml3	2.16939	3.03e-30	up		0.703501	0.0289237	normal
Gm20559	2.16538	1.35e-26	up		0.565547	0.0229273	normal
Cd68	2.16157	3.8e-53	up		0.710745	0.0273137	normal
Hpgds	2.16032	4.31e-11	up		0.766294	0.0165042	normal
Evi2	2.15968	2.73e-30	up		0.644678	0.0447593	normal
Tspan32	2.1594	1.13e-06	up		--	--	--
Gm43302	2.15741	3.22e-39	up		0.875472	0.000163949	normal
Ckb	2.15667	1.09e-33	up		0.819816	0.00978702	normal
Spi1	2.15234	1.29e-49	up		0.594132	0.0595548	normal
Lynx1	2.15207	9.01e-13	up		0.245513	0.428132	normal
Tnfrsf10b	2.1508	8.98e-07	up		--	--	--
Sele	2.14896	3.61e-06	up		--	--	--
Klf6	2.14792	7.08e-59	up		0.582507	0.0606311	normal
Prrg4	2.14717	1.35e-19	up		0.0219799	0.945353	normal
Col6a1	2.14658	2.03e-34	up		0.614057	0.0535309	normal
Iqgap1	2.14644	1.39e-67	up		0.447368	0.149486	normal
Mir223	2.14621	2.49e-08	up		--	--	--
Slc25a24	2.14484	1.11e-16	up		0.492315	0.124926	normal
Ncf2	2.14311	7.7e-37	up		0.394456	0.220002	normal
Ms4a6c	2.13852	2.1e-21	up		0.606574	0.058934	normal
Cxcr4	2.13699	3.27e-16	up		0.470612	0.143448	normal
Laptm5	2.13589	3.07e-74	up		0.643518	0.0403769	normal
Pfkfb4	2.13522	8.21e-11	up		0.473579	0.140765	normal
Slfn2	2.13467	9.96e-35	up		0.572541	0.0702832	normal
Fut4	2.13388	9.09e-07	up		--	--	--
Tlr7	2.13199	3.77e-26	up		0.476095	0.12977	normal
Ppm1h	2.13043	4.85e-25	up		0.710113	0.0167041	normal
Slc15a3	2.12999	1.97e-55	up		0.533805	0.094071	normal
Tlr6	2.12904	3.14e-08	up		--	--	--
Tagap	2.12611	2.16e-08	up		--	--	--
Kctd17	2.1239	3.35e-41	up		0.555735	0.0770874	normal
Runx2	2.12208	5.91e-06	up		--	--	--
Top2a	2.12108	2.61e-17	up		0.662459	0.0369311	normal
Rragd	2.11481	1.04e-22	up		0.613919	0.0548811	normal
Glipr2	2.11476	3.19e-09	up		0.660251	0.0353224	normal
Cxcl14	2.11331	2.94e-18	up		0.340362	0.287351	normal
Dram1	2.11261	3.66e-11	up		0.387561	0.2224	normal
Dock2	2.11195	1.58e-32	up		0.421642	0.187783	normal
Abcg1	2.11172	5.33e-47	up		0.63874	0.041519	normal
Snhg18	2.11124	1.62e-13	up		0.81958	0.0108488	normal
Shisa3	2.10971	4.2e-07	up		--	--	--
Bub1b	2.10967	7.1e-09	up		0.362207	0.258742	normal
Fabp4	2.10899	1.38e-83	up		0.669285	0.0283723	normal
Corin	2.10814	3.93e-06	up		--	--	--
Selplg	2.10422	4.13e-24	up		0.732251	0.0222654	normal
Btc	2.10209	7.56e-16	up		0.987965	0.00172617	normal
Coro1a	2.09917	1.92e-42	up		0.705043	0.0275068	normal
Rgs1	2.09854	7.15e-19	up		0.548663	0.0703501	normal
Slc11a1	2.09806	8.53e-58	up		0.571611	0.0676172	normal
Slc22a29	2.09722	1.13e-09	up		--	--	--
Col6a3	2.0969	2.65e-33	up		0.864728	0.0066451	normal
Ms4a6d	2.09385	4.01e-22	up		0.319244	0.321527	normal
Csf2rb2	2.09377	4.27e-16	up		0.494533	0.112466	normal
Loxl1	2.0937	4.92e-16	up		0.655521	0.0365881	normal
Arl11	2.09294	3.75e-08	up		--	--	--
Ltbp2	2.09135	5.12e-08	up		--	--	--
Mcoln2	2.09092	1.25e-05	up		--	--	--
Fgf21	2.08963	5.32e-20	up		0.690826	0.0303827	normal
Ccl6	2.08917	1.92e-55	up		0.440169	0.167886	normal
Adamts2	2.08335	2.18e-26	up		0.721821	0.0246517	normal
Runx1	2.08281	3.13e-12	up		0.243666	0.407133	normal
Ssc5d	2.08259	2.19e-06	up		--	--	--
Zbp1	2.0801	2.63e-26	up		0.9592	7.17e-06	normal
Phlda3	2.07927	1e-16	up		0.518837	0.106366	normal
Csf3r	2.07907	4.2e-17	up		0.741271	0.0192289	normal
Fsd2	2.07734	2.95e-08	up		0.694549	0.0295869	normal
Xylt1	2.07526	2.08e-07	up		--	--	--
Ccdc88b	2.0729	2e-19	up		0.419636	0.191037	normal
Clec5a	2.07261	1.06e-05	up		--	--	--
Pak1	2.07219	4.11e-17	up		0.805334	0.0115431	normal
Medag	2.0696	1.24e-05	up		--	--	--
Spp1	2.06645	1.87e-40	up		0.477888	0.0890796	normal
Oas1c	2.06496	7.54e-11	up		--	--	--
Hey1	2.06414	3.23e-09	up		--	--	--
Syk	2.06212	2.72e-42	up		0.306392	0.332833	normal
Pik3cg	2.06205	1.57e-11	up		0.320493	0.316844	normal
Procr	2.05997	2.98e-09	up		0.514742	0.108524	normal
Ly86	2.0597	5.56e-37	up		0.543678	0.0884004	normal
Ptprc	2.05871	7.45e-65	up		0.401796	0.193466	normal
Padi2	2.05804	2.07e-06	up		--	--	--
Slc2a6	2.05721	9.04e-06	up		--	--	--
Axl	2.05495	5.07e-71	up		0.58426	0.0611778	normal
Clec4a1	2.05445	3.78e-18	up		0.142441	0.656856	normal
Krt80	2.05318	2.46e-06	up		--	--	--
Cd44	2.0492	6.67e-61	up		0.373661	0.229264	normal
Pkm	2.04717	5e-86	up		0.727518	0.0212802	normal
Sirpb1c	2.04656	2.82e-06	up		--	--	--
Ctss	2.04511	1.51e-107	up		0.648336	0.0385228	normal
Atp8b4	2.04451	3.12e-12	up		0.367019	0.246893	normal
Fgr	2.04403	4.05e-21	up		0.389301	0.22505	normal
Gfra2	2.04004	8.68e-07	up		--	--	--
Snx20	2.03976	8.49e-10	up		0.477323	0.11758	normal
Sorl1	2.03828	2.9e-19	up		0.731324	0.0198539	normal
AB124611	2.03755	1.93e-22	up		0.765134	0.012307	normal
Kbtbd11	2.03587	1.64e-19	up		1.0506	0.00096466	normal
Gm5431	2.03366	1.08e-12	up		0.277592	0.3834	normal
Col4a2	2.03322	3.95e-47	up		0.822971	0.00853445	normal
Ccr7	2.0323	1.32e-05	up		--	--	--
Cyfip2	2.03074	1.69e-12	up		0.480417	0.119965	normal
Tpx2	2.03029	1.31e-08	up		0.664764	0.0385396	normal
Tmem71	2.02426	1.69e-12	up		0.775392	0.0124904	normal
Ptpro	2.02251	3.16e-08	up		0.203968	0.490407	normal
Slc37a2	2.02194	8.77e-19	up		0.436058	0.17543	normal
Plk1	2.02168	1.08e-06	up		--	--	--
Cd83	2.0216	5.49e-23	up		1.00302	0.0014327	normal
Ikzf3	2.01953	1.14e-06	up		--	--	--
Traf1	2.01707	5.41e-07	up		--	--	--
Dok2	2.01259	1.19e-14	up		0.788252	0.0110029	normal
Lum	2.01084	2.25e-26	up		0.556405	0.0827748	normal
Rac2	2.00571	1.95e-31	up		0.513774	0.109278	normal
Arhgap9	2.00559	3.79e-21	up		0.660581	0.0375145	normal
Parp8	2.00503	1.15e-11	up		0.58518	0.0673883	normal
Trpv2	2.00489	8.04e-15	up		0.66515	0.0347979	normal
P2ry6	2.00464	6.13e-14	up		0.721685	0.0237238	normal
Aim2	2.00316	1.64e-08	up		0.383363	0.232214	normal
Ly6c2	1.99962	3.59e-07	up		--	--	--
Nid1	1.99595	2.85e-53	up		0.643938	0.0380361	normal
Lair1	1.99577	7.51e-26	up		0.448061	0.160537	normal
Sectm1a	1.9949	5.68e-07	up		--	--	--
Clip2	1.99485	1.75e-25	up		0.315727	0.325118	normal
Slc38a1	1.99382	6.36e-15	up		0.246483	0.442584	normal
Aebp1	1.99361	1.25e-12	up		0.0780999	0.80503	normal
Mrc2	1.99125	9.56e-14	up		0.649392	0.043698	normal
Ptch2	1.99041	9.39e-13	up		0.24762	0.435276	normal
Coro2a	1.98827	9.54e-13	up		0.182178	0.571551	normal
Tlr8	1.98606	2.58e-24	up		0.323638	0.311986	normal
Kdelr3	1.98283	1.05e-05	up		--	--	--
Fstl1	1.9828	2.43e-28	up		0.697904	0.0299876	normal
Trim30a	1.98198	9.82e-35	up		0.548559	0.071804	normal
Elmo1	1.98066	6.05e-19	up		0.325398	0.308637	normal
Apbb1ip	1.98003	6.52e-21	up		0.393959	0.219126	normal
Sp110	1.97942	9.62e-14	up		0.511929	0.102698	normal
B430305J03Rik	1.97901	3.91e-14	up		0.400504	0.202823	normal
Gprc5b	1.97802	6.3e-10	up		0.536837	0.0897858	normal
Lox	1.97667	4.22e-06	up		--	--	--
Slc7a8	1.97198	9.77e-30	up		0.522692	0.10132	normal
Cd40	1.96956	2.94e-06	up		--	--	--
Cd84	1.96869	7.48e-32	up		0.340743	0.286539	normal
Naip5	1.96817	2.36e-15	up		-0.035027	0.901178	normal
Mrgpre	1.96798	1.1e-10	up		0.300899	0.312165	normal
Ncaph	1.96744	2.28e-06	up		--	--	--
Il21r	1.966	3.25e-06	up		--	--	--
Prelid2	1.96088	6.93e-07	up		0.944172	0.00130681	normal
Clca3a1	1.96029	2.1e-28	up		0.408864	0.143427	normal
Pmaip1	1.95982	3.38e-10	up		0.673549	0.0364126	normal
Il2rg	1.95705	9.4e-19	up		0.434896	0.176634	normal
Abcb1a	1.95437	5.99e-22	up		0.612305	0.0320713	normal
Serpinh1	1.95397	7.43e-59	up		0.798651	0.0111989	normal
Emb	1.95389	5.37e-07	up		--	--	--
Pcdh7	1.94972	3.38e-11	up		0.717725	0.0208262	normal
Sirpb1b	1.9484	2.8e-05	up		--	--	--
Kif22	1.9482	5.59e-06	up		--	--	--
4930539E08Rik	1.94409	6.97e-06	up		--	--	--
Plxdc2	1.94346	2.05e-08	up		0.322607	0.31586	normal
Fxyd5	1.93434	1.93e-21	up		0.632742	0.0468532	normal
Acot9	1.93357	2.33e-21	up		0.635103	0.0477931	normal
Ppfia4	1.93354	8.88e-10	up		0.428702	0.166064	normal
Sash3	1.92996	6.1e-11	up		0.622076	0.0509197	normal
Sparc	1.92994	8.38e-80	up		0.897663	0.00453409	normal
Morc4	1.92888	2.14e-18	up		1.13182	0.000372189	normal
Ifi211	1.92436	2.05e-15	up		0.401332	0.168638	normal
Pclaf	1.92343	3.52e-06	up		--	--	--
Cd53	1.9183	9.22e-44	up		0.471764	0.131519	normal
Ccr5	1.91765	2.65e-28	up		0.455761	0.142337	normal
Icam1	1.91598	1.11e-46	up		0.439978	0.151258	normal
Fbxo40	1.91053	6.86e-12	up		0.838096	0.0083222	normal
Nipa1	1.90987	3.23e-11	up		0.606299	0.0361366	normal
Phf11b	1.90865	2.28e-08	up		0.406945	0.203861	normal
Arhgap15	1.90777	4.09e-08	up		0.329244	0.306449	normal
Nupr1	1.90593	6.8e-09	up		0.494925	0.0945185	normal
Emp3	1.90472	3.61e-15	up		0.73786	0.0177214	normal
Gpr65	1.90274	5.96e-14	up		0.752227	0.013109	normal
Il10ra	1.90269	1.05e-27	up		0.497392	0.100758	normal
Mybl1	1.90036	2.91e-07	up		0.0930337	0.765436	normal
Tmem136	1.90016	6.14e-09	up		--	--	--
Adrb2	1.90015	1.78e-12	up		0.409435	0.203174	normal
Ckap2l	1.89968	4.24e-06	up		--	--	--
Tagln2	1.89597	1.38e-48	up		1.0134	0.00131353	normal
Gcnt1	1.89082	2.3e-08	up		0.501922	0.114431	normal
Fermt3	1.89073	2.99e-26	up		0.775074	0.0126636	normal
C3ar1	1.88748	2.15e-18	up		0.299323	0.345505	normal
9030619P08Rik	1.88517	1.57e-19	up		0.646545	0.0396322	normal
Slc8a1	1.87836	7.32e-14	up		0.19504	0.544714	normal
Gpr137b	1.87789	5.35e-15	up		0.294737	0.355052	normal
Fam129a	1.87785	5.18e-35	up		0.476347	0.1315	normal
Fgl2	1.87615	4.23e-20	up		0.289194	0.3511	normal
Afap1l2	1.87364	3.54e-07	up		--	--	--
Mefv	1.87364	1.7e-08	up		0.119223	0.709815	normal
Camk2n2	1.87205	2.39e-10	up		0.733988	0.0168879	normal
Racgap1	1.87181	3.3e-08	up		--	--	--
Ihh	1.87057	1.64e-09	up		0.353411	0.266424	normal
Capn6	1.87026	4.37e-08	up		--	--	--
Aurkb	1.86922	1.55e-05	up		--	--	--
Arhgap10	1.86892	5.08e-17	up		0.612756	0.0165982	normal
Fyb	1.86855	6.51e-31	up		0.293377	0.331308	normal
Tmsb10	1.86758	2.53e-47	up		0.933921	0.0036707	normal
Pitpnm1	1.8647	1.26e-26	up		0.494149	0.0833018	normal
Tnfrsf11a	1.86355	1.46e-10	up		0.232601	0.468043	normal
Mki67	1.86342	3.1e-14	up		0.630703	0.0453147	normal
Cd93	1.86256	1.09e-35	up		0.48304	0.125431	normal
Nol3	1.86166	2.56e-07	up		--	--	--
Lyz2	1.86147	5e-45	up		0.291203	0.35201	normal
C1qtnf6	1.85917	6.64e-09	up		--	--	--
Ccl5	1.85834	9e-09	up		0.399969	0.212649	normal
Cxcl9	1.85816	2.53e-29	up		0.697188	0.0212406	normal
Cd300ld3	1.85767	2.22e-06	up		--	--	--
Fcer1g	1.85546	1.04e-40	up		0.753523	0.0147748	normal
Soat1	1.85216	1.06e-32	up		0.422326	0.174309	normal
Gm43197	1.85213	3.15e-05	up		--	--	--
Clcf1	1.85144	4.51e-08	up		--	--	--
Cotl1	1.85008	4.08e-61	up		0.830609	0.00759666	normal
Dock10	1.8494	1.32e-30	up		0.290384	0.341814	normal
Anxa3	1.84769	2.91e-27	up		0.568539	0.075414	normal
Elf3	1.84678	3.53e-05	up		--	--	--
Mbnl3	1.84626	4.3e-05	up		--	--	--
Isg15	1.84267	3.02e-21	up		0.6148	0.0110276	normal
Ifit3	1.84102	1.36e-22	up		0.900286	1.81e-08	normal
Relb	1.84012	1.31e-14	up		0.697427	0.030324	normal
Ccnb1	1.83981	2.82e-06	up		--	--	--
Pla2g7	1.83804	1.01e-36	up		0.472711	0.140271	normal
Vav1	1.83772	5.94e-23	up		0.287342	0.372259	normal
Phf11d	1.83719	4.4e-17	up		0.668456	0.0150178	normal
Itgam	1.83056	4.77e-13	up		0.137382	0.634763	normal
Scimp	1.8301	5.65e-09	up		0.577965	0.072705	normal
Clec4n	1.82647	4.21e-17	up		0.536359	0.0958056	normal
Gpr137b-ps	1.82597	7.54e-17	up		0.100305	0.747526	normal
Nlrp3	1.8254	1.22e-08	up		0.273634	0.392169	normal
Mlkl	1.82382	7.91e-19	up		0.999591	0.000784381	normal
Ifi204	1.8238	4.71e-37	up		0.482582	0.0811314	normal
Spn	1.82335	7.47e-08	up		--	--	--
Tgm2	1.81966	7.22e-111	up		0.955587	0.000294319	normal
Endod1	1.81746	7.82e-29	up		0.325271	0.249004	normal
Fcgr4	1.81614	3.07e-31	up		0.33222	0.293757	normal
Pld4	1.81488	4.54e-36	up		0.566446	0.0741428	normal
Cgref1	1.81374	1.59e-17	up		0.63791	0.0383925	normal
Cytip	1.81213	3.75e-08	up		0.410961	0.201916	normal
Fam131c	1.81199	2.5e-18	up		0.758166	0.0125736	normal
Ptpn22	1.80951	3.38e-08	up		0.235433	0.462689	normal
Hck	1.80942	1.51e-23	up		0.410774	0.201982	normal
Galnt3	1.80854	2.85e-05	up		--	--	--
Inpp5d	1.80723	2.16e-19	up		0.555375	0.065376	normal
Was	1.8053	2.41e-14	up		0.512827	0.111075	normal
Rcan2	1.80276	6.8e-20	up		0.974412	7.86e-06	normal
Rap2b	1.80109	1.34e-11	up		0.670995	0.0306528	normal
Havcr2	1.80004	1.12e-07	up		0.557269	0.0798494	normal
Cln6	1.79967	1.72e-37	up		0.620349	0.0491024	normal
Cd9	1.79777	3.36e-51	up		0.63175	0.0445965	normal
Cacnb3	1.79381	2.02e-05	up		--	--	--
Anln	1.79222	8.41e-07	up		0.257112	0.422673	normal
Lsp1	1.79017	5.53e-14	up		0.750778	0.0197377	normal
Matn2	1.78864	9e-11	up		0.50722	0.114848	normal
Pik3cd	1.78816	7.67e-24	up		0.305705	0.335962	normal
Slc13a5	1.78366	8.44e-06	up		--	--	--
Frzb	1.78315	1.48e-10	up		0.989094	0.00175798	normal
Elf4	1.7808	6.16e-16	up		0.259284	0.420027	normal
Epsti1	1.78057	1.11e-14	up		0.299372	0.334946	normal
Defb1	1.77715	1.62e-07	up		0.594556	0.0564726	normal
Slc13a3	1.77631	1.5e-47	up		0.670031	0.0093122	normal
Rab8b	1.77412	1.62e-29	up		0.496703	0.114038	normal
Ikzf1	1.77217	3.53e-15	up		0.35289	0.266632	normal
Kifc1	1.77033	9.09e-05	up		--	--	--
Crip1	1.76973	1e-14	up		0.514701	0.109505	normal
Gm5150	1.7693	2.7e-07	up		0.152981	0.602385	normal
Tyrobp	1.76504	8.44e-44	up		0.50686	0.113514	normal
Cd34	1.76281	3.85e-08	up		0.246239	0.422574	normal
Igsf6	1.76246	3.75e-22	up		0.442868	0.161653	normal
Gdpd1	1.76168	2.36e-09	up		0.347388	0.278286	normal
Cmpk2	1.75965	2.52e-20	up		0.801935	0.00118208	normal
Ak1	1.75961	0.000123552	up		--	--	--
Ncapg2	1.75794	1.78e-12	up		0.710879	0.0270624	normal
Art2b	1.75787	3.24e-05	up		--	--	--
Creb3l1	1.75704	6.53e-09	up		0.628263	0.0490862	normal
Sh3bgrl3	1.75552	2.59e-25	up		0.690616	0.0307525	normal
Iqgap3	1.75363	5.37e-05	up		--	--	--
Irf7	1.74974	5.52e-45	up		0.305015	0.0941329	normal
Abcc1	1.74737	5.77e-15	up		0.389557	0.208902	normal
Ackr3	1.74734	1.54e-05	up		0.166762	0.584284	normal
Serpina3g	1.74703	8.55e-37	up		0.346587	0.249392	normal
Ifit1	1.74554	4.77e-15	up		0.949715	0.000117174	normal
Fabp7	1.74418	4.52e-17	up		0.634554	0.0411554	normal
Limk1	1.74367	1.46e-19	up		0.942583	0.00304362	normal
Apobr	1.74066	1.01e-12	up		0.585119	0.0640382	normal
Lpcat2	1.74032	3.72e-14	up		0.512917	0.11123	normal
Cd300a	1.74013	3.67e-26	up		0.541789	0.0917834	normal
Fhl3	1.7393	5.42e-05	up		--	--	--
Marcks	1.73902	1.46e-54	up		0.805432	0.00483484	normal
Lgals3bp	1.73779	1.93e-59	up		0.859276	0.000265968	normal
Cd300c2	1.73688	1.68e-20	up		0.679964	0.0341878	normal
Csf2rb	1.73672	1.87e-22	up		0.431852	0.147078	normal
Ncapg	1.73634	0.000155946	up		--	--	--
Itgal	1.73613	1.71e-45	up		0.305229	0.341069	normal
Gm12185	1.73555	1.16e-10	up		0.299648	0.276667	normal
Tmem132a	1.73149	5.15e-19	up		0.743683	0.0191319	normal
Apobec3	1.73138	8.94e-15	up		0.43117	0.157081	normal
Apol9a	1.73128	2.49e-33	up		0.298381	0.304479	normal
Maged2	1.73095	1.89e-18	up		0.915407	0.00405856	normal
Cerk	1.72608	2.62e-27	up		0.457782	0.139224	normal
Mlph	1.72585	9.96e-09	up		0.174666	0.586937	normal
Arhgap19	1.72584	1e-21	up		0.335122	0.283284	normal
Emilin1	1.72524	6e-44	up		0.706888	0.0154437	normal
Prune2	1.72501	3.72e-05	up		--	--	--
Plau	1.72066	2.98e-15	up		0.899209	0.00522017	normal
Hacd4	1.71936	3.32e-12	up		0.413846	0.198737	normal
Rsad2	1.71934	1.7e-30	up		0.770288	0.000357157	normal
Aif1	1.71606	8.24e-16	up		0.715401	0.0261547	normal
Adgre1	1.71438	7.38e-32	up		0.0651727	0.828307	normal
Cd14	1.71368	4.95e-23	up		0.309576	0.336402	normal
E2f2	1.71313	1.22e-05	up		0.609444	0.0527634	normal
Abr	1.71266	3.15e-32	up		0.428705	0.148842	normal
Synj2	1.71135	5.05e-19	up		0.989379	0.000115632	normal
Ifi207	1.70974	1.4e-34	up		0.249744	0.381245	normal
Kcnj2	1.70955	5.9e-08	up		0.291967	0.36147	normal
Arhgef2	1.70761	3.54e-28	up		0.651821	0.0367148	normal
Serpina3f	1.70373	1.63e-14	up		0.323219	0.307315	normal
Dock11	1.7029	1.43e-09	up		0.21585	0.502695	normal
Gm20412	1.69993	2.82e-40	up		0.89249	0.00271632	normal
Wdfy4	1.6997	3.48e-22	up		0.57581	0.0548328	normal
Trerf1	1.69913	1.08e-06	up		0.561945	0.0788053	normal
Acot2	1.6988	3.16e-43	up		0.556602	0.078928	normal
Gvin1	1.69858	8.39e-08	up		0.0522295	0.870889	normal
Renbp	1.69815	2.63e-15	up		0.439737	0.13286	normal
Syn1	1.69794	4.93e-05	up		--	--	--
Rap1gap2	1.69784	1.34e-06	up		0.166192	0.601818	normal
Adcyap1r1	1.69759	1.52e-08	up		0.863562	0.00654105	normal
S1pr2	1.69646	3.5e-28	up		0.750474	0.00410901	normal
Lpxn	1.69311	1.36e-11	up		0.33272	0.279642	normal
Krt8	1.69291	1.77e-76	up		0.872276	0.00347591	normal
Sh3kbp1	1.69044	3.39e-14	up		0.283488	0.377785	normal
Dbn1	1.69034	2.2e-10	up		0.486886	0.1241	normal
Nudt18	1.68824	5.41e-43	up		0.919481	0.00299408	normal
Lcp2	1.68748	3.71e-23	up		0.398357	0.215263	normal
4632428C04Rik	1.68543	5.59e-08	up		--	--	--
Pqlc3	1.68496	8.42e-07	up		--	--	--
Arhgap11a	1.68305	1.95e-11	up		0.732912	0.0175421	normal
Pou2f2	1.68016	5.76e-11	up		-0.0508004	0.874613	normal
Plcb2	1.67812	2.55e-09	up		0.523421	0.103378	normal
Lrrc25	1.67673	5.83e-18	up		0.419493	0.190331	normal
Flrt2	1.67584	2.11e-05	up		--	--	--
Aldh3b1	1.67432	1e-13	up		0.507573	0.114966	normal
Ddr1	1.67355	1.41e-10	up		0.615426	0.0521455	normal
Klra2	1.67327	2.63e-10	up		0.296169	0.347793	normal
Gpc6	1.67305	3.86e-10	up		0.52801	0.0768092	normal
Btbd11	1.67286	1.82e-07	up		0.156189	0.627387	normal
Gngt2	1.67284	1.06e-17	up		0.51672	0.106213	normal
Gpr12	1.67257	1.72e-05	up		0.945875	0.00307225	normal
Il3ra	1.66419	2.51e-09	up		0.514923	0.108474	normal
Tgtp2	1.6637	2.23e-11	up		0.862579	0.00122243	normal
Cd300ld	1.66083	2.78e-25	up		0.545848	0.0801924	normal
Cdc20	1.65996	2.96e-06	up		--	--	--
Pde4a	1.65922	2.93e-14	up		0.31882	0.202858	normal
Col12a1	1.65847	2.8e-11	up		0.0793845	0.797727	normal
Prkcb	1.65742	8.83e-11	up		0.187449	0.556289	normal
Dlg4	1.65633	5.44e-06	up		0.300323	0.348599	normal
Selp	1.65495	1.48e-09	up		0.145038	0.64344	normal
Sytl2	1.65192	1.54e-05	up		--	--	--
Gbp9	1.65106	1.54e-34	up		0.532872	0.0424121	normal
Cyp17a1	1.65062	9.76e-08	up		0.936053	0.000881384	normal
Plcg2	1.65056	5.81e-14	up		0.392511	0.220974	normal
Cenpf	1.65054	6.18e-05	up		0.517093	0.101612	normal
Flna	1.64875	5.51e-43	up		0.379848	0.210781	normal
Srxn1	1.64765	7.05e-46	up		0.907053	0.00160384	normal
Naip6	1.64762	3.15e-08	up		-0.219368	0.495145	normal
Fkbp10	1.6474	1.52e-07	up		--	--	--
Ifitm6	1.64654	0.000122246	up		--	--	--
Tmem119	1.64289	6.44e-06	up		--	--	--
Ahnak2	1.63885	6.76e-05	up		--	--	--
Vcam1	1.63842	7.8e-52	up		0.481856	0.117195	normal
Lgmn	1.63772	6.68e-52	up		0.468196	0.105028	normal
AI413582	1.6376	1.12e-12	up		1.06177	0.000427275	normal
Col14a1	1.63662	1.77e-51	up		0.695792	0.0111578	normal
Fam110a	1.63645	7.77e-08	up		0.367711	0.250042	normal
Syt9	1.63574	0.000103274	up		--	--	--
Col16a1	1.63572	1.47e-17	up		0.838658	0.00885761	normal
Armcx6	1.6352	0.000110582	up		--	--	--
Ccdc3	1.63299	2.23e-12	up		0.503296	0.1175	normal
Plod2	1.6328	3.29e-07	up		--	--	--
Btg2	1.63228	1.47e-31	up		-0.0629824	0.840046	normal
Flt3	1.62438	7.15e-05	up		--	--	--
Ace	1.62361	1.22e-08	up		0.60296	0.061165	normal
Slc6a8	1.62347	9.98e-24	up		0.0457452	0.874314	normal
Armcx2	1.62346	9.31e-10	up		0.618495	0.0498808	normal
Hspb1	1.62007	7.28e-50	up		0.287986	0.335202	normal
9930111J21Rik2	1.61972	7.86e-19	up		0.276572	0.335973	normal
Cd48	1.61937	6.52e-12	up		0.400062	0.210083	normal
Ano6	1.61662	1.09e-33	up		0.444159	0.114899	normal
Ifit3b	1.6158	7.2e-14	up		0.860159	0.000372658	normal
Ctsk	1.61538	5.02e-07	up		0.248079	0.43657	normal
Kif21b	1.61512	2.82e-14	up		0.393127	0.208209	normal
Tbxas1	1.61456	9.76e-15	up		0.622114	0.0532472	normal
Ehd4	1.61333	4.2e-31	up		0.684824	0.0195489	normal
Col15a1	1.61213	4.04e-12	up		0.743478	0.0149068	normal
Btk	1.61067	1.28e-08	up		0.494539	0.123881	normal
C1qb	1.61036	5.28e-50	up		0.325515	0.303108	normal
Clip3	1.60713	0.00017996	up		--	--	--
Ralgds	1.60531	3.12e-14	up		0.474433	0.139959	normal
Plekho2	1.60367	6.29e-30	up		0.51367	0.107053	normal
Abcg3	1.60341	4.77e-11	up		0.43685	0.168135	normal
Pdgfb	1.60324	1.05e-10	up		0.576283	0.0725046	normal
Pdgfrb	1.60301	1.53e-26	up		0.631629	0.0461889	normal
Lama2	1.60136	5.73e-11	up		0.545924	0.0886421	normal
Mpped2	1.60008	0.000494471	up		--	--	--
Mbp	1.59606	3.64e-07	up		0.728035	0.02378	normal
Knstrn	1.59352	2.86e-05	up		--	--	--
Fgd1	1.59319	8.08e-05	up		--	--	--
Sdc3	1.59262	1.12e-42	up		0.304104	0.33375	normal
Gm36283	1.59197	4.34e-05	up		--	--	--
Enc1	1.58974	5.25e-38	up		0.579752	0.066791	normal
Bin2	1.58861	1.77e-13	up		0.612052	0.0560728	normal
Pirb	1.58837	7.87e-17	up		0.111018	0.729465	normal
Unc13d	1.58761	1.57e-05	up		0.484268	0.130799	normal
Arhgap30	1.58631	2.25e-19	up		0.533947	0.084607	normal
Gm35190	1.58583	0.000353166	up		--	--	--
Ssbp4	1.58507	2.94e-14	up		0.658008	0.0293169	normal
-	1.58474	6.97e-06	up		0.416079	0.195382	normal
Pstpip1	1.58439	0.000528866	up		--	--	--
Dhx58	1.58428	1.24e-17	up		0.881959	1.76e-06	normal
B4galt6	1.5841	2.55e-16	up		0.497528	0.109197	normal
Smpdl3b	1.58322	3.74e-05	up		--	--	--
Sox4	1.58127	3.77e-14	up		0.75086	0.0191872	normal
Epb41l3	1.58058	3.34e-10	up		0.323436	0.314281	normal
Map4k1	1.57762	1.19e-05	up		--	--	--
H1f2	1.57721	2.18e-26	up		0.0776682	0.737952	normal
Ifi208	1.57688	5.57e-07	up		0.633597	0.0452385	normal
Itga4	1.57665	5.73e-20	up		-0.0929631	0.725497	normal
Fgd2	1.57478	9.99e-11	up		0.406779	0.203924	normal
Ltbp3	1.57401	9.65e-10	up		0.441854	0.16987	normal
Nrros	1.57315	4.5e-17	up		0.787023	0.000640851	normal
Selenon	1.57294	4.32e-12	up		0.538711	0.0925323	normal
Tnfrsf21	1.57014	5.28e-24	up		0.470778	0.0639284	normal
Tm6sf1	1.57009	1.97e-14	up		0.331769	0.301138	normal
Msn	1.56956	2.25e-59	up		0.45672	0.123578	normal
Slc7a1	1.56711	4.26e-06	up		--	--	--
Cds1	1.56668	0.000108648	up		--	--	--
Cmtm7	1.56606	4.81e-11	up		0.528538	0.0938795	normal
Treml4	1.56535	2.72e-15	up		0.367131	0.242352	normal
Adam19	1.56531	6.8e-07	up		0.171364	0.593572	normal
Spib	1.56437	0.00077228	up		--	--	--
Dmpk	1.56117	2.25e-30	up		0.485213	0.0784309	normal
Ocstamp	1.56093	3.01e-06	up		0.682703	0.033934	normal
Eps8	1.56029	1.56e-11	up		0.668949	0.0208056	normal
Mical1	1.55995	2.41e-06	up		0.379696	0.238366	normal
Fst	1.55814	6.74e-06	up		-0.14753	0.646835	normal
Bach2os	1.55798	3.73e-06	up		0.35083	0.27561	normal
Plagl1	1.55688	5.56e-06	up		0.600559	0.0619669	normal
Aph1c	1.55511	3.26e-05	up		--	--	--
Fam111a	1.55495	3.31e-12	up		0.407181	0.185836	normal
Pcolce	1.554	8.25e-21	up		0.883259	0.00431388	normal
Tmsb4x	1.55345	3.33e-77	up		0.647594	0.0305075	normal
Krt18	1.55226	3.52e-78	up		0.760348	0.0129563	normal
Kctd11	1.55147	5.84e-10	up		0.254511	0.364652	normal
Blnk	1.549	1.67e-07	up		1.11847	0.000464001	normal
Slc7a6	1.54834	0.000306288	up		--	--	--
Rgs10	1.54557	5.26e-09	up		0.357369	0.267128	normal
Gm13657	1.54552	3.13e-05	up		--	--	--
Adam12	1.5435	0.000600132	up		--	--	--
Filip1l	1.54298	5.73e-20	up		0.295363	0.313593	normal
Nfkb2	1.54171	4.54e-26	up		0.538564	0.0357054	normal
Src	1.5381	1.48e-11	up		0.533911	0.0941379	normal
Pmepa1	1.53616	4.36e-13	up		0.726919	0.0215826	normal
Oasl1	1.5361	4.38e-16	up		0.605229	0.0164915	normal
Hao2	1.53509	0.000250077	up		--	--	--
Gstm2	1.53293	6.87e-93	up		0.703005	0.0121965	normal
Trps1	1.53256	1.73e-06	up		0.376297	0.240124	normal
Spic	1.52942	2.35e-07	up		0.504749	0.114083	normal
Ccl19	1.52391	0.000234265	up		--	--	--
Cd22	1.52333	8.08e-07	up		0.373248	0.239218	normal
C1qc	1.52309	6.36e-34	up		0.42414	0.169274	normal
Milr1	1.5214	4.04e-05	up		0.615378	0.05587	normal
Ltbp1	1.51993	1.17e-10	up		0.395605	0.176759	normal
5330417C22Rik	1.51969	0.000106682	up		0.655267	0.0385634	normal
Adrb1	1.5184	1.74e-05	up		0.127384	0.692134	normal
Fgd3	1.51743	1.14e-08	up		0.35815	0.255371	normal
Ddx60	1.51683	1.78e-12	up		0.369117	0.235305	normal
Pilra	1.51681	8.4e-10	up		0.604363	0.0472586	normal
Rnase6	1.51654	1.95e-05	up		0.286273	0.372809	normal
Treh	1.5163	1.72e-12	up		0.559546	0.0803496	normal
Kntc1	1.51396	0.00143551	up		--	--	--
Lst1	1.5135	1.74e-06	up		0.9054	0.00424279	normal
Il18bp	1.51336	1.64e-31	up		0.460647	0.140935	normal
Lgi2	1.51183	0.00139342	up		--	--	--
Kcnk6	1.51141	1.74e-14	up		0.142135	0.658596	normal
Robo2	1.51107	3.11e-10	up		0.551051	0.0677788	normal
Mcm2	1.51043	4.04e-13	up		0.894537	0.0048706	normal
Gm21885	1.50995	1.08e-05	up		0.839496	0.00858914	normal
Saa3	1.50892	1.51e-08	up		0.814533	0.00423812	normal
Vim	1.50776	3.14e-25	up		0.47082	0.131783	normal
Ctse	1.50612	0.000108585	up		0.457464	0.0977988	normal
Plekhm3	1.50495	2.08e-12	up		0.233383	0.461323	normal
C1qa	1.50459	2.24e-40	up		0.411214	0.181813	normal
Il33	1.50314	3.29e-08	up		0.528651	0.0871197	normal
Prkcd	1.50055	3.29e-32	up		0.26586	0.314298	normal
Rgma	1.50048	0.000112959	up		0.600312	0.0570346	normal
Gm47761	1.49989	1.84e-08	up		-0.285583	0.350052	normal
Ifi203	1.49845	8.08e-41	up		0.39082	0.10392	normal
Trbj1-3	1.49794	1.54e-05	up		0.0436571	0.884693	normal
Tmem106a	1.49786	2.28e-28	up		0.645436	0.0225517	normal
Abi3	1.4964	1.13e-27	up		0.780137	0.00681933	normal
Stk39	1.49616	3.34e-13	up		0.785695	0.00175485	normal
Rasal3	1.49505	4.08e-06	up		--	--	--
Gbp5	1.49501	1.09e-08	up		0.206069	0.49465	normal
Mir1900	1.49471	2.08e-06	up		0.233851	0.465523	normal
Apba1	1.4946	0.000240779	up		--	--	--
Mthfd2	1.49353	1.16e-05	up		0.420887	0.181505	normal
Kcnk13	1.4918	7.39e-06	up		0.315617	0.325952	normal
Cdh18	1.48999	0.000748726	up		0.832052	0.00522026	normal
Panx1	1.48926	0.000126546	up		--	--	--
Cxcl1	1.48921	1.04e-10	up		0.409773	0.175128	normal
A530040E14Rik	1.4871	0.000834713	up		--	--	--
Calhm6	1.48678	2.46e-06	up		0.909964	0.00438491	normal
Nfam1	1.48308	8.17e-19	up		0.330148	0.301863	normal
Serpinb6b	1.48176	6.51e-12	up		0.568064	0.076208	normal
Cd300lf	1.48103	5.09e-07	up		0.182426	0.561917	normal
Asb2	1.48062	2.6e-07	up		0.415874	0.182285	normal
Dok1	1.47937	9.44e-09	up		0.578862	0.0481864	normal
Cd86	1.479	7.25e-11	up		0.319503	0.320059	normal
Rgs19	1.47796	4.41e-08	up		0.525083	0.100165	normal
P2ry10b	1.47639	3.39e-05	up		--	--	--
Col8a1	1.47216	0.000367932	up		--	--	--
Gbgt1	1.47181	4.97e-05	up		-0.00892309	0.977658	normal
Actg1	1.47174	1.31e-63	up		0.957949	7.01e-05	normal
Ucp2	1.47112	4.11e-46	up		0.456335	0.136557	normal
Zfp651	1.47095	2.93e-06	up		0.540173	0.0900132	normal
Cyp1b1	1.47082	2.46e-05	up		0.262846	0.410909	normal
Mcm5	1.47063	2.3e-09	up		0.658437	0.0407277	normal
Itpripl2	1.47059	1.57e-29	up		0.266664	0.376241	normal
Ppp1r18	1.47044	2.66e-23	up		0.539627	0.0588005	normal
Art2a	1.46875	0.000146414	up		--	--	--
Sod3	1.46867	5.23e-40	up		0.809784	0.000526335	normal
Hmmr	1.46812	0.000271907	up		--	--	--
Pip4k2a	1.4679	3.61e-22	up		0.347521	0.247294	normal
Cmklr1	1.4642	1.33e-16	up		0.117016	0.712543	normal
H2bc6	1.46152	1.73e-07	up		0.22014	0.467258	normal
Glis3	1.46145	1.98e-05	up		0.645413	0.0423043	normal
Neat1	1.461	1.46e-26	up		0.388332	0.0331564	normal
Dact3	1.46058	0.000819163	up		--	--	--
Kcna2	1.45985	4.57e-10	up		-0.0176198	0.956246	normal
Zfp423	1.45701	0.000295062	up		0.601131	0.0610598	normal
Pf4	1.45351	0.00028367	up		--	--	--
Tor3a	1.45343	3.85e-17	up		0.177513	0.546932	normal
Mmp9	1.45208	9.01e-05	up		--	--	--
Abhd2	1.45133	3.6e-35	up		0.507582	0.0346386	normal
Hip1	1.45063	5.56e-21	up		0.145252	0.628024	normal
AI467606	1.45008	0.000707323	up		--	--	--
Kcnj8	1.44853	8.24e-13	up		0.798458	0.011844	normal
St8sia4	1.4478	1.32e-06	up		0.317045	0.317105	normal
Fbln2	1.44448	3.03e-07	up		0.609621	0.0581853	normal
Trpm4	1.44281	1.77e-07	up		0.692041	0.0315685	normal
Plscr1	1.44184	4.46e-22	up		0.630784	0.0154724	normal
Ap1s2	1.44184	8.63e-12	up		0.375439	0.227604	normal
Grk3	1.44147	9.77e-12	up		0.579553	0.0558895	normal
Slc28a2	1.44094	1.33e-05	up		0.302166	0.347248	normal
Fchsd1	1.43707	3.62e-05	up		0.343589	0.280644	normal
Thbs2	1.43519	6.15e-12	up		0.397273	0.215435	normal
Kif20b	1.43471	0.000702229	up		--	--	--
Arl4c	1.43391	2.71e-14	up		0.555961	0.0795727	normal
Slfn5	1.43232	1.89e-44	up		0.221841	0.384855	normal
Rgs5	1.43213	2.13e-39	up		0.299544	0.247179	normal
Rhoc	1.43137	1.39e-18	up		0.766316	0.0104871	normal
Slfn9	1.4285	1.83e-10	up		0.616513	0.0102042	normal
Marcksl1	1.42606	7.72e-30	up		0.724846	0.0125595	normal
Cpeb1	1.42585	1.57e-11	up		0.540555	0.0290286	normal
Pla2g4a	1.42584	1.5e-07	up		0.223463	0.480189	normal
Chst14	1.42573	1.48e-07	up		0.44702	0.148253	normal
Rasgrp1	1.4255	2.59e-07	up		0.413112	0.199519	normal
Il34	1.42472	6.51e-09	up		0.0818285	0.793287	normal
Adora2a	1.42464	5.97e-08	up		0.563543	0.0503567	normal
Tnfaip8l2	1.42434	1.36e-07	up		0.478394	0.136066	normal
Gm45187	1.42398	0.000290766	up		0.976254	0.00183372	normal
Plekha1	1.4238	2.52e-33	up		0.332806	0.191697	normal
Ripk3	1.42353	3.04e-05	up		0.0389821	0.903199	normal
Lyve1	1.42272	6.01e-22	up		0.565093	0.0781111	normal
Adgb	1.42199	1.21e-05	up		-0.0142984	0.964288	normal
Ccdc88a	1.42035	2.75e-07	up		0.245029	0.415285	normal
H2-T-ps	1.41817	0.00175027	up		--	--	--
Them6	1.41653	3.61e-10	up		1.06864	0.000333724	normal
Ppic	1.41612	4.15e-11	up		0.52686	0.101791	normal
Ikbip	1.41326	3.35e-09	up		0.495197	0.112322	normal
Tm4sf4	1.41266	1.36e-37	up		0.407324	0.117554	normal
Twf2	1.41162	5.51e-11	up		0.67341	0.0329174	normal
Gltp	1.4111	1.58e-13	up		0.696893	0.0182852	normal
Foxm1	1.41105	0.000173314	up		0.271211	0.393127	normal
Fuca2	1.40917	2.43e-22	up		0.684865	0.00589922	normal
Adamts15	1.4076	2.96e-05	up		0.398606	0.189721	normal
Kcne4	1.40659	0.00157308	up		--	--	--
Tmem156	1.40654	0.00155637	up		--	--	--
-	1.40648	1.31e-27	up		0.223621	0.463066	normal
Cyp21a2-ps	1.40591	8.76e-12	up		-0.0977319	0.670229	normal
Ccnd1	1.4055	4.25e-08	up		0.604719	0.0229144	normal
Rftn1	1.40546	3.59e-09	up		0.800317	0.0104005	normal
Rhoh	1.40507	0.000278585	up		--	--	--
Atp8b2	1.40505	1.2e-09	up		0.389965	0.222852	normal
Man1c1	1.40363	1.89e-12	up		0.354149	0.242919	normal
Gpx3	1.40349	2.62e-15	up		0.468788	0.130708	normal
Gab2	1.40229	5.01e-11	up		0.412768	0.192103	normal
Gfpt2	1.40139	0.000130952	up		--	--	--
Cd300e	1.39955	7.67e-08	up		-0.387811	0.22455	normal
Hdac9	1.39889	9.03e-06	up		0.180004	0.569882	normal
Nfkbie	1.39665	6.44e-09	up		0.548877	0.0758377	normal
Icosl	1.39597	5.89e-05	up		0.105944	0.739348	normal
S100a10	1.39588	1.1e-35	up		0.952912	0.00156358	normal
Gm11427	1.39564	2.89e-08	up		0.768244	0.0156961	normal
Adcy3	1.39465	2.23e-05	up		0.284774	0.340178	normal
Mfge8	1.39256	1.09e-18	up		0.720799	0.0220654	normal
Kcnab2	1.39145	3.68e-05	up		0.33539	0.247708	normal
Lama1	1.39133	1.97e-10	up		0.399975	0.113013	normal
Zeb2	1.39091	7.52e-31	up		0.284636	0.338095	normal
Tbc1d9	1.39089	1.59e-10	up		0.334167	0.285736	normal
Mcm6	1.39071	8.43e-11	up		0.666064	0.038612	normal
Lrmp	1.38822	1.15e-08	up		0.166026	0.605442	normal
Adam15	1.38786	1.2e-12	up		0.277235	0.365982	normal
Serinc2	1.38601	1.51e-18	up		0.807255	0.00668331	normal
Rasd1	1.38484	0.000175185	up		0.0372694	0.904624	normal
Rhbdf1	1.38448	4.61e-18	up		0.497736	0.0968627	normal
9330175E14Rik	1.38263	0.00046418	up		0.260401	0.395035	normal
Nkg7	1.38143	0.00113854	up		--	--	--
Epha3	1.38102	0.00010992	up		--	--	--
Speg	1.3809	8.52e-05	up		--	--	--
Cd248	1.38035	0.00216178	up		--	--	--
Ccna2	1.38035	2.41e-05	up		0.355989	0.268855	normal
Hmox1	1.37993	8.71e-32	up		0.460749	0.132404	normal
Samd4	1.37932	2.84e-18	up		0.0932481	0.701434	normal
Rims3	1.37893	8.39e-06	up		0.291137	0.362275	normal
Ly6e	1.3788	1.25e-52	up		0.617851	0.00660698	normal
Cyp4f16	1.37868	9.56e-07	up		0.320115	0.319321	normal
AU020206	1.37706	1.31e-17	up		0.142892	0.509785	normal
Kctd12	1.37644	2.06e-19	up		0.384916	0.185833	normal
Ms4a4b	1.37462	0.000356924	up		--	--	--
Lrat	1.37415	3.54e-21	up		0.951045	8.93e-06	normal
Ikbke	1.3728	9.56e-25	up		0.638134	0.00762401	normal
Incenp	1.37188	3.1e-08	up		0.498326	0.119662	normal
Rad54b	1.37108	0.000126845	up		0.266502	0.393945	normal
Tpcn2	1.37078	1.58e-08	up		0.281288	0.321582	normal
Efemp2	1.37067	2.45e-10	up		0.515403	0.109162	normal
Jun	1.36971	2.34e-05	up		0.204429	0.516791	normal
Cygb	1.3686	2.43e-20	up		0.814119	0.00688636	normal
Hcls1	1.36735	8.58e-25	up		0.51926	0.0785691	normal
Napepld	1.36724	4.94e-06	up		0.294506	0.323152	normal
Kcnn4	1.3667	0.000951302	up		--	--	--
Prg4	1.36581	1.55e-35	up		0.66106	1.03e-05	normal
Heyl	1.36248	3e-05	up		0.72276	0.0241817	normal
Cysltr1	1.36176	0.000184451	up		--	--	--
Neurl3	1.36143	6.59e-20	up		0.5153	0.0929723	normal
Ifi30	1.36014	1.24e-27	up		0.483355	0.0696383	normal
Ckap4	1.35914	3.62e-11	up		0.424356	0.184717	normal
Srgn	1.35905	4.05e-20	up		0.432379	0.158752	normal
Samsn1	1.35755	0.000159712	up		--	--	--
Ptpre	1.35737	1.21e-08	up		0.481882	0.100513	normal
Ccdc8	1.35574	4.02e-05	up		0.121851	0.702778	normal
Fos	1.35556	1.67e-05	up		0.23145	0.47143	normal
Ppp1r9b	1.35519	6.46e-32	up		0.375801	0.215941	normal
Fbln7	1.35492	0.000163992	up		--	--	--
Cd37	1.35471	2.98e-07	up		0.373096	0.238852	normal
Kif2c	1.35369	0.00281936	up		--	--	--
Cd207	1.35137	1.99e-12	up		0.0517392	0.872117	normal
Gm15512	1.35115	0.00175009	up		--	--	--
Ier5l	1.35022	0.000205281	up		0.427971	0.183628	normal
Fam49a	1.34986	8.8e-15	up		0.300224	0.321685	normal
Gm10521	1.34859	0.000841048	up		--	--	--
Slc41a2	1.34725	3.03e-22	up		-0.195564	0.335031	normal
Loxl3	1.3467	4.3e-07	up		0.76134	0.0113855	normal
Trim30d	1.34605	1.94e-14	up		0.679771	0.00554506	normal
Fhdc1	1.3459	0.000712916	up		--	--	--
Slc37a1	1.34511	5.42e-06	up		0.368926	0.205832	normal
Lratd1	1.34451	0.000303483	up		0.166524	0.603766	normal
Gm4070	1.34442	0.000161629	up		--	--	--
Golm1	1.34378	1.34e-08	up		-0.00347647	0.991121	normal
Dapp1	1.34298	3.58e-06	up		0.436371	0.175415	normal
Plp2	1.34223	2.77e-05	up		--	--	--
Ptpn18	1.34151	3.49e-06	up		0.477695	0.126395	normal
Tmem237	1.34091	1.67e-11	up		0.646885	0.0082703	normal
Flot1	1.34049	3.18e-36	up		0.529296	0.0645588	normal
Trim36	1.33949	0.00183038	up		--	--	--
Dtx4	1.33642	7.6e-16	up		0.169886	0.519625	normal
Vill	1.33473	0.00020955	up		0.419101	0.185235	normal
Tmem273	1.33466	0.000526541	up		--	--	--
Lrmda	1.33424	0.00117522	up		--	--	--
Nr4a1	1.33366	1.86e-06	up		0.230658	0.45009	normal
Gas6	1.33365	7.82e-23	up		0.874813	0.00289605	normal
Cd3e	1.33251	0.0030468	up		--	--	--
Pdk4	1.33209	0.0023411	up		-0.124529	0.650457	normal
G6pdx	1.33208	1.07e-12	up		0.290977	0.276438	normal
Oas1b	1.33191	0.000543646	up		--	--	--
Gpm6a	1.33064	1.15e-05	up		0.252255	0.424308	normal
Fam129b	1.33057	1.4e-21	up		0.772173	0.00931802	normal
Rcn3	1.33055	2.25e-12	up		0.742691	0.0179622	normal
Folr2	1.32908	3.92e-16	up		0.27916	0.383335	normal
Orai2	1.3288	4.97e-05	up		0.21102	0.499475	normal
1500011B03Rik	1.32865	0.000661835	up		0.0411451	0.897512	normal
Stambpl1	1.32833	0.0013109	up		--	--	--
Ubash3b	1.32559	8.78e-08	up		0.322823	0.3153	normal
Zfp521	1.32558	0.000987195	up		--	--	--
Sptlc2	1.32474	4.32e-34	up		0.500817	0.0268597	normal
Acvrl1	1.32404	3.69e-12	up		0.677181	0.0201224	normal
St5	1.32304	3.12e-26	up		0.574354	0.0262906	normal
Itga8	1.32289	8.4e-12	up		0.472032	0.127803	normal
Usp35	1.32284	8.09e-06	up		-0.142983	0.616998	normal
Tmem268	1.32258	4.14e-13	up		0.887878	0.00015786	normal
Gm35035	1.32192	0.00269786	up		--	--	--
Pamr1	1.32187	4.33e-13	up		0.61057	0.0481748	normal
Myom3	1.32162	0.000628833	up		--	--	--
Klrk1	1.32161	4.17e-05	up		0.219298	0.493875	normal
Cacng7	1.32114	0.000762428	up		--	--	--
Prss23os	1.32082	1.16e-05	up		0.442299	0.14421	normal
Pde1b	1.3207	0.000415313	up		--	--	--
Map1s	1.32049	2.72e-11	up		0.253287	0.338468	normal
Zfp532	1.32042	3.24e-08	up		0.223559	0.419739	normal
Snn	1.31894	3.08e-08	up		0.735598	0.0209676	normal
Tmem173	1.31874	2.7e-09	up		0.60663	0.058354	normal
Sp100	1.31818	1.68e-20	up		0.334869	0.228215	normal
Pfkp	1.31645	9.67e-11	up		0.464286	0.135452	normal
Adamtsl4	1.31625	5.39e-09	up		0.302368	0.322093	normal
Ccrl2	1.31601	1.23e-07	up		0.583274	0.0522907	normal
Rassf4	1.31563	3e-22	up		0.355238	0.221069	normal
Gpat3	1.31533	4.39e-26	up		0.602565	0.0308513	normal
Pacrg	1.31461	0.00378002	up		--	--	--
Tmem43	1.31188	6.54e-28	up		0.310729	0.265327	normal
Rpusd1	1.31109	0.000211173	up		0.368412	0.2507	normal
Pycard	1.31041	0.000996856	up		--	--	--
Tnfaip8	1.30999	5.05e-09	up		0.523966	0.0907479	normal
-	1.30982	7.48e-14	up		0.232358	0.444713	normal
Cx3cl1	1.30826	0.000401547	up		--	--	--
Far1	1.30737	2.15e-11	up		0.267008	0.363296	normal
Gbp2b	1.30553	5.62e-06	up		0.191128	0.552853	normal
Plin4	1.30519	0.00186063	up		0.731695	0.000631281	normal
Tap1	1.30481	1.93e-17	up		0.954057	1.45e-09	normal
Plin3	1.30418	8.18e-33	up		0.897275	1.18e-05	normal
Msr1	1.30404	1.37e-24	up		0.160114	0.596379	normal
Klhl23	1.30399	0.000648449	up		0.29785	0.35467	normal
Anxa1	1.30288	1.53e-13	up		0.443657	0.153966	normal
Ulbp1	1.30241	0.00209056	up		--	--	--
Abcc5	1.29997	3.94e-13	up		-0.0174054	0.944519	normal
Prdm1	1.29971	0.000415445	up		0.414092	0.176666	normal
Ahnak	1.29942	1.19e-19	up		0.0965595	0.681095	normal
Mob3a	1.29894	2.74e-11	up		0.446969	0.128254	normal
Tbc1d31	1.29876	2.24e-16	up		0.710073	0.00686415	normal
Rubcnl	1.29739	0.000623051	up		-0.156662	0.620428	normal
Fam124a	1.29719	1.4e-27	up		0.610604	0.0383211	normal
Zfp90	1.29617	5.45e-06	up		0.331934	0.301244	normal
Tnfrsf11b	1.29585	3.26e-09	up		0.737727	0.0115682	normal
Rbl1	1.29311	3.94e-06	up		0.663174	0.0282453	normal
Cxcr6	1.2926	0.00251795	up		--	--	--
Tmem229b	1.29258	9.8e-08	up		0.508802	0.0994247	normal
Samd5	1.29198	0.000187454	up		0.571194	0.0733519	normal
Plekho1	1.29183	1.45e-14	up		0.38532	0.220165	normal
Kif23	1.29157	0.000400093	up		0.264027	0.392873	normal
Asf1b	1.29107	0.00240447	up		--	--	--
Cdk1	1.28985	1.1e-05	up		0.215052	0.503424	normal
Tmc8	1.28781	4.9e-06	up		0.204272	0.498068	normal
P3h4	1.28746	0.000109164	up		0.356824	0.264377	normal
Egr1	1.28719	3.22e-12	up		-0.386166	0.230425	normal
Plekha4	1.28501	0.000475363	up		--	--	--
Tnfsfm13	1.28447	3.04e-21	up		0.723846	0.000798969	normal
Rab3d	1.2838	7.98e-16	up		0.612377	0.0166408	normal
Wnt4	1.28374	3.21e-06	up		0.766705	0.0161197	normal
Vash1	1.28331	2.05e-06	up		0.337622	0.294465	normal
Pck2	1.28314	1.02e-11	up		0.369955	0.214331	normal
Nuf2	1.28294	0.00259423	up		--	--	--
Ajuba	1.28243	2.8e-11	up		0.472381	0.112724	normal
Smoc2	1.28031	2.96e-09	up		0.738195	0.020228	normal
Gstm3	1.28013	2.05e-40	up		0.213682	0.452271	normal
Plscr4	1.27983	8.39e-10	up		0.696002	0.0103431	normal
I830077J02Rik	1.2784	0.00323512	up		0.490952	0.114755	normal
Arhgdib	1.27617	1.13e-19	up		0.558909	0.0766473	normal
Cep192	1.27567	1.61e-09	up		0.161643	0.516187	normal
Igsf10	1.27512	9.83e-06	up		0.45892	0.138568	normal
Csf1r	1.27461	6.92e-27	up		0.167068	0.598634	normal
Ptger2	1.27403	1.87e-05	up		0.346637	0.251939	normal
Grap2	1.27366	0.00230143	up		--	--	--
Prmt2	1.27351	0.00029952	up		0.809611	0.011706	normal
Gng2	1.2708	3.12e-08	up		0.718349	0.0162753	normal
Tmem26	1.27067	2.59e-06	up		0.123826	0.694844	normal
Hoxb3os	1.26923	0.00240971	up		--	--	--
Nes	1.26809	1.75e-08	up		0.850544	0.00812321	normal
H2-M3	1.26709	8.66e-08	up		0.514929	0.0846449	normal
Casp4	1.26682	7.92e-05	up		0.426195	0.184613	normal
Lck	1.26568	0.0013671	up		--	--	--
Pdp1	1.26566	0.000324646	up		-0.098903	0.752605	normal
Zeb2os	1.26426	0.00275841	up		--	--	--
Gm12250	1.26184	0.00105429	up		--	--	--
Bicc1	1.261	4.52e-10	up		0.584346	0.0678349	normal
Smox	1.26038	1.05e-11	up		0.559721	0.076841	normal
Slc16a9	1.26021	3.14e-07	up		0.100456	0.739355	normal
Ddit4	1.26	1.7e-16	up		-0.435761	0.117946	normal
Gas7	1.25937	5.69e-12	up		0.996116	0.00012553	normal
Tnfrsf12a	1.25859	8.74e-10	up		0.200512	0.532869	normal
Hpse	1.25701	8.62e-12	up		0.333197	0.265981	normal
Tpm1	1.25699	4.04e-39	up		0.387244	0.202562	normal
Fam171b	1.2569	8.78e-06	up		0.631797	0.0472889	normal
Chrnb1	1.25641	0.00223748	up		--	--	--
Cdr2	1.25551	0.000285653	up		--	--	--
Plvap	1.25467	1.49e-28	up		0.728366	0.00368133	normal
Arhgap27	1.25286	8.54e-09	up		0.317077	0.317148	normal
Samhd1	1.25139	5.64e-26	up		0.370382	0.0336857	normal
Vat1	1.25011	1.87e-38	up		0.562631	0.022875	normal
Ltb	1.24585	0.000503711	up		--	--	--
Cdca8	1.24324	0.000670785	up		0.301699	0.347497	normal
Tbx20	1.24299	6.8e-10	up		0.301254	0.288055	normal
Aldh1b1	1.24005	3.25e-07	up		0.743765	3.7e-09	normal
Nckap5l	1.23938	0.000281657	up		0.26726	0.385373	normal
Pakap	1.23881	1e-27	up		0.2174	0.482744	normal
Ecscr	1.23874	7.64e-07	up		0.388962	0.224561	normal
Mmp7	1.23649	0.00312841	up		0.395682	0.130707	normal
Lbh	1.23635	1.22e-17	up		0.53283	0.0745455	normal
Ednra	1.23631	3.74e-10	up		0.526001	0.0443858	normal
Htra3	1.23594	1.42e-06	up		0.434733	0.170379	normal
Casp12	1.23515	2.9e-06	up		0.544579	0.0896562	normal
Mpzl1	1.23251	1.3e-06	up		0.181508	0.56953	normal
Adora1	1.23242	2.32e-18	up		0.935957	1.1e-05	normal
Fscn1	1.23131	1.25e-10	up		0.744023	0.0186136	normal
Tgfb1	1.23044	1.38e-21	up		0.660247	0.0264732	normal
Clic1	1.23041	2.19e-26	up		0.659505	0.0216727	normal
Mgst3	1.22965	1.2e-19	up		0.674981	0.0284493	normal
Naip1	1.22832	0.000662836	up		-0.397762	0.216493	normal
Cfp	1.2276	7.02e-23	up		0.151048	0.624274	normal
Evc2	1.22566	0.000282081	up		0.643747	0.0400001	normal
Sh2d2a	1.22456	0.00393337	up		--	--	--
Ube2c	1.22382	0.000748071	up		0.592704	0.064588	normal
Chrm3	1.22375	9.83e-05	up		--	--	--
Ptk7	1.2237	0.00111141	up		--	--	--
Igfbp3	1.22308	3.63e-20	up		0.552439	0.0230483	normal
Tlr4	1.22201	1.52e-11	up		0.354104	0.251329	normal
Plgrkt	1.22156	7.25e-08	up		0.518194	0.0382036	normal
Ifitm1	1.21971	8.92e-12	up		0.301846	0.261719	normal
Sh3bp1	1.21769	1.81e-07	up		0.390134	0.205961	normal
Trp53i11	1.21761	9.03e-14	up		0.805079	0.0087616	normal
Gpx7	1.21754	7.62e-06	up		0.791673	0.0107739	normal
Fyb2	1.21552	4.31e-11	up		0.0582753	0.8099	normal
Wipf1	1.21482	5.65e-17	up		0.201478	0.507356	normal
Zfp14	1.21402	0.000994112	up		-0.135248	0.670604	normal
Cxcl16	1.21214	2.86e-15	up		0.473103	0.116154	normal
Srpx2	1.21148	1.32e-05	up		0.47129	0.118144	normal
Il22ra1	1.21143	1.29e-12	up		-0.937931	0.000241053	normal
Irak3	1.20798	2.94e-05	up		0.322588	0.308247	normal
Trim13	1.20426	0.000517325	up		-0.0461346	0.879997	normal
Rtp4	1.20318	9.84e-18	up		0.507965	0.0143115	normal
Osmr	1.20261	7.56e-12	up		0.0683518	0.822711	normal
Chst12	1.20121	0.000583696	up		0.569783	0.0756998	normal
Pacc1	1.201	2.72e-07	up		0.0336195	0.912216	normal
P3h3	1.2002	1.38e-06	up		0.595087	0.0502234	normal
Tnfrsf19	1.19973	8.34e-13	up		0.974901	0.00104147	normal
Gimd1	1.19966	3.1e-05	up		0.63244	0.0440692	normal
Ddias	1.19892	0.00269547	up		--	--	--
Epb41l1	1.19881	3.41e-06	up		0.441663	0.147924	normal
Tnip1	1.19845	5.24e-16	up		0.556365	0.0506322	normal
Csrp1	1.19763	1.04e-18	up		0.357895	0.248844	normal
Gdf10	1.19713	2.21e-14	up		0.230287	0.451017	normal
Apaf1	1.19605	1.78e-10	up		0.322544	0.297687	normal
Lmo2	1.19591	5.02e-12	up		0.531347	0.0743798	normal
Tnfrsf18	1.19549	0.000412934	up		0.217106	0.500083	normal
Rnf150	1.19535	1.54e-06	up		0.345546	0.271749	normal
Rnf213	1.19462	1.65e-46	up		0.205993	0.448814	normal
Mamld1	1.19438	0.002783	up		0.227905	0.478218	normal
Actb	1.19432	4.31e-53	up		0.6309	0.0137095	normal
Entpd1	1.19408	2.55e-17	up		0.380576	0.217411	normal
Alox5ap	1.19273	6.96e-07	up		0.180568	0.561065	normal
Spats2l	1.19238	0.000110398	up		0.482199	0.126984	normal
Mfap3l	1.19206	0.00365795	up		-0.103024	0.747872	normal
Galnt10	1.19168	9.11e-12	up		0.467612	0.075479	normal
Siglece	1.19076	6.36e-08	up		0.0343811	0.914522	normal
Akt3	1.19054	3.7e-11	up		0.00559867	0.985993	normal
Gdf6	1.18981	0.000521922	up		--	--	--
Itgbl1	1.18945	0.00123845	up		--	--	--
Rgs4	1.18881	0.000135018	up		0.0440579	0.88698	normal
Slc7a7	1.18854	2.38e-08	up		0.148818	0.612785	normal
Rad51	1.18747	0.00213082	up		--	--	--
Nxpe4	1.1872	5.25e-05	up		0.204803	0.51592	normal
Metrnl	1.18711	3.52e-10	up		-0.135866	0.625264	normal
Synpo2	1.18438	0.00191881	up		--	--	--
Shisa5	1.18323	4.02e-25	up		0.87305	9e-07	normal
Rcsd1	1.18196	1.14e-14	up		0.250216	0.395901	normal
Flvcr2	1.18146	5.21e-11	up		0.587885	0.0349881	normal
4930503L19Rik	1.18123	5.64e-06	up		0.184549	0.539511	normal
Cttnbp2nl	1.18024	1.48e-14	up		0.242494	0.431003	normal
Susd2	1.17944	1.02e-05	up		0.378757	0.224311	normal
Map4k4	1.17829	7.05e-20	up		0.347941	0.237532	normal
Ier5	1.17625	1.11e-10	up		0.49881	0.0993634	normal
-	1.1758	3.46e-16	up		0.733846	0.00287604	normal
Ppl	1.17366	1.46e-10	up		-0.389131	0.129017	normal
Sowahc	1.17318	1.18e-15	up		0.0748651	0.744837	normal
Tnfaip2	1.17251	8.69e-15	up		0.280643	0.287805	normal
Pilrb1	1.17195	0.000130369	up		0.0751409	0.815091	normal
Myh10	1.17077	3.61e-23	up		0.543402	0.00134357	normal
Rab11fip5	1.17013	4.37e-05	up		0.33592	0.287822	normal
Meis3	1.16676	0.00258269	up		--	--	--
Cd33	1.16665	5.18e-05	up		0.195023	0.496752	normal
Nin	1.16646	4.62e-09	up		0.0798932	0.796903	normal
BC028528	1.16646	0.00060994	up		0.523189	0.10338	normal
Lrp11	1.16601	3.72e-05	up		0.563106	0.0471547	normal
Nt5e	1.16591	1.02e-08	up		0.388463	0.202552	normal
Kirrel	1.1649	5.06e-06	up		0.103258	0.726763	normal
Gimap3	1.16353	6.77e-05	up		0.247283	0.418366	normal
Pdlim4	1.1629	0.00191854	up		0.216041	0.48924	normal
Sulf1	1.16146	0.00108128	up		0.21667	0.48467	normal
Fam78a	1.16081	0.000155306	up		0.527113	0.0969521	normal
Itgb7	1.16073	5.91e-05	up		0.427954	0.176759	normal
Slc25a35	1.1601	0.00248388	up		0.592743	0.0599192	normal
Mkrn2os	1.15928	1.43e-18	up		0.460827	0.0614088	normal
Lig1	1.15877	6.83e-06	up		0.650106	0.0387312	normal
Atp6v0e2	1.15827	0.00162492	up		--	--	--
Thsd7a	1.15817	0.00116049	up		0.192334	0.549177	normal
Ccn4	1.15792	0.00219413	up		0.386707	0.229129	normal
Serpinb9	1.15769	4.75e-11	up		0.900361	3.32e-05	normal
Lilra5	1.15682	4.31e-09	up		0.187857	0.557594	normal
Micall2	1.15635	4.18e-05	up		0.386047	0.226809	normal
Aurka	1.15521	0.000216022	up		0.286136	0.349586	normal
Jpt1	1.15436	4.2e-18	up		0.327602	0.266669	normal
Herc6	1.15406	1.97e-15	up		0.564366	0.00267077	normal
Chmp4c	1.15379	4.75e-08	up		0.311683	0.300356	normal
Scamp5	1.15122	6.81e-21	up		0.403968	0.120856	normal
Csf1	1.15098	1.06e-16	up		0.745618	0.000241026	normal
Zmynd15	1.15042	9.96e-09	up		0.534157	0.057672	normal
Lacc1	1.1503	7.55e-11	up		0.501385	0.0387852	normal
9930111J21Rik1	1.14913	0.000195499	up		0.200562	0.529479	normal
Plk4	1.14467	0.000694668	up		0.345548	0.251829	normal
Prcp	1.14425	3.13e-12	up		0.147064	0.53934	normal
Mcm3	1.14411	1.31e-09	up		0.566704	0.0537705	normal
Ncf1	1.14388	7.92e-13	up		0.310131	0.31372	normal
Klhl6	1.14305	4.03e-07	up		0.459437	0.126052	normal
Dtx3	1.1427	7.91e-06	up		0.378734	0.234793	normal
Ccdc34	1.14153	6.48e-05	up		0.585142	0.0647604	normal
Akna	1.14105	3.16e-08	up		0.39568	0.15104	normal
Dusp10	1.13999	3.23e-06	up		0.281789	0.372742	normal
Sept11	1.13781	9.83e-14	up		0.256875	0.33971	normal
Ggta1	1.13754	2.95e-10	up		0.371278	0.248959	normal
Nqo1	1.1373	3.59e-12	up		0.553116	0.0320353	normal
Casz1	1.13719	0.00120891	up		0.0351476	0.912791	normal
4930404N11Rik	1.13716	0.00019313	up		0.247615	0.434929	normal
Rnf144a	1.13587	4.17e-08	up		0.133516	0.677454	normal
Sfxn3	1.1346	3.46e-05	up		0.27342	0.395664	normal
Crtap	1.13354	7.29e-11	up		0.635461	0.0262082	normal
Gm6545	1.13307	9.7e-09	up		-0.068949	0.806317	normal
Cmtm3	1.13174	3.06e-14	up		0.627931	0.0290745	normal
Hexb	1.13139	4.2e-21	up		0.963961	7.84e-08	normal
Jdp2	1.13104	1.67e-05	up		0.26581	0.400238	normal
Frmd4a	1.1302	1.33e-12	up		0.407294	0.157402	normal
Slc41a3	1.12991	1.96e-08	up		0.39167	0.114274	normal
Kif20a	1.12917	0.000559198	up		--	--	--
Plekha2	1.12802	1.55e-10	up		0.240095	0.431934	normal
Ap3m2	1.12761	6.08e-06	up		0.570253	0.0674633	normal
Adamts10	1.12747	6.52e-10	up		0.217114	0.410418	normal
Phldb1	1.12559	8.96e-11	up		0.92431	0.000976611	normal
Gabra3	1.12326	3.72e-06	up		0.593674	0.0512185	normal
Nbdy	1.12233	0.00095914	up		0.596237	0.0634848	normal
S1pr3	1.1217	5.85e-05	up		0.2328	0.438104	normal
Lhfp	1.12127	1.1e-17	up		0.611347	0.0292748	normal
Lpar1	1.12016	0.00244661	up		0.492565	0.11456	normal
Obsl1	1.11966	2.45e-08	up		0.596377	0.0412096	normal
Gm12840	1.11959	2.47e-15	up		0.0133637	0.956245	normal
Adamts1	1.1193	7.98e-20	up		0.528909	0.0550542	normal
Sprn	1.11866	0.000530581	up		0.574254	0.0690767	normal
Igfbp7	1.11764	8.28e-27	up		0.665294	0.0228685	normal
Il27ra	1.11715	4.64e-05	up		0.508058	0.113487	normal
Me2	1.11714	1.93e-07	up		0.163457	0.607647	normal
Palm	1.11714	5.75e-06	up		0.475557	0.131149	normal
Tgfbi	1.11518	2.28e-38	up		0.772637	0.00268472	normal
Rab31	1.11219	5.63e-12	up		0.22726	0.476019	normal
Oxct1	1.11219	3.59e-10	up		0.308217	0.314994	normal
H2-Q4	1.11103	2.43e-22	up		0.570432	1.58e-05	normal
Calhm2	1.1105	5.67e-06	up		-0.0794218	0.801062	normal
Ehd2	1.1088	4.18e-08	up		0.610461	0.0462936	normal
Mfsd12	1.10798	8.23e-13	up		0.606068	0.0150777	normal
Slc25a4	1.1068	9.45e-12	up		0.610809	0.0453128	normal
Fpr1	1.106	3.54e-06	up		0.0806382	0.802271	normal
Syne1	1.10497	9.43e-18	up		0.534265	0.0232177	normal
H2-T10	1.10373	0.000509403	up		0.370633	0.186606	normal
Lamc1	1.10347	2.11e-20	up		0.285785	0.207466	normal
Adgre4	1.10315	4.11e-09	up		-0.0783214	0.807559	normal
Prkab2	1.10216	1.14e-05	up		-0.018224	0.952953	normal
Tmem51	1.10213	1.97e-10	up		0.371669	0.173913	normal
Trpm2	1.10054	6.41e-11	up		-0.261854	0.345698	normal
H4c12	1.09814	0.00153777	up		--	--	--
Entpd2	1.09749	3.27e-10	up		0.639816	0.036905	normal
Mxra7	1.09747	4.86e-07	up		0.680671	0.0278755	normal
Ehbp1l1	1.09698	1.06e-16	up		0.457431	0.051843	normal
Arrdc1	1.0968	1.64e-05	up		0.571446	0.0709155	normal
Myo9b	1.09662	5.42e-22	up		0.58521	0.00239093	normal
Myo9a	1.09627	1.53e-13	up		0.126327	0.626071	normal
Cpne8	1.0955	3.84e-07	up		0.163808	0.602866	normal
Esm1	1.09397	5.59e-06	up		0.920898	0.00397922	normal
Nav1	1.09383	9.71e-12	up		-0.0768696	0.79231	normal
Itgb3	1.09341	1.9e-07	up		0.0727239	0.812795	normal
Smim3	1.09306	0.0027453	up		--	--	--
B3galnt1	1.09297	0.000459588	up		0.184334	0.560311	normal
Mgat4a	1.09289	4.47e-05	up		0.202501	0.525494	normal
Itm2c	1.09278	3.18e-26	up		0.559103	0.0272118	normal
Rhbdf2	1.09152	1.14e-15	up		-0.00817463	0.974327	normal
Gpx4-ps2	1.08972	1.02e-06	up		0.169573	0.58953	normal
Sp140	1.08845	2.16e-07	up		0.772107	0.000948997	normal
Rhoq	1.08834	3.37e-15	up		0.496149	0.00415578	normal
Mthfr	1.08717	9.59e-15	up		0.266603	0.295801	normal
Cdc25b	1.08645	0.000561711	up		0.250151	0.428778	normal
C5ar2	1.08548	8.96e-06	up		0.0204099	0.948408	normal
Castor2	1.08496	1.78e-07	up		0.720313	0.00198352	normal
Isyna1	1.08267	1.96e-08	up		-0.270139	0.366642	normal
Stat1	1.08249	5.85e-38	up		0.529646	0.00014871	normal
Vsig10	1.08156	0.000205931	up		0.460686	0.151696	normal
Cachd1	1.08099	0.000275725	up		0.715622	0.0199731	normal
Pea15a	1.08085	1.6e-21	up		0.705902	0.0134702	normal
Mgp	1.08031	0.00247134	up		0.280547	0.37573	normal
Ier3	1.07967	0.00182747	up		--	--	--
Mfrp	1.07759	0.000474092	up		0.394261	0.217846	normal
Pld3	1.07723	4.24e-20	up		0.644025	0.00706797	normal
Itga6	1.07699	0.000130764	up		0.335691	0.294263	normal
Nr2f1	1.07678	0.00295926	up		0.268025	0.404158	normal
Fkbp1a	1.0762	1.21e-36	up		0.454534	0.109182	normal
Gm9973	1.07561	4.94e-11	up		-0.139937	0.642353	normal
Slc1a5	1.07531	0.0001051	up		-0.117348	0.71271	normal
Ptp4a3	1.07388	1.87e-09	up		0.635231	0.0343058	normal
Rcan3	1.07304	9.34e-05	up		0.432152	0.178571	normal
Spsb1	1.0728	0.000152952	up		0.0485492	0.879698	normal
Dab2ip	1.0728	6.09e-18	up		0.578013	0.00551842	normal
Frk	1.07153	1.44e-08	up		0.347709	0.112436	normal
Spire1	1.0713	0.00301101	up		0.200137	0.534298	normal
Adra2b	1.07119	6.06e-07	up		0.632817	0.0276496	normal
Pilrb2	1.07039	0.000900361	up		0.0202933	0.945036	normal
Ptprs	1.07036	1.47e-07	up		0.334732	0.263553	normal
Ap5b1	1.06853	3.9e-06	up		0.466326	0.0503358	normal
Ift57	1.06847	0.00256829	up		0.280038	0.379996	normal
Armcx1	1.06821	9.77e-06	up		0.357303	0.257946	normal
Slc25a36	1.06796	1.32e-07	up		-0.0150436	0.952973	normal
Chka	1.06785	1.58e-14	up		-0.0311311	0.86037	normal
Bank1	1.06772	5.56e-05	up		0.10131	0.752627	normal
Tnxb	1.06608	4.1e-09	up		0.402509	0.10249	normal
Arhgef6	1.06582	1.92e-07	up		0.299267	0.309436	normal
Ano10	1.06569	3.63e-11	up		0.410076	0.092648	normal
Tor4a	1.0654	2.93e-10	up		0.449808	0.119585	normal
Aoah	1.06539	6.89e-05	up		-0.017692	0.955006	normal
Gdpd5	1.06462	0.00248933	up		0.139679	0.662991	normal
Tpd52	1.06424	1.25e-23	up		0.278552	0.274077	normal
Notch3	1.06269	0.000382793	up		0.223846	0.446651	normal
Gatm	1.06173	2.68e-10	up		0.306345	0.335771	normal
Mustn1	1.06124	1.53e-08	up		0.207433	0.497515	normal
Fam49b	1.06019	1.17e-13	up		0.137738	0.594094	normal
Parp14	1.05976	8.81e-26	up		0.352268	0.0903776	normal
Mcam	1.05925	3.19e-08	up		0.297714	0.354241	normal
Parvb	1.05858	1.99e-06	up		0.292662	0.348522	normal
Tuba1a	1.05743	1.68e-08	up		0.765756	0.0169854	normal
Ccdc148	1.05729	0.000306056	up		0.209226	0.515804	normal
Cadm3	1.05547	1.74e-09	up		0.509996	0.0420957	normal
Casp1	1.05509	5.91e-05	up		0.297527	0.308363	normal
Pxdn	1.05388	2.46e-11	up		0.50302	0.10002	normal
Pwwp2b	1.05274	5.42e-06	up		0.13412	0.654706	normal
Clec1b	1.05243	3.32e-15	up		0.146308	0.562131	normal
Rtn4	1.05226	1.73e-24	up		0.656541	0.00299175	normal
Dnmt1	1.05146	8.15e-16	up		0.227048	0.300966	normal
Nnt	1.05143	0.000389	up		0.176565	0.561834	normal
Megf6	1.05029	0.00349991	up		0.289329	0.356024	normal
Myo1c	1.04914	2.68e-32	up		0.361926	0.106527	normal
Clec1a	1.04906	1.94e-06	up		-0.137184	0.649873	normal
Islr	1.048	1.69e-05	up		0.565603	0.0786082	normal
Ddx58	1.04775	6.69e-24	up		0.835805	6.49e-07	normal
Psap	1.04774	3.28e-42	up		0.486688	0.028546	normal
Gpx8	1.04717	0.00339949	up		--	--	--
Galnt15	1.04689	4.78e-07	up		-0.00103316	0.997389	normal
Zfp518b	1.04674	0.000140032	up		0.318193	0.319522	normal
Pgm2	1.04666	1.68e-09	up		0.208195	0.485444	normal
Alpk1	1.04543	2.53e-06	up		0.127189	0.670659	normal
Mageh1	1.04537	0.000123487	up		0.234614	0.458305	normal
Vcpkmt	1.04433	1.67e-05	up		0.462201	0.136106	normal
Sema6d	1.04252	1.61e-20	up		0.20102	0.439587	normal
Nrxn2	1.04233	0.00031055	up		0.265778	0.371664	normal
Bgn	1.0419	2e-27	up		0.58542	0.0253596	normal
Slc44a2	1.04134	2.93e-10	up		0.376889	0.206771	normal
Cyp2c38	1.04103	3.18e-21	up		0.44316	0.0509711	normal
Trim35	1.04066	6.45e-07	up		0.32085	0.301487	normal
Lamb1	1.03996	3.15e-12	up		0.662855	0.00858879	normal
Nedd9	1.03944	1.12e-07	up		0.288558	0.368576	normal
Gm14221	1.03922	7.36e-05	up		0.325145	0.29418	normal
Iqsec1	1.03875	8.42e-26	up		0.492295	0.00647335	normal
Hhipl2	1.03856	0.000722844	up		--	--	--
Cdk14	1.0355	2.92e-05	up		0.430065	0.168505	normal
Ctps2	1.03526	3.99e-09	up		0.7978	0.00758765	normal
Vstm4	1.0344	0.000249079	up		0.246179	0.440631	normal
Lrrcc1	1.03295	0.000215528	up		0.745809	0.00572061	normal
Lrrk2	1.03277	1.06e-05	up		0.144469	0.645689	normal
Cyb561	1.03245	2.23e-10	up		0.101754	0.583533	normal
Ddr2	1.03237	3.16e-09	up		0.115545	0.683401	normal
Adgrg2	1.03174	5.25e-07	up		0.664965	0.0118138	normal
Colec11	1.03162	1.49e-24	up		0.644111	0.00315202	normal
Bst2	1.03156	3.61e-33	up		0.491924	0.000247717	normal
Arhgdia	1.03106	3.1e-30	up		0.123144	0.67167	normal
Fbxw17	1.03088	0.00353848	up		0.376359	0.21953	normal
P2ry13	1.03041	1.5e-05	up		0.233573	0.466053	normal
Slc43a2	1.0301	1.66e-12	up		0.290611	0.354753	normal
Ophn1	1.02924	2.49e-05	up		0.578916	0.0660852	normal
Trim12a	1.02806	5.75e-09	up		0.419472	0.0457916	normal
H4c9	1.02711	2.9e-06	up		0.434169	0.116276	normal
Sema4c	1.02691	1.08e-06	up		0.679152	0.0168444	normal
Astn2	1.02596	0.000290561	up		0.704756	0.0243646	normal
Cdkn2c	1.02505	5.41e-08	up		-0.0902165	0.751966	normal
Shroom3	1.02496	1.32e-06	up		0.409124	0.084831	normal
Akr1b8	1.02462	2.04e-05	up		0.327551	0.307925	normal
Pgm3	1.02456	3.01e-15	up		0.759897	0.000930594	normal
Pdgfra	1.02455	1.16e-09	up		0.233533	0.40436	normal
Scn1b	1.02413	5.11e-07	up		0.304086	0.323811	normal
Tes	1.02238	3.79e-05	up		-0.0192939	0.952221	normal
Il2rb	1.02236	0.00015017	up		0.527391	0.0502151	normal
Rinl	1.02129	3.66e-05	up		0.424031	0.149259	normal
Sytl4	1.0205	2.03e-05	up		0.666379	0.0105444	normal
Pde3a	1.02035	5.61e-05	up		0.410683	0.140163	normal
Osbpl5	1.02018	4.16e-08	up		-0.00435177	0.983666	normal
P2rx7	1.01972	1.96e-08	up		0.121053	0.675001	normal
Antxr1	1.01857	0.000775805	up		0.177889	0.563239	normal
Podn	1.01846	0.000241909	up		0.380302	0.134595	normal
Unc93b1	1.01795	8.07e-25	up		0.401648	0.045455	normal
Timp2	1.0179	3.01e-09	up		0.40418	0.174572	normal
Tlr3	1.01594	3.23e-08	up		0.478298	0.0356612	normal
Hdgfl3	1.01533	2.97e-05	up		0.35279	0.26046	normal
Lhx2	1.01446	8.83e-06	up		0.233147	0.39476	normal
Nagk	1.01374	3.64e-16	up		0.642667	0.0110661	normal
Fes	1.0134	9.48e-10	up		0.0597759	0.799893	normal
Itga9	1.0132	2.52e-18	up		0.313099	0.31577	normal
Wnt5a	1.01133	0.00302904	up		0.567299	0.0639612	normal
Prob1	1.01051	1.22e-14	up		0.461602	0.023466	normal
Fancg	1.00927	0.000142741	up		0.304091	0.244156	normal
Ccl24	1.00915	0.000994392	up		0.443569	0.164129	normal
Zfp579	1.00905	0.000184517	up		0.42024	0.139043	normal
Dse	1.00864	6.98e-15	up		0.378626	0.19368	normal
Arl8a	1.00652	1.23e-16	up		0.471	0.0205896	normal
Slc29a3	1.00641	1.34e-08	up		0.480305	0.0353864	normal
Apol9b	1.00587	2.65e-17	up		0.183874	0.520063	normal
Tulp3	1.00247	0.00265241	up		0.263334	0.374092	normal
Adamts13	1.00232	1.08e-07	up		0.269071	0.238035	normal
H2-Q5	1.00132	0.000329031	up		0.305439	0.304124	normal
Pam	1.00121	2.47e-20	up		0.479357	0.0681937	normal
Sat1	1.0003	3.06e-16	up		0.241693	0.244438	normal

## Sheet: 224 downregulated in NASH mice
		224 specifically down-regulated genes in NASH mice
	28 weeks HFHC diet feeding induced NASH mice				12 weeks HFHC diet feeding induced NAFL mice
Gene name	Log2(Fold Change)	P value	Regulated		Log2(Fold Change)	P value	Regulated
Serpina1e	-4.15646	9.13e-26	down		-0.879325	0.00384031	normal
Adgrf1	-3.7601	6.41e-25	down		-1.04358	0.0011721	normal
Cyp2c69	-3.24233	7.54e-16	down		-0.931231	0.00298971	normal
Grm8	-3.13093	3.19e-14	down		-0.495323	0.106695	normal
Mup16	-3.04189	7.78e-12	down		-0.649464	0.0217124	normal
-	-3.01	7.47e-20	down		-0.347512	0.279925	normal
Mup11	-2.99815	1.08e-10	down		-0.932684	0.00310875	normal
Slc22a28	-2.95663	1.84e-33	down		-0.531523	0.0813196	normal
Gm3839	-2.88359	2.36e-47	down		-1.09476	0.000401086	normal
Mup13	-2.87469	3.44e-18	down		-0.667772	0.0365929	normal
Pcsk9	-2.83563	2.6e-64	down		-0.651158	0.0362614	normal
Nlrp5-ps	-2.77844	7.26e-22	down		-0.115692	0.714107	normal
-	-2.77174	7.79e-18	down		-0.503283	0.118102	normal
C8b	-2.74823	3.63e-139	down		-0.55525	0.0813399	normal
Obp2a	-2.64116	4.97e-09	down		-0.657909	0.0262813	normal
Mup7	-2.56907	1.64e-07	down		-0.687216	0.0264029	normal
Slco1a1	-2.54615	1.55e-07	down		-0.354874	0.262322	normal
Gm45301	-2.54223	1.62e-09	down		-0.664097	0.0192566	normal
Camk4	-2.53325	3.66e-10	down		-0.891773	0.00435142	normal
Mup1	-2.52266	1.98e-07	down		-0.485673	0.0863835	normal
Hsd3b5	-2.50566	4.83e-07	down		-0.122033	0.626237	normal
Mup12	-2.4404	6.92e-07	down		-0.585034	0.0455009	normal
D630024D03Rik	-2.43216	1.91e-07	down		--	--	--
Serpina4-ps1	-2.42123	2.65e-08	down		-0.136618	0.617241	normal
Mup17	-2.41579	3.73e-08	down		-0.472307	0.117226	normal
Gm36264	-2.36804	8.34e-08	down		-0.232495	0.462644	normal
Gm13722	-2.33869	7.58e-15	down		-0.628885	0.0402179	normal
Mup19	-2.32326	6.56e-08	down		-0.676534	0.0312512	normal
Stard4	-2.32116	2.16e-155	down		-0.557642	0.0214861	normal
Cyp2g1	-2.31656	2.71e-08	down		0.287427	0.370811	normal
Cyp2c54	-2.31063	7.36e-08	down		-0.750694	0.0164042	normal
Mup15	-2.30042	1.64e-06	down		-0.740193	0.0141886	normal
Ntrk1	-2.2971	1.72e-11	down		0.0929404	0.770956	normal
Slc13a2	-2.29141	1.24e-06	down		-1.1049	0.00060159	normal
Gm12718	-2.27907	4.36e-07	down		0.0106112	0.969123	normal
Mup14	-2.24658	4.58e-07	down		-1.02969	0.000712173	normal
Gm23726	-2.22644	4.2e-07	down		-0.8196	0.00990012	normal
Selenbp2	-2.20706	3.37e-08	down		-0.774452	0.0151931	normal
Mup9	-2.17194	1.44e-07	down		-0.536719	0.0750417	normal
Sult2a8	-2.13733	3.77e-08	down		-0.51521	0.0959648	normal
-	-2.10718	2.11e-05	down		-0.4293	0.181276	normal
Slc22a7	-2.09103	1.29e-27	down		-0.202708	0.514231	normal
Clec2h	-2.0738	3.57e-18	down		-0.0854934	0.771788	normal
Gpx6	-1.98401	3.88e-11	down		0.239613	0.453788	normal
Cnmd	-1.95986	8.94e-16	down		0.125381	0.683497	normal
Jph1	-1.94966	7.75e-12	down		-0.596137	0.0601169	normal
Mup8	-1.94018	3.96e-05	down		-0.950631	0.00144262	normal
Xirp1	-1.93665	9.45e-06	down		--	--	--
-	-1.91952	6.96e-26	down		-0.159863	0.610915	normal
Rusc1	-1.88011	5.82e-48	down		-0.142869	0.619525	normal
Mup2	-1.8506	0.000149758	down		-0.290816	0.309126	normal
Cxcl13	-1.82477	3.07e-06	down		-0.724275	0.015411	normal
Gm35164	-1.80981	4.52e-05	down		--	--	--
-	-1.80938	2.11e-05	down		-0.343805	0.222767	normal
Insig1	-1.79659	1.29e-97	down		-0.758906	7.31e-05	normal
Nudt7	-1.77932	5.83e-58	down		-0.329664	0.208613	normal
Asns	-1.76542	2.4e-07	down		-0.104532	0.723034	normal
Gm13773	-1.76305	5.26e-06	down		-0.505037	0.114545	normal
Ces2a	-1.75803	4.45e-52	down		-0.736193	0.00185694	normal
Scnn1a	-1.75542	8.19e-35	down		-0.352809	0.251833	normal
Inhba	-1.72329	8.84e-20	down		-0.566673	0.0363011	normal
Mup-ps7	-1.71904	5.97e-05	down		-0.678578	0.035099	normal
Gm4952	-1.70949	3.48e-46	down		-0.261386	0.260209	normal
Cyp2c37	-1.66442	3e-10	down		-0.894693	0.000105823	normal
Ces4a	-1.66085	5.02e-05	down		-0.173885	0.589037	normal
Dlgap1	-1.65292	6.65e-08	down		-0.00925306	0.976956	normal
Egfr	-1.648	8.66e-09	down		-0.779108	0.00420508	normal
Keg1	-1.64162	7.93e-35	down		-0.312393	0.2257	normal
Acly	-1.63068	3.79e-43	down		-0.0628291	0.739023	normal
Pmvk	-1.62931	2.95e-21	down		-0.164411	0.555062	normal
Gm15611	-1.62543	0.000119907	down		--	--	--
Ces3b	-1.60475	9.3e-79	down		-0.48117	0.10389	normal
Serpine2	-1.59889	9.91e-33	down		-0.524751	0.080337	normal
Dmrta1	-1.59181	1.31e-07	down		-0.712268	0.0265119	normal
Car1	-1.58808	4.17e-10	down		-0.480023	0.0965537	normal
Igfbp2	-1.58205	3.82e-43	down		-0.963472	1.5e-05	normal
Capn8	-1.58186	1.28e-06	down		-0.434966	0.176273	normal
Mup10	-1.57626	5.15e-17	down		-0.587288	0.0311081	normal
Klf1	-1.56791	1.15e-09	down		-0.132985	0.631089	normal
Gm45609	-1.56454	8.08e-05	down		-0.279268	0.385297	normal
Mup21	-1.56027	5.4e-08	down		-0.757088	0.0045215	normal
Slc43a1	-1.5559	1.18e-15	down		0.180871	0.570153	normal
Cyp2d9	-1.52614	5.29e-34	down		-0.620112	0.00343797	normal
Ikzf4	-1.51796	0.000439183	down		--	--	--
Ttc25	-1.5113	0.000437899	down		--	--	--
B430119L08Rik	-1.49783	4.06e-29	down		-0.492551	0.0720774	normal
F11	-1.49403	1.52e-33	down		-0.344757	0.23626	normal
Cela1	-1.488	4e-21	down		-0.585585	0.0277645	normal
1700001L05Rik	-1.48794	1.32e-17	down		-0.385789	0.194826	normal
Lama3	-1.47726	8.74e-18	down		-0.63106	0.0470411	normal
-	-1.47712	1.21e-08	down		-0.436707	0.174905	normal
Gm30931	-1.46576	1.7e-07	down		-0.224289	0.467162	normal
Cyp2c50	-1.4577	1.81e-08	down		-0.77325	0.00138486	normal
Rdh11	-1.4514	7.73e-34	down		-0.692606	0.000876135	normal
Cabyr	-1.45081	1.18e-05	down		-0.967053	0.000930321	normal
Rd3	-1.44969	8.89e-06	down		0.21258	0.460018	normal
Car3	-1.44813	1.08e-85	down		0.138942	0.532913	normal
Lifr	-1.42279	2.4e-72	down		-0.518595	0.0782073	normal
Hectd2os	-1.41744	2.09e-20	down		-0.341934	0.218668	normal
Gm47611	-1.41606	0.000210595	down		--	--	--
C430014B12Rik	-1.41351	0.000243417	down		0.0142194	0.964435	normal
Fam47e	-1.41313	1.21e-32	down		-0.393633	0.13747	normal
Mup22	-1.41214	1.1e-05	down		-0.834434	0.00149864	normal
Tspan33	-1.41066	3.16e-17	down		-0.975276	5.1e-07	normal
Gnmt	-1.39369	3.4e-55	down		-0.466895	0.037172	normal
Hmgcr	-1.3936	1.14e-08	down		-0.73589	0.000185668	normal
Gpcpd1	-1.38935	1.72e-24	down		-0.398981	0.149121	normal
Slc10a1	-1.38622	1.46e-66	down		-0.0181381	0.936373	normal
Agxt	-1.38178	2.4e-63	down		-0.334143	0.193752	normal
Serpina1c	-1.37973	1.46e-34	down		-0.480284	0.0716811	normal
Serpina3k	-1.37073	3.35e-53	down		-0.719983	0.00596115	normal
Mpv17l	-1.37025	6.64e-31	down		-0.0971803	0.712289	normal
Cd163	-1.35321	1.32e-14	down		-0.209277	0.500815	normal
Apom	-1.34547	1.66e-74	down		-0.901991	1.03e-10	normal
Cfhr1	-1.31866	4.85e-47	down		-0.713445	0.0034708	normal
Abca8a	-1.3128	1.38e-40	down		-0.419954	0.149536	normal
Gulp1	-1.31151	0.00258151	down		-0.506797	0.115549	normal
Rapgef4os1	-1.3084	3.24e-10	down		-0.170526	0.508364	normal
Slc6a16	-1.30754	7.64e-06	down		-0.0806886	0.797321	normal
Gm48342	-1.30385	1.2e-10	down		0.00157536	0.994218	normal
E030018B13Rik	-1.30339	0.000607402	down		-1.10618	0.000557765	normal
Gm26967	-1.30265	0.000135926	down		-0.965339	0.00120472	normal
Gm27252	-1.29953	1.78e-09	down		-0.734908	0.00818415	normal
-	-1.29658	2.61e-06	down		0.519408	0.102339	normal
Gm47465	-1.28819	8.05e-06	down		-0.479824	0.135284	normal
Serpina1a	-1.28108	2.41e-30	down		-0.676548	0.00323914	normal
Cyp4a12a	-1.27988	1.67e-30	down		-0.611523	0.00759205	normal
Serpina1d	-1.27911	1.65e-57	down		-0.422773	0.101809	normal
Cyp2c68	-1.27632	7.55e-22	down		-0.402263	0.0173578	normal
Tedc2	-1.27133	1.28e-63	down		-0.674323	0.00213554	normal
Dpy19l3	-1.26886	1.12e-10	down		-0.0563878	0.854951	normal
Sucnr1	-1.25178	1.13e-19	down		0.0768716	0.772299	normal
Etnppl	-1.2448	1.54e-06	down		-1.01727	0.000594153	normal
4930516B21Rik	-1.24313	2.14e-08	down		-0.15436	0.630755	normal
Gm14493	-1.23978	2.64e-07	down		0.103349	0.689395	normal
Med12l	-1.23951	0.000392508	down		-0.677209	0.0300201	normal
Cyp2c23	-1.23184	1.23e-26	down		-0.617206	0.0211132	normal
Rpp40	-1.23164	5.95e-11	down		-0.446942	0.0357149	normal
Gm30262	-1.22782	4.65e-23	down		-0.301634	0.273981	normal
Cenpm	-1.22666	0.000166911	down		--	--	--
Mcm10	-1.2193	1.03e-34	down		-0.0558931	0.827817	normal
Slc30a10	-1.21536	2.05e-13	down		-0.655717	0.000865449	normal
Lss	-1.20674	2.78e-19	down		-0.458038	0.0134119	normal
Chic1	-1.20599	4.9e-05	down		0.284089	0.376868	normal
Bag2	-1.19662	1.65e-05	down		-0.173126	0.528926	normal
Gm44669	-1.18882	6.39e-05	down		-0.357899	0.261299	normal
Acss2	-1.18706	3.31e-21	down		0.0252763	0.908621	normal
Ugt2b1	-1.18429	1.19e-32	down		-0.496498	0.0857998	normal
Ugt2a3	-1.18224	1.63e-54	down		-0.477395	0.0628073	normal
Slc22a30	-1.1804	2.3e-23	down		-0.617254	0.0215203	normal
3110082I17Rik	-1.17989	2.67e-05	down		0.167607	0.590197	normal
Cth	-1.17428	5.67e-30	down		-0.698824	0.00574031	normal
Gm11963	-1.17365	0.000160904	down		0.0496738	0.870318	normal
Serpinb1a	-1.16894	0.00209969	down		0.0385592	0.893686	normal
Elovl3	-1.16027	0.000169123	down		-0.329421	0.251092	normal
Gm44570	-1.15793	0.000769935	down		-0.0934034	0.765365	normal
Ropn1l	-1.15374	5.5e-13	down		-0.475973	0.0467469	normal
Ttc39c	-1.15186	1.62e-46	down		-0.17611	0.479728	normal
Cyp2c67	-1.1505	1.19e-33	down		-0.533139	0.0589203	normal
Srgap3	-1.14528	0.00329834	down		0.129953	0.686129	normal
Derl3	-1.14174	0.00101033	down		-0.494995	0.118199	normal
Dhcr7	-1.13387	7.04e-24	down		-0.403861	0.0665959	normal
Txnrd3	-1.13263	2.42e-11	down		-0.117257	0.573709	normal
Setd4	-1.13123	0.000320238	down		-0.165346	0.576184	normal
Zfand4	-1.12913	7.88e-13	down		-0.956988	1.26e-08	normal
Gm47814	-1.12814	0.000211189	down		-0.382498	0.233733	normal
Sult1b1	-1.12424	4.92e-20	down		0.0138899	0.959907	normal
Plekhb1	-1.12175	3.05e-21	down		-0.705035	0.000510637	normal
Albfm1	-1.11893	3.44e-18	down		-0.174513	0.476543	normal
Asl	-1.11762	5.47e-28	down		-0.545099	0.0169628	normal
Mvk	-1.11448	5.21e-12	down		-0.29782	0.200213	normal
Zfp141	-1.11002	7.54e-10	down		-0.630913	0.00978793	normal
Ncam2	-1.10761	4.18e-07	down		0.0719882	0.817006	normal
Trhde	-1.10592	3.14e-06	down		-0.0445902	0.887327	normal
Akr1c14	-1.0993	1.25e-27	down		-0.558262	0.0233612	normal
Hsd11b1	-1.09737	1.63e-36	down		-0.560537	0.0110661	normal
Lipg	-1.09197	3.88e-19	down		-0.675057	0.000989488	normal
Gm35986	-1.08995	1.2e-05	down		0.332408	0.258467	normal
Pon1	-1.08962	8.23e-28	down		-0.536717	0.00918727	normal
Bdh2	-1.07919	1.57e-12	down		-0.457939	0.0609356	normal
Gcat	-1.07825	9.48e-35	down		-0.492561	0.000388037	normal
Unc13b	-1.07585	2.98e-13	down		-0.665711	0.0291175	normal
Aadat	-1.07437	2.07e-29	down		-0.523922	0.0132439	normal
Akr1c19	-1.07366	3.68e-06	down		-0.88536	1.81e-05	normal
-	-1.07329	0.00138538	down		0.0689261	0.821165	normal
Mid1ip1	-1.07171	6.41e-20	down		0.248978	0.220731	normal
Tk1	-1.07045	1.44e-13	down		-0.0642645	0.80925	normal
Alas2	-1.07034	9.29e-40	down		-0.368521	0.106667	normal
Aatk	-1.06961	0.000290163	down		0.566996	0.0120733	normal
Gask1a	-1.0689	7.92e-05	down		-0.258017	0.389591	normal
Hnf4aos	-1.06662	1.98e-09	down		-0.349873	0.257752	normal
Paics	-1.06266	4.85e-41	down		-0.637098	0.000804516	normal
-	-1.06027	7.04e-09	down		0.258893	0.421371	normal
Hmgcs1	-1.0588	1.99e-17	down		-0.135512	0.627119	normal
Gm45044	-1.05676	1.54e-06	down		-0.807661	0.00072886	normal
Nat8f1	-1.05574	2.38e-17	down		-0.41569	0.0848387	normal
Polr3g	-1.05539	2.47e-12	down		-0.364306	0.0693205	normal
Aspa	-1.05458	8.11e-14	down		-0.203215	0.418631	normal
Car14	-1.0532	1.79e-20	down		-0.307197	0.160021	normal
5033403H07Rik	-1.05229	6.76e-13	down		-0.341925	0.0397433	normal
Sntg2	-1.04667	1.57e-07	down		0.0256853	0.920385	normal
Afm	-1.04461	1.12e-40	down		-0.520134	0.0125523	normal
Tbx3os1	-1.04373	0.000485864	down		-0.789265	0.00584153	normal
Paox	-1.04145	1.63e-20	down		0.0933142	0.509761	normal
Fetub	-1.03675	2.25e-42	down		-0.623052	0.000713092	normal
Nat8	-1.03248	1.11e-12	down		-0.58815	0.0169871	normal
Carmil1	-1.03069	4.66e-12	down		-0.451916	0.0768152	normal
BC024139	-1.03002	5.05e-10	down		0.32265	0.273869	normal
-	-1.02908	1.58e-10	down		-0.415824	0.133577	normal
Plcxd2	-1.02844	2.22e-29	down		-0.273212	0.340744	normal
Pipox	-1.02702	9.72e-47	down		-0.258778	0.20398	normal
Hes6	-1.02692	2.93e-24	down		-0.397426	0.103724	normal
Irx1	-1.02627	0.00176591	down		-0.45803	0.153695	normal
Gm45253	-1.0251	0.000320893	down		-0.422407	0.177298	normal
Gm4788	-1.01934	8.38e-36	down		-0.598232	0.0154747	normal
Aox3	-1.01729	3.34e-37	down		-0.440137	0.120371	normal
Sox12	-1.01722	6.88e-06	down		-0.621942	0.0163225	normal
Acvr2b	-1.01485	9.87e-10	down		-0.560282	0.056213	normal
Gys2	-1.01222	1.12e-29	down		-0.548897	0.0085576	normal
Gm14387	-1.00877	6.2e-06	down		-0.705055	0.00158662	normal
F7	-1.00396	5.99e-34	down		-0.218964	0.386467	normal
Smad9	-1.00367	1.31e-07	down		-0.540918	0.0408014	normal
Upb1	-1.00292	2.28e-45	down		-0.211286	0.248087	normal
BC024386	-1.00269	2.95e-21	down		-0.250492	0.347531	normal
