# Supplementary material for: A multi-omic landscape of steatosis-to-NASH progression
Source: Life Metab. 2022 Dec 1;1(3):242–57. doi: 10.1093/lifemeta/loac034 (PMC11749464; doi:10.1093/lifemeta/loac034)
Supplement: loac034_suppl_Supplementary_Data_S2 [file loac034_suppl_Supplementary_Data_S2.xlsx]

## Sheet: 89 upregulated in both mice
		89 up-regulated protein in both NAFL and NASH mice
		28 weeks HFHC diet feeding induced NASH mice				12 weeks HFHC diet feeding induced NAFL mice
Protein accession	Gene name	Ratio	P value	Regulated		Ratio	P value	Regulated
P31725	S100a9	9.216	0.00036173	up		2.144	0.0050954	up
P14602	Hspb1	5.071	4.544e-06	up		1.378	0.0182764	up
O88492	Plin4	5.03	1.53788e-05	up		2.774	0.0084364	up
O08692	Ngp	4.771	0.00129507	up		1.458	0.0176648	up
P06728	Apoa4	4.56	5.2791e-07	up		2.807	0.0028635	up
P50543	S100a11	4.111	0.000181041	up		1.659	0.030575	up
P16110	Lgals3	3.964	7.7882e-05	up		1.45	0.0174784	up
P08071	Ltf	3.557	0.0146029	up		1.301	0.040381	up
Q9QWK4	Cd5l	3.444	0.00032448	up		1.987	0.027242	up
Q80T69	Rsbn1	3.425	5.5204e-05	up		3.4	0.000120682	up
P16045	Lgals1	3.231	9.7842e-05	up		2.276	0.012923	up
P07356	Anxa2	3.172	1.92884e-05	up		1.495	0.017281	up
P43883	Plin2	2.81	1.78898e-05	up		2.764	0.0020431	up
P04117	Fabp4	2.77	0.000155837	up		1.477	0.0060977	up
P48036	Anxa5	2.686	0.0028171	up		1.417	0.027399	up
Q61285	Abcd2	2.626	0.0066772	up		2.125	0.037058	up
P13516	Scd1	2.619	0.000123011	up		3.986	0.0048793	up
Q9Z0K8	Vnn1	2.315	3.753e-05	up		2.027	0.00076004	up
Q08857	Cd36	2.31	0.0128433	up		1.942	0.0059571	up
Q8VCH0	Acaa1b	2.251	0.00023581	up		2.675	0.0046995	up
Q9QYR9	Acot2	2.216	0.00083746	up		2.004	0.0079219	up
P55050	Fabp2	2.21	0.000100442	up		3.081	1.83631e-05	up
Q9DBM0	Abcg8	2.208	0.0004955	up		2.575	4.2156e-06	up
P47740	Aldh3a2	2.131	0.0017392	up		2.172	0.00089662	up
Q9D975	Srxn1	2.119	0.00036238	up		1.364	0.02956	up
Q8BHI7	Elovl5	2.109	0.00185888	up		2.126	0.0029765	up
Q7TMM9	Tubb2a	2.106	1.62197e-05	up		1.874	0.00057977	up
Q99PE8	Abcg5	1.994	0.00106236	up		2.547	0.00057523	up
Q9Z0R9	Fads2	1.956	0.00153746	up		2.248	0.0044212	up
Q8VCR2	Hsd17b13	1.952	0.0027436	up		1.305	0.0166565	up
Q8C1E7	Tmem120a	1.944	0.000183764	up		1.785	0.0036999	up
P47934	Crat	1.942	5.6208e-05	up		2.005	0.0040605	up
O35678	Mgll	1.842	8.3143e-05	up		2.018	0.00168443	up
P08226	Apoe	1.832	8.2916e-05	up		1.335	0.049764	up
Q9Z211	Pex11a	1.829	2.2637e-05	up		1.811	0.008505	up
Q9DBM2	Ehhadh	1.796	0.00067687	up		1.922	0.006903	up
P51660	Hsd17b4	1.712	5.6375e-05	up		1.65	0.0043796	up
P48410	Abcd1	1.705	0.00024329	up		1.547	0.0076756	up
Q5SWU9	Acaca	1.672	0.002462	up		1.7	0.021857	up
P19096	Fasn	1.637	0.0084779	up		2.245	0.0096964	up
Q9CYV5	Tmem135	1.634	0.0041166	up		1.829	0.0035356	up
Q8K4I3	Arhgef6	1.625	0.0078218	up		2.313	0.0168164	up
Q64521	Gpd2	1.624	0.000175866	up		1.533	0.0032203	up
P52624	Upp1	1.615	0.00085571	up		1.668	0.0052214	up
Q00724	Rbp4	1.582	0.00043851	up		1.503	0.0034045	up
Q9D517	Agpat3	1.579	7.7043e-05	up		1.584	0.00566	up
Q03311	Bche	1.572	0.00028312	up		1.304	0.043616	up
O08800	Serpinb8	1.564	0.00091848	up		1.784	0.0033998	up
Q8VHQ9	Acot11	1.562	0.00128486	up		1.865	0.0041003	up
Q9EQ06	Hsd17b11	1.554	0.00077645	up		1.648	0.0038409	up
Q91ZJ5	Ugp2	1.541	6.1927e-05	up		1.361	0.0061793	up
Q8BVA5	Ldah	1.538	0.0119596	up		1.445	0.0144777	up
O54909	Rdh16	1.527	0.00128269	up		1.56	0.0189165	up
P35293	Rab18	1.525	3.389e-06	up		1.612	0.00043724	up
P50285	Fmo1	1.523	5.8705e-05	up		1.382	0.0035575	up
P97872	Fmo5	1.518	5.6276e-05	up		1.311	0.0066569	up
Q00977	Gjb2	1.51	0.0094041	up		1.476	0.00062282	up
Q8BUE4	Aifm2	1.492	0.00025926	up		1.344	0.0033981	up
Q9CYR6	Pgm3	1.477	0.0132989	up		1.422	0.00077762	up
Q80XL6	Acad11	1.467	0.00025793	up		1.422	0.0095157	up
P61022	Chp1	1.464	0.0024204	up		1.382	0.032282	up
Q99J47	Dhrs7b	1.451	0.0026809	up		1.363	0.0135368	up
P25446	Fas	1.445	0.000158483	up		1.313	0.006138	up
P58137	Acot8	1.442	0.00064488	up		1.335	0.0102441	up
Q921H8	Acaa1a	1.441	0.00030363	up		1.669	0.0024185	up
O08997	Atox1	1.436	0.0043366	up		1.327	0.0039408	up
P32020	Scp2	1.434	0.00032299	up		1.426	0.00075887	up
Q9CXR1	Dhrs7	1.418	0.002461	up		1.445	0.023257	up
Q99LB2	Dhrs4	1.403	0.0085354	up		1.383	0.038745	up
O88531	Ppt1	1.39	0.0004772	up		1.394	0.0065428	up
Q8R3Q0	Saraf	1.381	0.00109744	up		1.514	0.00041526	up
Q8CC88	Vwa8	1.38	6.457e-05	up		1.35	0.00142318	up
Q64516	Gk	1.376	9.6063e-05	up		1.478	0.00189932	up
Q9JM62	Reep6	1.375	0.0171368	up		1.327	0.028305	up
O88958	Gnpda1	1.374	0.00040338	up		1.395	0.0180443	up
P97819	Pla2g6	1.37	0.015964	up		1.349	0.029756	up
Q9D5V6	Syap1	1.366	0.00155833	up		1.361	0.004825	up
Q80UU9	Pgrmc2	1.36	0.0002596	up		1.796	0.00058129	up
Q9WV68	Decr2	1.358	0.0032631	up		1.63	0.0039583	up
Q9QYC7	Ggcx	1.346	0.0024211	up		1.388	0.028483	up
Q9QXY9	Pex3	1.337	0.020685	up		1.348	0.048718	up
P97742	Cpt1a	1.324	8.1781e-05	up		1.319	0.007875	up
Q9DD20	Mettl7b	1.324	0.00169933	up		1.321	0.0059204	up
Q8VDG7	Pafah2	1.323	0.00170341	up		1.327	0.0095632	up
Q5BL07	Pex1	1.309	2.0803e-05	up		1.342	0.020785	up
P25688	Uox	1.308	0.00138254	up		1.418	0.0038636	up
Q8VC30	Tkfc	1.304	0.00161974	up		1.304	0.024461	up
Q99L04	Dhrs1	1.301	0.00029844	up		1.334	0.00106434	up
Q922Q1	Marc2	1.3	0.0031421	up		1.398	0.0038243	up

## Sheet: 85 downregulated in both mice
		85 down-regulated proteins in both NAFL and NASH mice
		28 weeks HFHC diet feeding induced NASH mice				12 weeks HFHC diet feeding induced NAFL mice
Protein accession	Gene name	Ratio	P value	Regulated		Ratio	P value	Regulated
Q9DBW0	Cyp4v2	0.767	0.0079208	down		0.707	0.0084792	down
P49935	Ctsh	0.761	1.5277e-06	down		0.685	0.00037981	down
P09803	Cdh1	0.761	0.032843	down		0.661	0.0024819	down
Q9R112	Sqor	0.755	0.006341	down		0.681	0.00188389	down
P70665	Siae	0.755	0.00020226	down		0.543	0.000658	down
Q9D1H6	Ndufaf4	0.751	0.0101012	down		0.73	0.0020191	down
Q91WG0	Ces2c	0.747	0.0167576	down		0.706	0.039656	down
P40237	Cd82	0.74	0.00049897	down		0.735	0.0082777	down
Q05117	Acp5	0.733	0.0065762	down		0.715	0.011182	down
Q91XE0	Glyat	0.725	0.0030956	down		0.769	0.0044354	down
Q9JJJ3	Aqp9	0.721	0.0192401	down		0.636	0.0090421	down
Q921X9	Pdia5	0.712	0.000116765	down		0.745	0.0040806	down
P70677	Casp3	0.697	0.00051996	down		0.764	0.0082402	down
Q9EQX4	Aif1l	0.694	0.0125182	down		0.673	0.0089356	down
Q8VD00	Tmem97	0.689	0.0120571	down		0.724	0.0028009	down
Q9Z1R3	Apom	0.687	0.0058834	down		0.485	0.0057171	down
Q9CYW4	Hdhd3	0.683	0.00058017	down		0.765	0.0098647	down
Q91VA0	Acsm1	0.683	0.002262	down		0.741	0.0036352	down
P56657	Cyp2c40	0.68	0.0004436	down		0.626	0.046141	down
Q9CPX8	Uqcr11	0.679	0.00072281	down		0.748	0.0022839	down
P23492	Pnp	0.673	4.4844e-05	down		0.716	0.01558	down
Q9DBL1	Acadsb	0.662	0.0022394	down		0.745	0.044876	down
Q8BWU8	Etnppl	0.661	0.0084371	down		0.7	0.040745	down
P07759	Serpina3k	0.66	0.029082	down		0.745	0.03922	down
Q9DCM0	Ethe1	0.655	0.00136079	down		0.62	0.00047996	down
Q91ZP3	Lpin1	0.644	0.0084411	down		0.494	0.0169377	down
Q9WVJ3	Cpq	0.642	0.0002375	down		0.584	0.00126168	down
Q9DCL9	Paics	0.641	9.6589e-05	down		0.722	3.9929e-05	down
Q9Z2V4	Pck1	0.634	0.0074953	down		0.622	0.0009564	down
G3X982	Aox3	0.633	0.0043153	down		0.734	0.028035	down
Q8R519	Acmsd	0.629	0.0054165	down		0.625	0.027998	down
Q7TMR0	Prcp	0.626	0.00030479	down		0.609	0.0051421	down
Q91W64	Cyp2c70	0.623	0.00054186	down		0.676	0.040056	down
Q9WVM8	Aadat	0.616	0.00083544	down		0.634	0.0110373	down
Q9QWR8	Naga	0.614	0.000119159	down		0.571	0.00137877	down
P24721	Asgr2	0.608	0.00090212	down		0.737	0.0042439	down
Q571F8	Gls2	0.605	0.0034648	down		0.639	0.0085976	down
Q8K2I4	Manba	0.603	4.2343e-05	down		0.572	0.00057555	down
Q8K557	Onecut3	0.598	0.019239	down		0.472	0.0093162	down
Q8VCI0	Plbd1	0.589	0.0057555	down		0.539	0.0020602	down
Q9D273	Mmab	0.587	0.00042261	down		0.693	0.0049982	down
Q8R1S9	Slc38a4	0.586	0.044504	down		0.636	0.0031801	down
Q9QYY9	Adh4	0.584	0.00158128	down		0.763	0.0057048	down
Q9DCP2	Slc38a3	0.584	0.0049361	down		0.656	0.0083003	down
Q8VCN5	Cth	0.58	0.0027575	down		0.702	0.0008643	down
P19157	Gstp1	0.578	0.0027841	down		0.481	0.0068599	down
Q8R4H7	Nags	0.577	0.00074344	down		0.662	0.0136365	down
Q9R013	Ctsf	0.566	0.00130371	down		0.754	0.037539	down
P31651	Slc6a12	0.553	0.0184992	down		0.693	0.0062416	down
Q9JIZ0	Cml1	0.548	0.000144311	down		0.68	0.0054201	down
Q9ERY9	Erg28	0.547	0.00087956	down		0.685	0.02068	down
Q8VCA0	Slc22a19	0.541	0.025485	down		0.75	0.043184	down
O88986	Gcat	0.536	0.00163813	down		0.624	0.000716	down
Q9Z306	Slc22a4	0.535	0.0042823	down		0.686	0.0026832	down
P17439	Gba	0.524	0.0003759	down		0.38	0.00021848	down
Q8BLN5	Lss	0.522	0.0002445	down		0.569	0.0026609	down
Q8VE09	Ttc39c	0.521	0.00176234	down		0.761	0.025278	down
P35492	Hal	0.498	0.0021194	down		0.632	0.0052215	down
Q8VCU1	Ces3b	0.497	0.0032599	down		0.75	0.01616	down
Q9JLF6	Tgm1	0.488	1.9802e-06	down		0.488	0.000155345	down
Q01279	Egfr	0.473	0.00137734	down		0.532	0.0104428	down
O88455	Dhcr7	0.464	0.00075567	down		0.527	0.0111039	down
Q8VC97	Upb1	0.457	0.00010086	down		0.657	0.0057808	down
P05063	Aldoc	0.429	5.9167e-05	down		0.382	0.0110784	down
Q920A5	Scpep1	0.427	0.000159243	down		0.349	1.9978e-06	down
Q60991	Cyp7b1	0.42	0.00133691	down		0.483	0.025502	down
Q8JZK9	Hmgcs1	0.418	0.00023511	down		0.572	0.0071428	down
Q9D1G2	Pmvk	0.416	0.002896	down		0.572	0.0066193	down
Q9DCY0	Keg1	0.406	0.000162004	down		0.479	0.00078387	down
O08705	Slc10a1	0.403	0.00121551	down		0.761	0.024418	down
Q9R1J0	Nsdhl	0.391	2.2048e-05	down		0.387	8.0722e-05	down
Q9QYF1	Rdh11	0.354	0.0042004	down		0.465	0.004859	down
Q99JF5	Mvd	0.326	0.000100228	down		0.354	0.00032431	down
P00186	Cyp1a2	0.31	0.000116413	down		0.441	0.00071534	down
Q71KT5	Tm7sf2	0.289	2.3133e-05	down		0.491	0.0005642	down
Q9R008	Mvk	0.272	9.7695e-05	down		0.287	1.67477e-05	down
Q8K0C4	Cyp51a1	0.269	2.0984e-06	down		0.32	0.00022255	down
Q920E5	Fdps	0.227	3.7243e-05	down		0.319	0.020601	down
Q00898	Serpina1e	0.196	0.00141512	down		0.257	0.0031581	down
Q9QXZ6	Slco1a1	0.178	0.00065692	down		0.606	0.034219	down
P52019	Sqle	0.177	1.4921e-06	down		0.217	0.000179903	down
Q63836	Selenbp2	0.176	0.00145922	down		0.235	0.021157	down
P58044	Idi1	0.139	1.87583e-05	down		0.183	0.00013861	down
P11588	Mup1	0.123	0.0036777	down		0.356	0.0494	down
Q61694	Hsd3b5	0.078	0.00029661	down		0.456	0.041882	down

## Sheet: 59 upregulated in NAFL mice
		59 specifically up-regulated in NAFL mice
		28 weeks HFHC diet feeding induced NASH mice				12 weeks HFHC diet feeding induced NAFL mice
Protein accession	Gene name	Ratio	P value	Regulated		Ratio	P value	Regulated
O88962	Cyp8b1	0.919	0.20198	normal		2.081	0.00035939	up
Q8C1Y8	Ccz1	1.807	NA	normal		1.892	0.038437	up
P70429	Evl	3.772	NA	normal		1.733	0.015636	up
Q62264	Thrsp	1.155	0.138635	normal		1.655	0.0164986	up
P42925	Pxmp2	1.121	0.0784	normal		1.567	0.0078243	up
Q8VDC0	Lars2	1.299	0.070857	normal		1.564	0.0134602	up
P53808	Pctp	1.144	0.00169722	normal		1.532	0.0132554	up
Q9Z0J4	Nos1	1.223	0.035315	normal		1.52	0.0099847	up
P40936	Inmt	0.769	0.0105848	down		1.489	0.010879	up
Q8BGW1	Fto	1.242	0.0125994	normal		1.482	0.021382	up
Q8K3K7	Agpat2	1.209	0.00143637	normal		1.471	2.0247e-05	up
Q91V01	Lpcat3	1.288	0.0081829	normal		1.469	0.0026971	up
P59266	Fitm2	1.285	0.0176814	normal		1.464	0.008484	up
Q9JJW0	Pxmp4	1.195	0.007339	normal		1.458	0.016417	up
Q99N42	Tymp	1.046	0.60062	normal		1.454	0.0042845	up
P55096	Abcd3	1.27	0.0031648	normal		1.45	0.0120206	up
Q91YX5	Lpgat1	1.252	0.0129385	normal		1.44	0.0050794	up
Q91VC9	Ghitm	1.192	0.0027398	normal		1.436	0.0183239	up
P35951	Ldlr	1.076	0.27198	normal		1.432	0.00149948	up
Q91VF2	Hnmt	1.243	0.0035203	normal		1.428	0.00023596	up
Q6P6M5	Pex11g	1.292	0.0142045	normal		1.427	0.0009775	up
Q9QXD1	Acox2	1.269	0.00057635	normal		1.422	0.007917	up
Q9R0H0	Acox1	1.062	0.099979	normal		1.415	0.0127969	up
P98192	Gnpat	1.081	0.116604	normal		1.412	0.0155158	up
Q9DCJ1	Mlst8	1.042	NA	normal		1.406	0.0071963	up
P34914	Ephx2	1.064	0.22236	normal		1.405	1.97217e-05	up
Q5U5V2	Hykk	1.037	0.48716	normal		1.405	0.00049812	up
Q922E4	Pcyt2	1.055	0.131381	normal		1.401	0.003961	up
Q9JLJ4	Elovl2	1.24	0.00055681	normal		1.394	0.0026167	up
Q91X44	Gckr	1.204	0.00067718	normal		1.393	0.0039029	up
Q64176	Ces1e	0.955	0.32786	normal		1.392	0.0058185	up
Q9Z210	Pex11b	1.212	0.00109941	normal		1.391	0.04198	up
Q8JZR0	Acsl5	1.247	0.029275	normal		1.386	0.030662	up
Q91Y97	Aldob	1.277	0.0032766	normal		1.38	0.0137361	up
Q9D8W7	Ociad2	1.299	0.00121984	normal		1.377	0.030119	up
Q9Z0M5	Lipa	1.178	0.038524	normal		1.374	0.034365	up
Q9QZD8	Slc25a10	1.114	0.104884	normal		1.371	0.0139637	up
O55242	Sigmar1	1.144	0.115336	normal		1.361	0.0070422	up
P26150	Hsd3b3	1.134	0.108504	normal		1.358	0.0027585	up
Q9D6Y9	Gbe1	1.156	0.0069177	normal		1.357	0.02362	up
Q91X83	Mat1a	1.009	0.81246	normal		1.352	0.0155621	up
Q9DCN1	Nudt12	1.226	0.00025897	normal		1.346	0.028401	up
Q8CGF5	Tmem56	1.207	0.027316	normal		1.345	0.0020397	up
Q8K2C8	Gpat4	1.176	0.0169165	normal		1.343	0.00095959	up
Q8BWP5	Ttpa	1.229	0.0068022	normal		1.342	0.0068204	up
Q9DCM2	Gstk1	1.161	0.13892	normal		1.34	0.00045515	up
P13707	Gpd1	1.163	0.0045184	normal		1.338	0.0107605	up
Q5SUE8	Ankrd40	1.572	NA	normal		1.335	0.0154156	up
P06151	Ldha	1.132	0.0046779	normal		1.335	0.0009194	up
Q9DCN2	Cyb5r3	1.221	0.0146222	normal		1.334	0.0140569	up
Q9D8L5	Ccdc91	1.272	0.00202	normal		1.333	0.0095244	up
P52792	Gck	1.057	0.22178	normal		1.321	0.0123631	up
P97328	Khk	1.164	0.005918	normal		1.32	0.00199508	up
P47199	Cryz	1.231	0.00101999	normal		1.312	0.00058391	up
Q5F2F2	Abhd15	1.249	0.0031753	normal		1.309	0.036095	up
Q8BK48	Ces2e	1.133	0.046081	normal		1.307	0.024703	up
Q05920	Pc	1.259	7.7355e-05	normal		1.307	7.5195e-05	up
Q9EQC1	Hsd3b7	1.054	0.074539	normal		1.307	0.0101174	up
Q8VCC1	Hpgd	0.747	0.0104411	down		1.3	0.0021832	up

## Sheet: 62 downregulated in NAFL mice
		62 specifically down-regulated proteins in NAFL mice
		28 weeks HFHC diet feeding induced NASH mice				12 weeks HFHC diet feeding induced NAFL mice
Protein accession	Gene name	Ratio	P value	Regulated		Ratio	P value	Regulated
Q91VM5	Rbmxl1	1.013	0.77258	normal		0.767	0.0106799	down
P08030	Aprt	0.994	0.90162	normal		0.767	0.033217	down
Q8CEE7	Rdh13	0.874	NA	normal		0.767	0.0083153	down
Q04519	Smpd1	0.978	0.39562	normal		0.766	0.028523	down
O35174	Kcns2	0.886	NA	normal		0.766	0.0036581	down
P17879	Hspa1b	0.95	0.38496	normal		0.765	0.0104176	down
Q9JLC3	Msrb1	0.65	NA	normal		0.764	0.028358	down
Q8VE97	Srsf4	0.996	0.93804	normal		0.763	0.0243	down
Q9D864	Actr6	0.855	0.0162556	normal		0.755	0.032004	down
Q9D0T1	Snu13	0.771	0.0087049	normal		0.754	0.0069792	down
Q99JR1	Sfxn1	0.782	0.0032592	normal		0.75	0.00149603	down
P35550	Fbl	0.778	0.00025794	normal		0.75	0.000122523	down
Q8BQU3	Sdhaf3	1.201	0.20534	normal		0.749	0.024876	down
B1ARD6	Slfn9	1.042	NA	normal		0.744	0.020322	down
P11609	Cd1d1	0.76	NA	normal		0.742	0.039064	down
P52430	Pon1	0.854	0.015918	normal		0.741	0.037761	down
Q148V7	Relch	0.893	NA	normal		0.74	0.022916	down
Q9CR84	Atp5mc1	0.765	0.082738	normal		0.739	0.043798	down
O09159	Man2b1	0.908	0.180063	normal		0.738	0.00115796	down
Q8K353	Cystm1	0.785	NA	normal		0.736	0.0161849	down
Q63918	Cavin2	1.026	0.85264	normal		0.735	0.023476	down
P17717	Ugt2b17	0.853	0.00070361	normal		0.729	0.00051612	down
Q8BGN3	Enpp6	0.76	NA	normal		0.728	0.00166139	down
A6X919	Dpy19l1	0.737	NA	normal		0.727	0.0124377	down
Q9JJR8	Tmem9b	1.188	0.30372	normal		0.725	0.0033778	down
P24472	Gsta4	0.777	0.0116035	normal		0.724	0.026523	down
Q9D711	Pir	0.863	0.03118	normal		0.724	0.00038019	down
Q9WTR5	Cdh13	1.616	0.061859	normal		0.723	0.0099364	down
Q791T5	Mtch1	0.926	0.159123	normal		0.722	0.0127972	down
P16675	Ctsa	0.836	0.00021776	normal		0.718	0.00022382	down
Q80U87	Usp8	0.61	NA	normal		0.717	0.043961	down
O35887	Calu	0.885	0.0059162	normal		0.717	0.00058301	down
Q9DAK4	Fabp12	0.822	NA	normal		0.715	0.0092359	down
E9Q5C9	Nolc1	0.821	0.02762	normal		0.711	0.0117968	down
Q9ESP1	Sdf2l1	0.796	0.0160236	normal		0.707	0.021579	down
O88712	Ctbp1	0.945	0.55028	normal		0.707	0.029544	down
Q6A068	Cdc5l	0.822	NA	normal		0.706	0.0052773	down
Q9CQV7	Dnajc19	0.87	0.33006	normal		0.703	0.032196	down
Q4ZJM7	Otol1	1.246	0.197479	normal		0.703	0.0165572	down
O70585	Dtnb	1.01	0.82006	normal		0.702	0.04916	down
O88668	Creg1	0.9	0.104158	normal		0.701	0.0019616	down
Q62241	Snrpc	1.049	0.67918	normal		0.696	0.0124369	down
Q8R0W0	Eppk1	1.223	0.003002	normal		0.693	0.00051647	down
Q91WM3	Rrp9	0.855	NA	normal		0.686	0.0159358	down
Q9D1M7	Fkbp11	0.944	0.51214	normal		0.684	0.031059	down
Q8BUX5	Rhbg	0.956	0.5715	normal		0.659	0.02128	down
P06797	Ctsl	1.031	0.62952	normal		0.654	0.0026405	down
P33267	Cyp2f2	0.876	0.0035635	normal		0.653	0.0134806	down
O88783	F5	1.738	0.035276	up		0.637	0.0062758	down
Q3TY86	Aifm3	1.193	0.37462	normal		0.635	0.0045785	down
Q9WUU7	Ctsz	0.905	0.0649	normal		0.632	0.0054557	down
P97821	Ctsc	0.963	0.22508	normal		0.622	0.0031791	down
Q91Y47	F11	0.69	0.051097	normal		0.618	0.007101	down
P50429	Arsb	0.861	0.020261	normal		0.609	0.0027635	down
Q8CB27	Yod1	0.94	0.41304	normal		0.601	0.0161849	down
O54782	Man2b2	1.021	0.56886	normal		0.596	0.0027042	down
P70699	Gaa	0.644	0.092437	normal		0.584	0.000135529	down
Q9ET22	Dpp7	0.862	0.0123997	normal		0.51	7.8619e-05	down
P00184	Cyp1a1	0.426	NA	normal		0.469	0.032076	down
Q8QZR1	Tat	0.637	0.13998	normal		0.464	0.044342	down
Q62452	Ugt1a9	1.27	0.109965	normal		0.446	0.04098	down
P10648	Gsta2	0.811	0.31458	normal		0.446	0.0037584	down

## Sheet: 332 upregulated in NASH mice
		332 specifically up-regulated proteins in NASH mice
		28 weeks HFHC diet feeding induced NASH mice				12 weeks HFHC diet feeding induced NAFL mice
Protein accession	Gene name	Ratio	P value	Regulated		Ratio	P value	Regulated
P13745	Gsta1	6.365	0.0015819	up		1.646	0.173616	normal
P43275	Hist1h1a	6.167	0.0036414	up		1.619	NA	normal
P15864	Hist1h1c	4.89	0.00183856	up		1.769	0.42656	normal
Q9CR57	Rpl14	4.776	0.00042221	up		1.674	0.47114	normal
P19639	Gstm3	3.921	0.00037786	up		0.908	0.5622	normal
P47911	Rpl6	3.666	0.00081786	up		1.356	0.57188	normal
Q9D1R9	Rpl34	3.624	0.00084435	up		1.342	0.64536	normal
P10922	H1f0	3.528	0.00096233	up		1.879	0.44092	normal
P20491	Fcer1g	3.387	0.00040052	up		1.273	0.052025	normal
Q61941	Nnt	3.383	0.046642	up		1.205	0.85414	normal
Q8K354	Cbr3	3.356	7.8111e-05	up		1.136	0.45232	normal
P70126	St8sia5	3.167	0.0048965	up		0.654	0.44456	normal
P14069	S100a6	3.142	0.0096967	up		1.165	NA	normal
Q8BP67	Rpl24	3.059	0.00109692	up		1.478	0.50142	normal
Q8BH61	F13a1	3.036	0.0122445	up		1.48	NA	normal
Q3TW96	Uap1l1	2.967	0.00046269	up		1.189	0.37888	normal
Q61646	Hp	2.956	0.00020235	up		1.116	0.38334	normal
O89053	Coro1a	2.841	4.4289e-05	up		1.191	0.21118	normal
P12970	Rpl7a	2.718	0.00151948	up		1.281	0.59396	normal
P11835	Itgb2	2.658	0.00048205	up		0.962	0.91742	normal
P56375	Acyp2	2.646	0.0176617	up		1.273	NA	normal
P08207	S100a10	2.633	5.9729e-05	up		1.324	0.113622	normal
Q64345	Ifit3	2.61	0.0026015	up		1.47	NA	normal
Q8BH97	Rcn3	2.554	0.00079551	up		1.071	0.47824	normal
Q80X19	Col14a1	2.527	0.0142976	up		1.405	0.193476	normal
Q61093	Cybb	2.505	0.0089376	up		0.952	NA	normal
P43274	Hist1h1e	2.497	0.0008395	up		1.867	0.35038	normal
P06800	Ptprc	2.438	0.00050377	up		1.3	0.130238	normal
P49290	Epx	2.428	0.0170643	up		1.378	NA	normal
P01872	Ighm	2.396	0.00055725	up		1.84	0.061462	normal
P35980	Rpl18	2.39	0.00077548	up		1.184	0.57306	normal
P37804	Tagln	2.356	0.00095703	up		1.161	0.153202	normal
Q91X72	Hpx	2.31	3.985e-06	up		1.174	0.0165226	normal
P27005	S100a8	2.295	0.021416	up		1.256	0.063541	normal
Q8CC35	Synpo	2.288	0.00127561	up		1.129	0.45824	normal
Q9CY57	Chtop	2.25	0.00049871	up		1.119	NA	normal
Q8BS40	Cptp	2.249	0.0040789	up		2.564	NA	normal
P47915	Rpl29	2.249	0.0035227	up		0.974	0.96324	normal
Q3TEA8	Hp1bp3	2.199	0.00049513	up		1.6	0.148901	normal
P81117	Nucb2	2.19	0.025025	up		0.979	NA	normal
Q9QX15	Clca3a1	2.179	0.0024408	up		1.3	NA	normal
Q6ZWV7	Rpl35	2.178	0.00019732	up		1.409	0.36704	normal
Q9CQI6	Cotl1	2.14	3.81e-05	up		1.177	0.034199	normal
Q9JKF1	Iqgap1	2.128	0.0113175	up		1.185	0.158562	normal
Q9WVA4	Tagln2	2.125	0.00047525	up		1.251	0.075261	normal
P58771	Tpm1	2.122	0.00068229	up		1.169	0.068696	normal
P63254	Crip1	2.105	0.00110328	up		1.281	0.124303	normal
C0HKE9	Hist1h2ap	2.097	0.0140806	up		0.936	0.7129	normal
P20152	Vim	2.097	3.7665e-05	up		1.082	0.47824	normal
P14483	H2-Ab1	2.096	0.004078	up		1.047	0.81984	normal
O08638	Myh11	2.074	0.0082581	up		0.876	0.34838	normal
P70460	Vasp	2.067	0.0026415	up		0.947	NA	normal
P52480	Pkm	2.065	3.4797e-06	up		1.142	0.095836	normal
P19324	Serpinh1	2.062	0.000100792	up		1.2	0.109176	normal
P21981	Tgm2	2.052	0.00090289	up		1.198	0.084658	normal
P41105	Rpl28	2.039	0.000141488	up		1.27	0.489	normal
Q60715	P4ha1	2.036	0.0009969	up		1.393	NA	normal
P49710	Hcls1	2.033	0.00073969	up		1.154	0.35854	normal
Q61147	Cp	2.027	4.1464e-05	up		1.112	0.037204	normal
Q04447	Ckb	2.01	0.000198977	up		1.14	0.21168	normal
P01867	Igh-3	2	0.0045632	up		1.563	0.33596	normal
Q9JJ00	Plscr1	1.994	0.00127818	up		1.042	NA	normal
Q91VW3	Sh3bgrl3	1.991	0.00020155	up		1.039	0.64478	normal
P14148	Rpl7	1.988	0.00138167	up		1.581	0.187502	normal
Q61581	Igfbp7	1.98	0.0089175	up		1.11	0.48272	normal
P0DOV1	Mnda	1.977	0.00130207	up		1.168	0.21428	normal
Q8BTM8	Flna	1.977	9.816e-05	up		1.105	0.25472	normal
Q06890	Clu	1.969	0.00115864	up		1.131	0.0034438	normal
P10107	Anxa1	1.968	0.00036407	up		1.122	0.2323	normal
Q61462	Cyba	1.95	4.364e-05	up		0.93	0.3864	normal
P24452	Capg	1.939	0.0076376	up		1.1	0.41208	normal
Q9CQ19	Myl9	1.924	0.0119389	up		0.968	0.60868	normal
Q07797	Lgals3bp	1.912	0.000117683	up		1.163	0.171596	normal
P11276	Fn1	1.904	6.0503e-05	up		1.154	0.0181648	normal
P97315	Csrp1	1.895	2.1185e-05	up		1.145	0.090378	normal
Q99P72	Rtn4	1.877	0.0025987	up		1.204	0.060563	normal
P84099	Rpl19	1.874	0.0004595	up		1.234	0.53128	normal
P15379	Cd44	1.873	0.00152224	up		1.332	NA	normal
Q91WP6	Serpina3n	1.87	4.7486e-06	up		1.101	0.135022	normal
Q9R0X4	Acot9	1.867	0.000121934	up		1.171	0.026259	normal
Q64339	Isg15	1.863	0.00071616	up		1.214	0.002623	normal
O70451	Slc16a7	1.863	0.00072271	up		1.589	0.050355	normal
P62806	Hist1h4a	1.857	0.004237	up		1.509	0.3014	normal
P51880	Fabp7	1.849	0.00027999	up		1.248	0.028717	normal
Q8R2Q8	Bst2	1.847	0.000199545	up		1.193	0.114699	normal
P26645	Marcks	1.847	0.00037632	up		1.263	0.02694	normal
Q8C052	Map1s	1.842	0.002356	up		1.289	0.23132	normal
Q3UW53	Fam129a	1.841	0.00083673	up		1.156	0.2196	normal
Q921I1	Tf	1.841	0.000102611	up		1.161	0.026578	normal
Q61599	Arhgdib	1.834	4.4473e-05	up		1.049	0.59456	normal
P42225	Stat1	1.807	0.000115429	up		1.218	0.0025599	normal
Q99K41	Emilin1	1.797	0.00106235	up		1.125	0.2135	normal
P83882	Rpl36a	1.793	0.000121475	up		1.229	0.5043	normal
Q6IRU2	Tpm4	1.784	1.9684e-06	up		0.968	0.59932	normal
P01899	H2-D1	1.779	0.011741	up		1.138	NA	normal
P62918	Rpl8	1.779	0.0043762	up		1.196	0.5405	normal
P09813	Apoa2	1.778	0.000239	up		1.289	0.116283	normal
P63011	Rab3a	1.776	0.0112399	up		0.939	NA	normal
P14901	Hmox1	1.762	0.00061676	up		1.26	0.0136439	normal
P84244	H3f3a	1.76	0.0158373	up		1.122	0.88888	normal
P62717	Rpl18a	1.754	0.0007821	up		1.181	0.59392	normal
P15626	Gstm2	1.748	4.3854e-05	up		1.15	0.32496	normal
O88783	F5	1.738	0.035276	up		0.637	0.0062758	down
Q8BPU7	Elmo1	1.725	8.2072e-05	up		1.151	0.128518	normal
P28654	Dcn	1.722	0.00047874	up		0.914	0.5851	normal
Q05020	Apoc2	1.707	0.00064158	up		1.629	0.118919	normal
Q8K0E8	Fgb	1.704	0.0036584	up		1.051	0.49178	normal
P10493	Nid1	1.702	0.00031615	up		1.056	0.69548	normal
P35576	G6pc	1.702	0.021064	up		1.425	0.067123	normal
Q60870	Reep5	1.688	0.0103838	up		0.951	0.3831	normal
Q9R233	Tapbp	1.687	3.6506e-05	up		1.194	0.0132596	normal
Q925B0	Pawr	1.685	0.00025611	up		1.057	0.5358	normal
Q9Z0E6	Gbp2	1.684	0.00102298	up		1.155	0.124782	normal
Q6WVG3	Kctd12	1.673	0.0037216	up		1.146	0.135898	normal
Q9QXS6	Dbn1	1.671	0.0002804	up		1.166	0.30626	normal
Q08879	Fbln1	1.668	0.00074255	up		0.957	0.49696	normal
P68510	Ywhah	1.665	0.000103119	up		1.183	0.031223	normal
P01837	Igkc	1.663	0.02892	up		1.238	0.4735	normal
P28076	Psmb9	1.663	0.00100067	up		1.28	0.0100011	normal
Q80ZW2	Them6	1.66	0.00043683	up		1.321	NA	normal
Q9WUZ9	Entpd5	1.656	3.6933e-05	up		1.251	0.061717	normal
Q9D379	Ephx1	1.649	0.0071649	up		1.076	0.5282	normal
P0DOV2	Ifi204	1.647	1.8464e-06	up		1.149	0.133081	normal
Q9DBS9	Osbpl3	1.639	0.0127617	up		1.283	0.135057	normal
P11438	Lamp1	1.636	0.00091695	up		1.252	0.0022193	normal
A6X935	Itih4	1.634	0.00077965	up		1.084	0.197684	normal
O35639	Anxa3	1.629	0.00188059	up		1.041	0.57652	normal
P26883	Fkbp1a	1.621	0.000176641	up		1.038	0.3955	normal
Q9EQP2	Ehd4	1.62	0.0040186	up		1.03	0.66242	normal
Q8VCM7	Fgg	1.613	0.023218	up		1.129	0.16914	normal
P20444	Prkca	1.611	0.0039167	up		1.126	0.102458	normal
Q8R2H9	Phospho1	1.606	0.000176042	up		1.287	0.046739	normal
Q00623	Apoa1	1.606	0.00069725	up		1.264	0.040624	normal
Q61704	Itih3	1.605	0.0069811	up		0.925	NA	normal
Q62393	Tpd52	1.598	0.00084422	up		1.004	0.95138	normal
Q9Z247	Fkbp9	1.594	0.0171814	up		1.212	NA	normal
Q60605	Myl6	1.594	0.0037795	up		1.001	0.97648	normal
Q3U5Q7	Cmpk2	1.59	4.1256e-05	up		1.058	0.51642	normal
Q9R0E1	Plod3	1.588	0.0029649	up		1.174	0.078902	normal
Q7TNF9	Fam117a	1.587	0.00129836	up		1.123	0.186057	normal
Q9CZS1	Aldh1b1	1.582	0.00104425	up		0.956	0.50136	normal
P61255	Rpl26	1.581	0.00028347	up		1.13	0.58722	normal
P13597	Icam1	1.577	0.00023626	up		0.895	0.37166	normal
Q60590	Orm1	1.577	0.00116068	up		0.905	0.186777	normal
Q6ZPJ0	Tex2	1.575	0.0021426	up		1.203	0.157982	normal
Q9JK53	Prelp	1.575	0.0061156	up		1.109	0.6123	normal
Q64669	Nqo1	1.575	0.0042962	up		1	0.9428	normal
P97363	Sptlc2	1.574	0.0028757	up		1.199	0.038024	normal
O35955	Psmb10	1.572	6.4637e-05	up		1.055	0.45016	normal
P21440	Abcb4	1.57	7.8231e-05	up		1.176	0.084997	normal
P50427	Sts	1.568	0.0020388	up		1.166	0.037597	normal
Q8BND5	Qsox1	1.561	0.0153984	up		0.938	NA	normal
O09164	Sod3	1.546	0.0049172	up		1.082	0.25228	normal
Q8BMG7	Rab3gap2	1.543	0.0055179	up		1.421	0.115559	normal
P47963	Rpl13	1.543	0.00169763	up		0.996	0.97918	normal
Q9D7X3	Dusp3	1.541	0.0045819	up		1.167	0.058799	normal
Q62523	Zyx	1.533	0.034664	up		1.151	0.073299	normal
P29452	Casp1	1.533	0.0053817	up		0.904	NA	normal
P51855	Gss	1.533	0.0021006	up		1.02	0.73738	normal
Q3V1L4	Nt5c2	1.532	0.0179179	up		1.281	0.158098	normal
O70325	Gpx4	1.529	0.00025789	up		1.134	0.22388	normal
P97314	Csrp2	1.524	0.0020044	up		1.043	0.52354	normal
O54931	Akap2	1.522	0.0156218	up		0.896	NA	normal
P02802	Mt1	1.51	0.036661	up		0.864	0.76774	normal
Q3UVK0	Ermp1	1.509	0.0037583	up		1.29	0.036323	normal
Q60766	Irgm1	1.506	0.00157955	up		1.15	0.066236	normal
Q61153	Dio1	1.505	0.0027775	up		1.289	0.065058	normal
P0C673	Igsf11	1.503	0.030217	up		1.378	NA	normal
P34928	Apoc1	1.503	0.030162	up		1.264	0.2137	normal
O70370	Ctss	1.5	0.0051824	up		0.904	0.2353	normal
P02468	Lamc1	1.5	0.00168106	up		1.032	0.69944	normal
Q9DBG5	Plin3	1.498	0.00160375	up		1.271	0.21778	normal
P62748	Hpcal1	1.497	0.00082043	up		1.215	0.063239	normal
Q99K70	Rragc	1.497	0.033595	up		1.294	0.062362	normal
E9PV24	Fga	1.496	0.046685	up		1.042	0.66768	normal
Q08481	Pecam1	1.495	0.0076179	up		1.193	0.190244	normal
O35704	Sptlc1	1.492	0.00044269	up		1.211	0.051883	normal
Q61879	Myh10	1.489	6.4375e-05	up		0.924	0.025401	normal
P04186	Cfb	1.488	0.00020121	up		0.997	0.97306	normal
Q8BWN8	Acot4	1.485	0.0078011	up		1.409	0.056762	normal
Q91UZ5	Impa2	1.484	0.031942	up		1.363	NA	normal
Q9JK48	Sh3glb1	1.484	0.0076001	up		0.914	0.28838	normal
P06683	C9	1.484	0.00040273	up		1.003	0.97924	normal
Q64337	Sqstm1	1.483	0.0041172	up		1.052	0.59618	normal
Q9D939	Sult1c2	1.483	0.0146242	up		1.279	0.167642	normal
P02089	Hbb-b2	1.479	0.0193041	up		1.02	0.8626	normal
O54865	Gucy1b1	1.476	0.037121	up		1.078	0.7726	normal
Q05186	Rcn1	1.476	0.0084405	up		1.029	0.66592	normal
P01898	H2-Q10	1.474	0.0059788	up		1.264	0.0176608	normal
Q9WVH9	Fbln5	1.468	0.022624	up		0.77	NA	normal
O88322	Nid2	1.467	0.00170258	up		1.009	0.9197	normal
P27546	Map4	1.467	0.0025765	up		0.963	0.54568	normal
Q61207	Psap	1.465	0.00196168	up		1.007	0.87252	normal
E9Q394	Akap13	1.463	0.0021617	up		0.921	NA	normal
Q9DC23	Dnajc10	1.463	0.00019776	up		0.933	0.43082	normal
Q8K1B8	Fermt3	1.462	0.0159809	up		1.136	0.141821	normal
Q03734	Serpina3m	1.455	0.0023771	up		1.323	0.108942	normal
Q9QXM0	Abhd2	1.455	0.0048242	up		0.907	NA	normal
Q8VDD5	Myh9	1.454	0.00020116	up		0.972	0.35528	normal
Q3U7R1	Esyt1	1.444	0.000523	up		1.065	0.30962	normal
Q3THE2	Myl12b	1.443	0.000100076	up		1.128	0.040116	normal
O70172	Pip4k2a	1.443	0.00127686	up		0.898	0.073458	normal
O55142	Rpl35a	1.442	0.00102294	up		1.056	0.80264	normal
Q9D8B3	Chmp4b	1.442	0.0134571	up		1.011	0.72436	normal
O54692	Zw10	1.442	0.00055598	up		1.211	0.010399	normal
Q62313	Tgoln1	1.438	0.0040559	up		1.19	0.0192226	normal
Q921M7	Fam49b	1.438	0.035738	up		0.941	0.66546	normal
O70503	Hsd17b12	1.437	0.00069696	up		1.283	0.0172578	normal
P18293	Npr1	1.436	0.0073416	up		1.208	NA	normal
Q80Y55	Bsdc1	1.433	0.023262	up		1.176	0.003284	normal
Q8BLF1	Nceh1	1.433	0.00145521	up		1.175	0.134978	normal
P29788	Vtn	1.433	0.02036	up		0.958	0.04594	normal
Q6TEK5	Vkorc1l1	1.433	0.0031222	up		1.196	0.2855	normal
P51125	Cast	1.432	0.00066137	up		1.072	0.298	normal
P55772	Entpd1	1.431	0.0159151	up		1.024	0.66968	normal
Q8R5J9	Arl6ip5	1.428	0.0002779	up		1.211	0.033384	normal
Q8K2I3	Fmo2	1.428	0.00076162	up		1.1	0.67572	normal
Q9Z2G9	Htatip2	1.427	0.0052372	up		1.059	0.64018	normal
Q8BVU5	Nudt9	1.425	0.034645	up		0.895	NA	normal
Q91XC8	Dap	1.425	0.0144369	up		0.863	0.20364	normal
Q9CR51	Atp6v1g1	1.422	0.0197567	up		1.215	NA	normal
Q9ES28	Arhgef7	1.421	0.00161999	up		1.006	0.82446	normal
Q9D281	Fam114a1	1.419	0.000175159	up		1.096	0.042161	normal
Q11136	Pepd	1.418	0.0027589	up		1.059	0.30102	normal
P18572	Bsg	1.417	5.9934e-05	up		1.137	0.068823	normal
Q9DCD0	Pgd	1.416	0.0071358	up		1.197	0.158217	normal
P62281	Rps11	1.415	0.00166462	up		1.132	0.50726	normal
Q78IQ7	Slc39a4	1.415	0.0169446	up		0.807	0.181517	normal
P06909	Cfh	1.411	0.0107584	up		1.015	0.5073	normal
P21107	Tpm3	1.408	7.963e-05	up		0.904	0.014755	normal
A2ASQ1	Agrn	1.408	0.00098055	up		0.955	0.62594	normal
Q923B6	Steap4	1.403	0.00091927	up		0.937	0.33544	normal
Q8BVZ1	Plin5	1.401	0.03006	up		1.154	NA	normal
P26041	Msn	1.4	8.1031e-05	up		1.008	0.89572	normal
Q91ZH7	Abhd3	1.399	0.0049364	up		1.164	0.096425	normal
Q9D8S3	Arfgap3	1.399	0.00166074	up		1.003	0.95592	normal
Q9QYE6	Golga5	1.397	0.0113218	up		1.007	0.91256	normal
Q9JJX6	P2rx4	1.395	0.044804	up		0.842	NA	normal
Q8K297	Colgalt1	1.395	0.0042047	up		1.19	0.08932	normal
Q9DD06	Rarres2	1.392	0.00032117	up		1.136	0.24774	normal
Q8BMP6	Acbd3	1.391	0.022297	up		1.116	0.4487	normal
Q00612	G6pdx	1.39	0.00116368	up		0.998	0.92938	normal
P28656	Nap1l1	1.389	0.00126283	up		1.069	0.49442	normal
Q4PJX1	Odr4	1.388	0.02048	up		1.076	NA	normal
Q8BH04	Pck2	1.383	0.039781	up		0.95	0.60158	normal
P05977	Myl1	1.381	0.0041624	up		0.975	0.67084	normal
Q9ET54	Palld	1.381	0.0062377	up		1.109	0.045336	normal
Q9WU40	Lemd3	1.378	0.0156032	up		1.098	0.3549	normal
Q9EPL9	Acox3	1.378	0.00162168	up		1.103	0.083262	normal
P01887	B2m	1.375	0.000102591	up		1.025	0.69766	normal
A4Q9F1	Ttll8	1.373	0.02666	up		0.9	0.49746	normal
P18242	Ctsd	1.373	0.00107636	up		1.199	2.0202e-05	normal
P09103	P4hb	1.37	4.4228e-06	up		1.239	0.0032182	normal
Q8K124	Plekho2	1.367	0.0176011	up		0.966	NA	normal
P48962	Slc25a4	1.366	0.0040794	up		1.193	0.31518	normal
Q9Z1Q5	Clic1	1.366	0.00022254	up		0.972	0.6421	normal
P97447	Fhl1	1.365	0.00144311	up		1.006	0.94638	normal
Q62426	Cstb	1.363	0.0105006	up		1.104	0.180442	normal
Q8CG14	C1sa	1.362	0.0124042	up		0.919	NA	normal
P15105	Glul	1.362	0.0050427	up		1.114	0.137323	normal
P97434	Mprip	1.361	0.0022965	up		1.113	0.075161	normal
P01029	C4b	1.361	0.000176858	up		1.051	0.22986	normal
Q64282	Ifit1	1.361	0.0032378	up		1.135	0.102777	normal
Q9EQG9	Col4a3bp	1.36	0.014684	up		1.278	0.031361	normal
Q99LR1	Abhd12	1.358	0.039117	up		1.518	NA	normal
P56404	Aqp8	1.357	0.04558	up		0.893	NA	normal
B1AZA5	Tmem245	1.348	0.0048181	up		1.144	0.106764	normal
P06684	C5	1.347	0.049779	up		0.807	0.066244	normal
Q80X80	C2cd2l	1.346	0.0009622	up		1.026	0.42928	normal
P19221	F2	1.346	0.0002446	up		1.264	0.029775	normal
P70194	Clec4f	1.345	6.3439e-05	up		0.95	0.7099	normal
Q60854	Serpinb6	1.344	0.00131962	up		0.939	0.267	normal
P01942	Hba	1.344	0.027604	up		0.964	0.82224	normal
Q03963	Eif2ak2	1.343	0.0054977	up		1.162	0.037678	normal
Q60710	Samhd1	1.342	8.4294e-05	up		1.066	0.098585	normal
P10649	Gstm1	1.342	0.0098165	up		0.882	0.30142	normal
P61750	Arf4	1.341	0.0050228	up		1.181	0.0063214	normal
Q6URW6	Myh14	1.34	0.00097556	up		1.052	0.23924	normal
Q62422	Ostf1	1.34	0.00054286	up		1.132	0.094318	normal
Q9QZ08	Nagk	1.338	0.004963	up		1.15	0.148341	normal
O08808	Diaph1	1.338	2.7814e-06	up		1.123	0.061603	normal
Q9QZN4	Fbxo6	1.337	0.028542	up		1.568	0.05832	normal
Q920Q8	Ivns1abp	1.336	0.00031676	up		1.242	0.075556	normal
P06745	Gpi	1.336	0.0035805	up		1.264	0.0141188	normal
O89051	Itm2b	1.335	0.0057563	up		1.123	0.071825	normal
Q9CYH2	Prxl2a	1.335	0.0071022	up		1.228	0.028778	normal
Q9R0A0	Pex14	1.335	0.0055963	up		1.232	0.0145986	normal
Q8BFZ9	Erlin2	1.335	0.00025851	up		1.237	0.022605	normal
P59017	Bcl2l13	1.335	0.0161168	up		1.113	0.145157	normal
Q9QYT7	Pigq	1.333	0.0048418	up		1.245	0.081678	normal
Q91VN4	Chchd6	1.333	0.03024	up		1.001	0.93544	normal
Q9Z0J0	Npc2	1.333	0.00306	up		0.954	0.7085	normal
P40124	Cap1	1.332	0.0003206	up		1.027	0.4771	normal
P02088	Hbb-b1	1.331	0.035516	up		0.968	0.8211	normal
Q99J56	Derl1	1.33	0.0128182	up		1.293	0.088619	normal
Q6PDN3	Mylk	1.326	0.00058404	up		1.066	0.119536	normal
P39061	Col18a1	1.326	0.0045199	up		1.064	0.3063	normal
Q9EQ32	Pik3ap1	1.325	0.0068839	up		1.121	0.16908	normal
P09528	Fth1	1.324	0.0162753	up		0.95	0.57646	normal
Q80YC5	F12	1.323	0.0022627	up		1.114	0.070021	normal
Q9D7X8	Ggct	1.323	0.0169564	up		1.236	0.034856	normal
P54071	Idh2	1.321	0.00090105	up		1.038	0.35042	normal
O88947	F10	1.32	0.00095979	up		1.266	0.0055648	normal
Q63844	Mapk3	1.32	0.0028988	up		1.109	0.105101	normal
P41233	Abca1	1.319	0.00034027	up		1.056	NA	normal
P56542	Dnase2	1.319	0.00054409	up		0.932	0.057139	normal
P52332	Jak1	1.319	0.0038963	up		1.066	NA	normal
P16858	Gapdh	1.317	0.0063627	up		1.285	0.0021193	normal
Q99LC9	Pex6	1.314	0.00354	up		1.182	0.120302	normal
Q8R2U6	Nudt4	1.314	0.0069424	up		1.089	0.3604	normal
P68373	Tuba1c	1.313	3.728e-05	up		1.197	0.0045206	normal
P54116	Stom	1.312	9.5658e-05	up		1.084	0.037663	normal
Q8BKC5	Ipo5	1.312	0.0004398	up		1.129	0.038197	normal
Q9QY76	Vapb	1.311	0.00050154	up		1.162	0.023305	normal
Q3U2C5	Rnf149	1.31	0.031537	up		0.981	NA	normal
O88456	Capns1	1.31	0.0026971	up		1.157	0.180676	normal
Q6PB93	Galnt2	1.31	0.024481	up		1.042	0.71122	normal
Q99MK8	Grk2	1.31	0.0043636	up		0.979	NA	normal
Q64191	Aga	1.309	0.039538	up		0.833	0.0169366	normal
Q99KD5	Unc45a	1.308	0.00197566	up		1.058	0.03386	normal
Q9Z1G3	Atp6v1c1	1.308	0.0021989	up		0.997	0.94432	normal
Q9D1G1	Rab1b	1.307	0.0044013	up		1.265	0.0049573	normal
A2A5R2	Arfgef2	1.306	0.00060459	up		1.196	0.073536	normal
Q8K411	Pitrm1	1.306	0.00054155	up		1.129	0.043205	normal
P17918	Pcna	1.304	0.0086814	up		1.178	0.121858	normal
O70318	Epb41l2	1.304	1.7037e-05	up		0.931	0.38496	normal
Q9D0K1	Pex13	1.303	0.0130191	up		1.217	NA	normal
Q9CX13	Cnih4	1.303	0.030721	up		0.866	0.23884	normal
Q91VE0	Slc27a4	1.303	4.4027e-05	up		1.184	0.029945	normal
O08529	Capn2	1.301	0.0059236	up		1.163	0.027938	normal
Q9ET30	Tm9sf3	1.3	0.0049637	up		1.131	0.047324	normal
P27661	H2afx	1.3	0.040664	up		0.7	0.056964	normal

## Sheet: 168 downregulated in NASH mice
		168 specifically down-regulated proteins in NASH mice
		28 weeks HFHC diet feeding induced NASH mice				12 weeks HFHC diet feeding induced NAFL mice
Protein accession	Gene name	Ratio	P value	Regulated		Ratio	P value	Regulated
P56379	Atp5mpl	0.77	0.0123416	down		0.77	0.0134573	normal
P20612	Gnat1	0.769	0.00090329	down		1.061	0.052162	normal
P40936	Inmt	0.769	0.0105848	down		1.489	0.010879	up
Q6DFW4	Nop58	0.768	0.0077215	down		0.77	0.0023618	normal
Q3THG9	Aarsd1	0.768	0.0136231	down		0.945	0.34024	normal
Q8CHT1	Ngef	0.767	0.021939	down		0.816	0.087465	normal
P70266	Pfkfb1	0.766	0.0049203	down		1.234	0.00081663	normal
P68368	Tuba4a	0.764	0.0006194	down		0.937	0.049122	normal
O88844	Idh1	0.763	0.0002824	down		1.028	0.083136	normal
O55111	Dsg2	0.762	0.0040028	down		0.771	0.00132017	normal
P08228	Sod1	0.762	3.5543e-05	down		0.913	0.052384	normal
Q8K2T4	Uqcc3	0.76	0.0103178	down		1.067	0.66754	normal
Q9DB29	Iah1	0.76	0.0067232	down		0.955	0.052475	normal
Q91XF0	Pnpo	0.76	0.0020844	down		0.865	0.0037	normal
P22315	Fech	0.759	0.00077923	down		0.823	0.0144838	normal
P00848	Mtatp6	0.757	0.0089247	down		0.796	0.138698	normal
Q8C5H8	Nadk2	0.756	0.000103599	down		0.819	0.0053624	normal
P51175	Ppox	0.755	0.03292	down		0.697	NA	normal
Q9CPX7	Mrps16	0.754	0.011657	down		0.909	0.058139	normal
Q9CYA0	Creld2	0.752	0.0034579	down		0.779	0.093818	normal
P42209	Sept1	0.751	0.048084	down		1.56	NA	normal
Q9CWT6	Ddx28	0.75	0.028842	down		0.818	NA	normal
Q8VCX1	Akr1d1	0.749	0.00131551	down		1.073	0.04942	normal
Q810V0	Mphosph10	0.749	0.036684	down		0.714	NA	normal
O35215	Ddt	0.748	0.00038396	down		1.043	0.27506	normal
Q9D2R0	Aacs	0.748	0.0059998	down		1.129	0.27132	normal
P16331	Pah	0.748	0.0033384	down		0.846	0.0168584	normal
Q80V94	Ap4e1	0.747	0.042496	down		1.055	0.68514	normal
Q8VCC1	Hpgd	0.747	0.0104411	down		1.3	0.0021832	up
Q64374	Rgn	0.747	0.030501	down		1.163	0.0109441	normal
Q9D7G0	Prps1	0.746	0.0024779	down		1.017	0.63676	normal
Q61823	Pdcd4	0.745	0.0024206	down		0.943	0.5131	normal
Q64514	Tpp2	0.744	0.00061671	down		0.973	0.20734	normal
P16332	Mmut	0.744	0.00192173	down		0.835	0.00076365	normal
Q78JT3	Haao	0.743	2.0745e-05	down		1.079	0.080236	normal
O09131	Gsto1	0.742	0.000195219	down		0.899	0.02256	normal
Q922D8	Mthfd1	0.742	0.000158237	down		0.958	0.111583	normal
Q91YP3	Dera	0.742	0.0095576	down		0.939	0.054802	normal
P99025	Gchfr	0.739	0.00094	down		0.993	0.7722	normal
Q9JHW2	Nit2	0.738	6.2107e-05	down		0.973	0.33016	normal
O88466	Znf106	0.738	0.0163562	down		0.757	NA	normal
Q8VCA8	Scrn2	0.737	0.00097855	down		0.96	0.23702	normal
Q6P8J2	Sat2	0.736	0.0136612	down		0.983	0.80584	normal
Q8C4H2	Samd3	0.735	0.00046052	down		0.979	0.83728	normal
Q64FW2	Retsat	0.734	0.000180813	down		0.891	0.12606	normal
Q8C0Z1	Fam234a	0.734	0.0107016	down		0.825	0.021284	normal
Q99K67	Aass	0.733	0.00101856	down		0.873	0.035	normal
Q6XUX1	Dstyk	0.732	0.023436	down		1.031	NA	normal
Q8C0L9	Gpcpd1	0.729	0.0078413	down		0.859	0.24704	normal
Q8BQS5	Adipor2	0.729	0.0085369	down		1.005	NA	normal
Q8R0F9	Sec14l4	0.728	0.002238	down		0.932	0.0060573	normal
P16460	Ass1	0.726	0.0100448	down		0.839	0.096518	normal
Q9R0Q6	Arpc1a	0.726	0.010437	down		0.969	0.6893	normal
Q9CPU0	Glo1	0.726	0.00088484	down		1.01	0.81396	normal
P51658	Hsd17b2	0.724	0.00106013	down		0.787	0.050504	normal
Q9DBG1	Cyp27a1	0.724	0.0166807	down		0.879	0.030643	normal
Q61176	Arg1	0.724	0.00045909	down		0.903	0.072103	normal
P50431	Shmt1	0.723	0.0089196	down		1.117	0.0084243	normal
Q9EP75	Cyp4f14	0.723	0.0084413	down		0.925	0.160642	normal
O35129	Phb2	0.723	0.0032449	down		0.806	0.0109964	normal
Q8BUV3	Gphn	0.721	0.00147739	down		0.915	0.158179	normal
P23589	Ca5a	0.72	0.00108328	down		0.987	0.59634	normal
Q9DC70	Ndufs7	0.719	0.0053231	down		0.799	0.0098831	normal
Q9D154	Serpinb1a	0.718	0.0151816	down		1.347	0.099704	normal
Q8BH00	Aldh8a1	0.718	0.000198021	down		0.943	0.0138778	normal
Q9EP89	Lactb	0.717	4.3129e-05	down		0.866	0.003157	normal
Q9CZP5	Bcs1l	0.717	0.00113897	down		0.814	0.061701	normal
Q8K0L9	Zbtb20	0.716	0.0007581	down		0.83	0.0112799	normal
Q80W21	Gstm7	0.715	0.0002372	down		0.934	0.153378	normal
P70441	Slc9a3r1	0.715	0.000144034	down		0.787	0.0135803	normal
P11725	Otc	0.714	0.00132054	down		0.773	0.0113366	normal
Q8BVI4	Qdpr	0.711	2.0626e-05	down		1.026	0.42784	normal
Q8VC28	Akr1c13	0.71	0.000156697	down		0.886	0.0136032	normal
Q99LB7	Sardh	0.709	0.003623	down		0.869	0.020379	normal
P61922	Abat	0.705	0.007583	down		0.923	0.075097	normal
P62908	Rps3	0.703	1.3607e-06	down		0.799	0.0066435	normal
Q91WG8	Gne	0.703	0.00070206	down		0.848	0.00036351	normal
Q9DBA8	Amdhd1	0.702	0.00138281	down		0.814	0.0170987	normal
Q03249	Galt	0.702	0.0012613	down		0.859	0.0068227	normal
Q9JIY7	Nat8	0.702	0.00066282	down		0.827	0.016441	normal
Q91WG1	Insig2	0.701	0.022178	down		0.972	0.8404	normal
P62245	Rps15a	0.701	1.64574e-05	down		0.838	0.076422	normal
Q8CHQ9	Nat8f2	0.701	0.00050413	down		0.887	0.20614	normal
Q8CHR6	Dpyd	0.7	0.00101913	down		0.94	0.0092013	normal
P17563	Selenbp1	0.699	0.00072475	down		0.998	0.9697	normal
P97364	Sephs2	0.699	0.00075899	down		0.909	0.081658	normal
Q9QWG7	Sult1b1	0.698	0.025876	down		1.088	0.190922	normal
P49429	Hpd	0.698	0.009121	down		1.189	0.00088126	normal
Q8VCZ9	Prodh2	0.695	0.00054198	down		0.957	0.29712	normal
Q99KB8	Hagh	0.695	0.0078039	down		0.891	0.11104	normal
Q8R0V5	Ido2	0.694	0.0004992	down		0.966	0.21228	normal
Q9DCQ2	Aspdh	0.693	1.98787e-05	down		0.987	0.54064	normal
Q9D9V3	Echdc1	0.692	0.00040164	down		0.823	0.009179	normal
P53395	Dbt	0.691	0.0025154	down		0.817	0.022319	normal
A7MCT6	Etnk2	0.69	0.00054462	down		0.917	0.112535	normal
Q80V62	Fancd2	0.688	0.0027185	down		0.941	0.5017	normal
P14246	Slc2a2	0.687	0.0090553	down		0.857	0.047836	normal
P28474	Adh5	0.685	0.00042331	down		0.894	0.040201	normal
Q9WU19	Hao1	0.683	0.0033225	down		0.917	0.20766	normal
Q9D0I4	Stx17	0.681	0.00101782	down		0.805	0.00180449	normal
O35683	Ndufa1	0.677	0.0047809	down		0.735	NA	normal
Q91X52	Dcxr	0.675	0.00092296	down		1.05	0.34078	normal
Q91VT4	Cbr4	0.674	0.018103	down		0.864	0.126844	normal
P34927	Asgr1	0.674	0.0005589	down		0.783	0.0152964	normal
P50247	Ahcy	0.673	0.00099916	down		1.027	0.2927	normal
O54749	Cyp2j5	0.673	0.00064144	down		0.889	0.113443	normal
O88736	Hsd17b7	0.672	0.043859	down		0.733	0.13954	normal
Q8JZV9	Bdh2	0.671	0.000142764	down		0.742	0.080679	normal
Q8VEK0	Tmem30a	0.671	0.0025587	down		0.845	0.0159221	normal
Q9QZW0	Atp11c	0.671	0.023601	down		0.906	0.127378	normal
Q99PL6	Ubxn6	0.67	0.0151971	down		0.789	0.026563	normal
Q61133	Gstt2	0.668	0.0029958	down		0.844	0.174583	normal
P30115	Gsta3	0.668	0.00021953	down		0.904	0.020421	normal
Q9JHI5	Ivd	0.667	6.1912e-05	down		0.858	0.0140995	normal
O55234	Psmb5	0.667	0.000120392	down		0.962	0.10408	normal
Q9WVT6	Ca14	0.662	0.025444	down		0.809	0.030278	normal
Q9QZC2	Plxnc1	0.661	0.0198793	down		0.871	NA	normal
P52196	Tst	0.655	0.00031984	down		0.814	0.0050448	normal
Q8BL86	Mblac2	0.653	0.0072401	down		0.814	0.0104247	normal
Q60936	Coq8a	0.653	0.00087567	down		0.949	0.34846	normal
P50172	Hsd11b1	0.652	0.00054162	down		0.928	0.39372	normal
Q61268	Apoc4	0.649	0.00131659	down		0.629	0.140242	normal
Q9DBT9	Dmgdh	0.647	0.00094231	down		0.937	0.31108	normal
P11610	Cd1d2	0.645	0.02046	down		0.822	NA	normal
Q5SGK3	Aox2	0.641	0.00027932	down		0.693	0.067217	normal
Q8VC26	Tlcd2	0.639	0.00197602	down		1.315	NA	normal
C0HKG6	Rnaset2b	0.636	0.00175557	down		0.686	0.123201	normal
Q91YI0	Asl	0.635	0.0033418	down		0.96	0.44434	normal
Q9CXN7	Pbld2	0.634	0.00098057	down		0.865	0.058985	normal
Q05816	Fabp5	0.626	0.00103675	down		0.696	0.223	normal
Q9CQ69	Uqcrq	0.621	0.000157913	down		0.789	0.02866	normal
Q91X77	Cyp2c50	0.611	0.0151419	down		0.854	0.131815	normal
Q8C196	Cps1	0.606	0.0010219	down		0.762	0.113076	normal
Q8R0Y6	Aldh1l1	0.605	0.000155909	down		0.814	0.0011371	normal
Q8K023	Akr1c18	0.602	6.3482e-05	down		0.869	0.0934	normal
Q99P30	Nudt7	0.593	0.00097978	down		0.819	0.044278	normal
Q5RJG7	Crppa	0.593	0.0031044	down		0.598	NA	normal
Q283N4	Urad	0.592	0.0039625	down		0.795	0.021364	normal
O35423	Agxt	0.591	0.000120648	down		0.785	0.023617	normal
Q91WL5	Cyp4a12a	0.591	0.0080597	down		0.786	0.098005	normal
Q71RI9	Kyat3	0.58	0.00061693	down		0.756	0.064881	normal
Q5FW57	Gm4952	0.579	0.000199207	down		0.901	0.0413	normal
P52843	Sult2a1	0.576	0.00046124	down		0.856	0.149922	normal
Q99LW0	Ankrd10	0.576	0.00180343	down		0.83	0.136079	normal
Q80U44	Zfyve16	0.573	0.00151762	down		0.797	0.21788	normal
Q8K4H1	Afmid	0.568	0.00039755	down		0.923	0.041184	normal
Q9JIM1	Slc29a1	0.56	0.000158029	down		0.823	0.044821	normal
Q8R0E5	Znrd1-as	0.548	0.0095405	down		1.097	NA	normal
Q8BTY1	Kyat1	0.545	0.00077824	down		0.839	0.048984	normal
Q3V1L6	Mtmr11	0.545	0.00122098	down		0.617	NA	normal
Q9QXF8	Gnmt	0.544	0.0003448	down		0.878	0.0050822	normal
Q8QZR3	Ces2a	0.543	0.00081942	down		0.792	0.026538	normal
P16015	Ca3	0.53	0.00029916	down		0.986	0.72202	normal
Q8BH35	C8b	0.521	0.031697	down		0.649	0.06898	normal
P11589	Mup2	0.511	0.037923	down		0.737	0.055878	normal
Q99L20	Gstt3	0.51	0.00020207	down		1.033	0.61996	normal
P56654	Cyp2c37	0.507	0.001503	down		0.731	0.056702	normal
Q9JI46	Nudt3	0.498	0.0217	down		0.655	NA	normal
Q9JI58	Raet1d	0.495	0.0126558	down		0.427	NA	normal
Q9DBE0	Csad	0.489	0.000115361	down		0.455	0.063655	normal
Q80UG2	Plxna4	0.468	6.2536e-05	down		0.882	0.188181	normal
Q9QXG4	Acss2	0.441	0.00058444	down		0.676	0.061935	normal
Q925U4	Edem1	0.419	0.0021648	down		1.156	NA	normal
Q91V24	Abca7	0.358	0.0122552	down		0.778	NA	normal
Q3UFB2	Znhit6	0.301	0.046195	down		0.714	NA	normal
Q6XVG2	Cyp2c54	0.289	0.0058808	down		0.719	0.064502	normal
Q9CRA4	Msmo1	0.214	0.0048586	down		0.377	NA	normal
B5X0G2	Mup17	0.18	0.00073581	down		0.428	0.102817	normal

## Sheet: 111 DEGs and protein pairs 
			111 DEGs and protein pairs specifically differentially expressed in NASH
		Proteome				Transcriptome
Protein accession	Gene name	Ratio	P value	Regulated		Log2(Fold Change)	P value	Regulated
P13745	Gsta1	6.365	0.00158	up		3.41956	0	up
P19639	Gstm3	3.921	0.00038	up		1.28013	0	up
P20491	Fcer1g	3.387	0.0004	up		1.85546	0	up
Q61941	Nnt	3.383	0.04664	up		1.05143	0.00039	up
Q8K354	Cbr3	3.356	8e-05	up		2.22817	0	up
P14069	S100a6	3.142	0.0097	up		2.21404	0	up
Q8BH61	F13a1	3.036	0.01224	up		2.79061	0	up
Q3TW96	Uap1l1	2.967	0.00046	up		3.03374	0	up
O89053	Coro1a	2.841	4e-05	up		2.09917	0	up
P11835	Itgb2	2.658	0.00048	up		2.18703	0	up
P08207	S100a10	2.633	6e-05	up		1.39588	0	up
Q64345	Ifit3	2.61	0.0026	up		1.84102	0	up
Q8BH97	Rcn3	2.554	0.0008	up		1.33055	0	up
Q80X19	Col14a1	2.527	0.0143	up		1.63662	0	up
Q61093	Cybb	2.505	0.00894	up		2.27884	0	up
P06800	Ptprc	2.438	0.0005	up		2.05871	0	up
P27005	S100a8	2.295	0.02142	up		2.45232	0	up
Q8CC35	Synpo	2.288	0.00128	up		2.56059	0	up
Q9QX15	Clca3a1	2.179	0.00244	up		1.96029	0	up
Q9CQI6	Cotl1	2.14	4e-05	up		1.85008	0	up
Q9JKF1	Iqgap1	2.128	0.01132	up		2.14644	0	up
Q9WVA4	Tagln2	2.125	0.00048	up		1.89597	0	up
P58771	Tpm1	2.122	0.00068	up		1.25699	0	up
P63254	Crip1	2.105	0.0011	up		1.76973	0	up
P20152	Vim	2.097	4e-05	up		1.50776	0	up
P14483	H2-Ab1	2.096	0.00408	up		2.64656	0	up
P52480	Pkm	2.065	0	up		2.04717	0	up
P19324	Serpinh1	2.062	0.0001	up		1.95397	0	up
P21981	Tgm2	2.052	0.0009	up		1.81966	0	up
P49710	Hcls1	2.033	0.00074	up		1.36735	0	up
Q04447	Ckb	2.01	0.0002	up		2.15667	0	up
Q9JJ00	Plscr1	1.994	0.00128	up		1.44184	0	up
Q91VW3	Sh3bgrl3	1.991	0.0002	up		1.75552	0	up
Q61581	Igfbp7	1.98	0.00892	up		1.11764	0	up
Q8BTM8	Flna	1.977	0.0001	up		1.64875	0	up
P10107	Anxa1	1.968	0.00036	up		1.30288	0	up
P24452	Capg	1.939	0.00764	up		3.38179	0	up
Q07797	Lgals3bp	1.912	0.00012	up		1.73779	0	up
P97315	Csrp1	1.895	2e-05	up		1.19763	0	up
Q99P72	Rtn4	1.877	0.0026	up		1.05226	0	up
P15379	Cd44	1.873	0.00152	up		2.0492	0	up
Q9R0X4	Acot9	1.867	0.00012	up		1.93357	0	up
Q64339	Isg15	1.863	0.00072	up		1.84267	0	up
P51880	Fabp7	1.849	0.00028	up		1.74418	0	up
Q8R2Q8	Bst2	1.847	0.0002	up		1.03156	0	up
P26645	Marcks	1.847	0.00038	up		1.73902	0	up
Q8C052	Map1s	1.842	0.00236	up		1.32049	0	up
Q3UW53	Fam129a	1.841	0.00084	up		1.87785	0	up
Q61599	Arhgdib	1.834	4e-05	up		1.27617	0	up
P42225	Stat1	1.807	0.00012	up		1.08249	0	up
Q99K41	Emilin1	1.797	0.00106	up		1.72524	0	up
P14901	Hmox1	1.762	0.00062	up		1.37993	0	up
P15626	Gstm2	1.748	4e-05	up		1.53293	0	up
Q8BPU7	Elmo1	1.725	8e-05	up		1.98066	0	up
P10493	Nid1	1.702	0.00032	up		1.99595	0	up
Q9Z0E6	Gbp2	1.684	0.00102	up		2.24504	0	up
Q6WVG3	Kctd12	1.673	0.00372	up		1.37644	0	up
Q9QXS6	Dbn1	1.671	0.00028	up		1.69034	0	up
Q80ZW2	Them6	1.66	0.00044	up		1.41653	0	up
P0DOV2	Ifi204	1.647	0	up		1.8238	0	up
O35639	Anxa3	1.629	0.00188	up		1.84769	0	up
P26883	Fkbp1a	1.621	0.00018	up		1.0762	0	up
Q9EQP2	Ehd4	1.62	0.00402	up		1.61333	0	up
Q62393	Tpd52	1.598	0.00084	up		1.06424	0	up
Q3U5Q7	Cmpk2	1.59	4e-05	up		1.75965	0	up
Q9CZS1	Aldh1b1	1.582	0.00104	up		1.24005	0	up
P13597	Icam1	1.577	0.00024	up		1.91598	0	up
Q64669	Nqo1	1.575	0.0043	up		1.1373	0	up
P97363	Sptlc2	1.574	0.00288	up		1.32474	0	up
O09164	Sod3	1.546	0.00492	up		1.46867	0	up
P29452	Casp1	1.533	0.00538	up		1.05509	6e-05	up
O70370	Ctss	1.5	0.00518	up		2.04511	0	up
P02468	Lamc1	1.5	0.00168	up		1.10347	0	up
Q9DBG5	Plin3	1.498	0.0016	up		1.30418	0	up
Q61879	Myh10	1.489	6e-05	up		1.17077	0	up
Q61207	Psap	1.465	0.00196	up		1.04774	0	up
Q8K1B8	Fermt3	1.462	0.01598	up		1.89073	0	up
Q9QXM0	Abhd2	1.455	0.00482	up		1.45133	0	up
O70172	Pip4k2a	1.443	0.00128	up		1.4679	0	up
Q921M7	Fam49b	1.438	0.03574	up		1.06019	0	up
P55772	Entpd1	1.431	0.01592	up		1.19408	0	up
P26041	Msn	1.4	8e-05	up		1.56956	0	up
Q00612	G6pdx	1.39	0.00116	up		1.33208	0	up
Q8BH04	Pck2	1.383	0.03978	up		1.28314	0	up
Q8K124	Plekho2	1.367	0.0176	up		1.60367	0	up
Q9Z1Q5	Clic1	1.366	0.00022	up		1.23041	0	up
P48962	Slc25a4	1.366	0.00408	up		1.1068	0	up
Q64282	Ifit1	1.361	0.00324	up		1.74554	0	up
Q60710	Samhd1	1.342	8e-05	up		1.25139	0	up
Q9QZ08	Nagk	1.338	0.00496	up		1.01374	0	up
Q8C0L9	Gpcpd1	0.729	0.0078413	down		-1.38935	0	down
Q9D154	Serpinb1a	0.718	0.0151816	down		-1.16894	0.0021	down
Q9JIY7	Nat8	0.702	0.00066282	down		-1.03248	0	down
Q9QWG7	Sult1b1	0.698	0.025876	down		-1.12424	0	down
Q8JZV9	Bdh2	0.671	0.000142764	down		-1.07919	0	down
P50172	Hsd11b1	0.652	0.00054162	down		-1.09737	0	down
Q91YI0	Asl	0.635	0.00334	down		-1.11762	0	down
Q91X77	Cyp2c50	0.611	0.0151419	down		-1.4577	0	down
Q99P30	Nudt7	0.593	0.00098	down		-1.77932	0	down
O35423	Agxt	0.591	0.00012	down		-1.38178	0	down
Q91WL5	Cyp4a12a	0.591	0.0080597	down		-1.27988	0	down
Q5FW57	Gm4952	0.579	0.000199207	down		-1.70949	0	down
Q3V1L6	Mtmr11	0.545	0.00122098	down		3.46607	0	up
Q9QXF8	Gnmt	0.544	0.0003448	down		-1.39369	0	down
Q8QZR3	Ces2a	0.543	0.00081942	down		-1.75803	0	down
Q8BH35	C8b	0.521	0.0317	down		-2.74823	0	down
P11589	Mup2	0.511	0.03792	down		-1.8506	0.00015	down
P56654	Cyp2c37	0.507	0.0015	down		-1.66442	0	down
Q9QXG4	Acss2	0.441	0.00058	down		-1.18706	0	down
Q6XVG2	Cyp2c54	0.289	0.0058808	down		-2.31063	0	down
B5X0G2	Mup17	0.18	0.00073581	down		-2.41579	0	down
