# Supplementary material for: A multi-omic landscape of steatosis-to-NASH progression
Source: Life Metab. 2022 Dec 1;1(3):242–57. doi: 10.1093/lifemeta/loac034 (PMC11749464; doi:10.1093/lifemeta/loac034)
Supplement: loac034_suppl_Supplementary_Data_S3 [file loac034_suppl_Supplementary_Data_S3.xlsx]

## Sheet: 8 upregulated in both mice
				8 up-regulated plasma metabolites in both NAFL and NASH mice
		28 weeks HFHC diet feeding induced NASH mice						12 weeks HFHC diet feeding induced NAFL mice
Class	Metabolite	Uni_P value	Fold Change	Log2（Fold Change）	OPLSDA_VIP	Regulated		Uni_P value	Fold Change	Log2（Fold Change）	OPLSDA_VIP	Regulated
Bile Acids	TDCA	0.0003108	7.78302	2.96033	1.0057	up		0.0011655	9.80134	3.29298	1.13135	up
Carnitines	Oleylcarnitine C18 1	6.01139e-06	2.04686	1.03341	1.74063	up		0.000192909	1.84066	0.88022	1.86172	up
Fatty Acids	DPAn-6	0.0003108	1.85803	0.893774	1.47267	up		0.0414108	2.06501	1.04615	1.29208	up
Organic Acids	Alpha-Hydroxyisobutyric acid	2.35608e-06	1.66741	0.737607	1.73404	up		0.0011655	2.49428	1.31862	2.0529	up
Fatty Acids	Myristelaidic acid	0.0160036	1.54896	0.631297	1.11093	up		0.0239305	2.83338	1.50252	1.45401	up
Carnitines	Malonylcarnitine	0.00430318	1.38305	0.467849	1.28136	up		0.0395479	1.73178	0.792259	1.23493	up
Organic Acids	GCA	0.00328333	1.30845	0.387858	1.38234	up		0.00600708	1.30195	0.380679	1.70119	up
Organic Acids	2-Hydroxy-3-methylbutyric acid	0.00860903	1.21659	0.282845	1.33921	up		0.0011655	1.56435	0.645559	1.86753	up

## Sheet: 28 downregulated in both mice
				28 down-regulated plasma metabolites in both NAFL and NASH mice
		28 weeks HFHC diet feeding induced NASH mice						12 weeks HFHC diet feeding induced NAFL mice
Class	Metabolite	Uni_P value	Fold Change	Log2（Fold Change）	OPLSDA_VIP	Regulated		Uni_P value	Fold Change	Log2（Fold Change）	OPLSDA_VIP	Regulated
Organic Acids	Maleic acid	0.0149137	0.844338	-0.244108	1.1991	down		0.002331	0.717447	-0.479055	1.53893	down
Amino Acids	Gamma-Aminobutyric acid	0.0037296	0.803628	-0.3154	1.23239	down		0.0337243	0.708512	-0.497136	1.35536	down
Amino Acids	N-Acetylglutamine	0.0217681	0.768222	-0.380405	1.16635	down		0.0011655	0.529451	-0.917431	1.55483	down
Amino Acids	Creatine	0.00625313	0.76192	-0.392289	1.24511	down		0.004662	0.800435	-0.321144	1.56507	down
Carnitines	2-Methylbutyroylcarnitine	0.00262323	0.682049	-0.552053	1.45622	down		0.00426067	0.578536	-0.789521	1.55654	down
Organic Acids	Fumaric acid	0.00310246	0.633699	-0.65813	1.37846	down		0.034965	0.458011	-1.12655	1.0565	down
Organic Acids	L-Malic acid	0.00140461	0.588815	-0.764113	1.47152	down		0.0221445	0.422593	-1.24266	1.10093	down
Amino Acids	L-Pipecolic acid	2.42456e-06	0.557131	-0.843912	1.75715	down		0.0011655	0.587768	-0.766681	1.45917	down
Amino Acids	L-Homocitrulline	0.000923762	0.544846	-0.876079	1.52004	down		0.0011655	0.594024	-0.751406	1.52307	down
Carnitines	Carnitine	0.0003108	0.50715	-0.979515	1.59137	down		0.0105754	0.562167	-0.830931	1.40849	down
Carnitines	Linoleylcarnitine	0.0003108	0.503287	-0.990546	1.52833	down		0.0011655	0.444399	-1.17007	1.77394	down
Indoles	3-Indolepropionic acid	0.0003108	0.468491	-1.09391	1.44616	down		0.00951351	0.545102	-0.875401	1.53291	down
Carnitines	L-Acetylcarnitine	0.0003108	0.460117	-1.11993	1.76547	down		0.000693542	0.565754	-0.821753	1.85947	down
Carnitines	Isovelarylcarnitine	0.0003108	0.436027	-1.19751	1.74514	down		1.2099e-07	0.440598	-1.18246	2.06386	down
Fatty Acids	Ricinoleic acid	0.00590521	0.401887	-1.31514	1.19633	down		0.00815851	0.564689	-0.824472	1.39749	down
Carnitines	Propionylcarnitine	0.0003108	0.379426	-1.39811	1.6681	down		1.43163e-06	0.410722	-1.28377	2.00903	down
Carnitines	Butyrylcarnitine	0.0003108	0.342532	-1.54569	1.56994	down		0.00416977	0.214474	-2.22113	1.38375	down
Fatty Acids	DHA	0.0003108	0.336633	-1.57075	1.62327	down		0.0194666	0.582279	-0.780217	1.3926	down
Indoles	Indoleacetic acid	0.0003108	0.299122	-1.74119	1.66658	down		0.0011655	0.245831	-2.02426	1.77136	down
Phenylpropanoic Acids	Hydrocinnamic acid	0.0003108	0.275244	-1.86122	1.59353	down		0.0011655	0.278519	-1.84415	1.71752	down
Fatty Acids	DPA	0.0003108	0.218092	-2.19699	1.7917	down		0.000928942	0.337812	-1.56571	1.78894	down
Bile Acids	wMCA	0.0003108	0.200827	-2.31597	1.45472	down		0.002331	0.31468	-1.66804	1.00369	down
Phenylpropanoic Acids	2-Phenylpropionate	0.0003108	0.151467	-2.72293	1.5669	down		0.0011655	0.168402	-2.57002	1.69793	down
Fatty Acids	EPA	0.0003108	0.125578	-2.99334	1.57828	down		0.0011655	0.222646	-2.16717	1.75522	down
Fatty Acids	Alpha-Linolenic acid	0.0003108	0.124443	-3.00644	1.76038	down		0.0011655	0.203406	-2.29756	1.82232	down
Amino Acids	L-Arginine	0.0003108	0.0900412	-3.47327	1.8081	down		0.0011655	0.453406	-1.14112	1.93439	down
Fatty Acids	Tridecanoic acid	0.00140348	0.0524074	-4.25409	1.59485	down		0.00473121	0.00684093	-7.19159	1.49603	down
Amino Acids	Hippuric acid	0.0003108	0.0371848	-4.74914	1.69689	down		0.0011655	0.128087	-2.9648	1.41731	down

## Sheet: 6 upregulated in NAFL mice
				6 specifically up-regulated plasma metabolites in NAFL mice
		28 weeks HFHC diet feeding induced NASH mice						12 weeks HFHC diet feeding induced NAFL mice
Class	Metabolite	Uni_P value	Fold Change	Log2（Fold Change）	OPLSDA_VIP	Regulated		Uni_P value	Fold Change	Log2（Fold Change）	OPLSDA_VIP	Regulated
Fatty Acids	Dodecanoic acid	0.0938617	1.32168	0.402372	0.870844	normal		0.0200181	2.29064	1.19575	1.41995	up
Bile Acids	Deoxycholic acid	0.431408	1.23101	0.299847	0.368539	normal		0.004662	2.92051	1.54622	1.42351	up
Fatty Acids	Oleic acid	0.18894	1.22374	0.291299	0.622025	normal		0.0236157	2.02439	1.01748	1.41242	up
Fatty Acids	8,11,14-Eicosatrienoic acid	0.151981	1.20543	0.269543	0.723421	normal		0.034965	2.10133	1.0713	1.29369	up
Amino Acids	L-Aspartic acid	0.231857	1.11921	0.162478	0.46835	normal		0.0317133	1.2888	0.36603	1.23177	up
Carbohydrates	D-Glucose	0.955089	0.975641	-0.0355778	0.452422	normal		0.00214234	1.4971	0.582173	1.727	up

## Sheet: 11 downregulated in NAFL mice
				11 specifically down-regulated plasma metabolites in NAFL mice
		28 weeks HFHC diet feeding induced NASH mice						12 weeks HFHC diet feeding induced NAFL mice
Class	Metabolite	Uni_P value	Fold Change	Log2（Fold Change）	OPLSDA_VIP	Regulated		Uni_P value	Fold Change	Log2（Fold Change）	OPLSDA_VIP	Regulated
Indoles	1H-Indole-3-acetamide	0.332882	1.28487	0.361617	0.444197	normal		0.0365775	0.612103	-0.708153	1.27318	down
Amino Acids	L-Alanine	0.413221	1.09354	0.129003	0.401989	normal		0.025293	0.795579	-0.329922	1.26399	down
Amino Acids	L-Leucine	0.866511	1.02121	0.0302862	0.571083	normal		0.0413413	0.841546	-0.248887	1.14192	down
Amino Acids	L-Phenylalanine	0.978571	1.00264	0.00380843	0.0508965	normal		0.00438313	0.79011	-0.339875	1.6379	down
Amino Acids	Glycylproline	0.782227	0.99415	-0.00846405	0.127881	normal		0.0428997	0.942086	-0.0860688	1.16562	down
Organic Acids	L-Lactic acid	0.560347	0.956959	-0.0634709	0.372679	normal		0.00149769	0.833058	-0.263512	1.63533	down
Amino Acids	L-Lysine	0.190011	0.890896	-0.166671	0.634629	normal		0.0045052	0.789725	-0.340578	1.68047	down
Benzenoids	Phenylacetic acid	0.195299	0.855813	-0.224633	0.706002	normal		0.0400524	0.737306	-0.439664	1.2839	down
Carnitines	3-Hydroxylisovalerylcarnitine	0.0905344	0.850376	-0.233828	0.863136	normal		0.034965	0.86506	-0.209127	1.47345	down
Organic Acids	Phenylpyruvic acid	0.130057	0.819327	-0.287489	0.810248	normal		7.42504e-05	0.599141	-0.739032	1.89897	down
Fatty Acids	12-Tridecenoic acid	0.0205128	0.810659	-0.302833	0.880571	normal		0.0375531	0.766986	-0.382729	1.28567	down

## Sheet: 17 upregulated in NASH mice
				17 specifically up-regulated plasma metabolites in NASH mice
		28 weeks HFHC diet feeding induced NASH mice						12 weeks HFHC diet feeding induced NAFL mice
Class	Metabolite	Uni_P value	Fold Change	Log2（Fold Change）	OPLSDA_VIP	Regulated		Uni_P value	Fold Change	Log2（Fold Change）	OPLSDA_VIP	Regulated
Amino Acids	Methylcysteine	0.0003108	2.37227	1.24627	1.57586	up		0.365967	1.18233	0.241635	0.375337	normal
Fatty Acids	4-Methylhexanoic acid	0.00590521	2.36172	1.23984	1.0647	up		0.316393	0.655456	-0.609429	0.568079	normal
Fatty Acids	Heptanoic acid	0.0400932	1.86062	0.895787	1.18104	up		0.699527	0.819025	-0.288021	0.183923	normal
Carnitines	Adipoylcarnitine	0.00196508	1.83257	0.873871	1.44005	up		0.511177	1.12722	0.172767	0.476169	normal
Fatty Acids	Adrenic acid	0.00493884	1.79841	0.846725	1.2906	up		0.0734266	1.27254	0.347707	1.16836	normal
Amino Acids	L-Alpha-aminobutyric acid	0.000693604	1.70711	0.771553	1.49885	up		0.763811	1.04354	0.0614861	0.245699	normal
Organic Acids	3-Hydroxybutyric acid	0.00154627	1.70241	0.76758	1.4387	up		0.065202	1.73218	0.792587	1.18041	normal
Amino Acids	Dimethylglycine	2.72e-05	1.57132	0.651977	1.66106	up		0.059572	0.778913	-0.360465	1.15945	normal
Carbohydrates	Tartaric acid	0.00195386	1.53225	0.615648	1.37785	up		0.294872	2.21802	1.14927	0.228313	normal
Amino Acids	N-acetyltryptophan	0.00416087	1.46527	0.55117	1.3035	up		0.595597	1.10478	0.143754	0.289069	normal
Amino Acids	L-Serine	0.00932341	1.42172	0.507638	1.22599	up		0.550109	1.07113	0.0991347	0.383652	normal
Amino Acids	L-threonine	0.0208457	1.25255	0.324869	1.13168	up		0.730769	0.991033	-0.0129944	0.0800406	normal
Carbohydrates	Glucaric acid	0.0032139	1.22864	0.297065	1.39636	up		0.5338	1.03245	0.0460731	0.474159	normal
Carnitines	Stearylcarnitine	0.00932401	1.21886	0.285527	1.15908	up		0.191147	1.11153	0.152553	0.683208	normal
Organooxygen Compounds	Fructose-1,6-bisphosphate	0.0156863	1.19753	0.260062	1.10797	up		0.730769	1.20359	0.267344	0.299585	normal
Fatty Acids	Isovaleric acid	0.0341511	1.1603	0.214501	1.04174	up		0.91921	0.992875	-0.0103162	0.0141809	normal
Amino Acids	L-Tryptophan	0.0192803	1.15217	0.204352	1.14685	up		0.242403	0.944635	-0.0821706	0.666663	normal

## Sheet: 29 downregulated in NASH mice
				29 specifically down-regulated plasma metabolites in NASH mice
		28 weeks HFHC diet feeding induced NASH mice						12 weeks HFHC diet feeding induced NAFL mice
Class	Metabolite	Uni_P value	Fold Change	Log2（Fold Change）	OPLSDA_VIP	Regulated		Uni_P value	Fold Change	Log2（Fold Change）	OPLSDA_VIP	Regulated
Amino Acids	Pyroglutamic acid	0.0226041	0.879805	-0.184745	1.04905	down		0.262512	1.10725	0.146977	0.710605	normal
Organic Acids	cis-Aconitic acid	0.042155	0.855171	-0.225714	1.03891	down		0.745909	1.02849	0.0405279	0.177578	normal
Hybrid Peptides	Anserine	0.0205128	0.794449	-0.331974	1.02409	down		0.0761874	0.807186	-0.309026	1.14857	normal
Carbohydrates	Threonic acid	0.0324018	0.76973	-0.377576	1.06719	down		0.807792	1.06823	0.0952255	0.27163	normal
Organic Acids	Erythronic acid	0.0205128	0.75835	-0.399064	1.01021	down		0.365967	1.14582	0.196375	0.334604	normal
Carbohydrates	Rhamnose	0.0204224	0.756768	-0.402077	1.17887	down		0.234266	0.841181	-0.249513	1.04782	normal
Fatty Acids	Citraconic acid	0.00932401	0.691353	-0.532506	1.47697	down		0.0734266	0.530924	-0.913424	1.25442	normal
Fatty Acids	Methylsuccinic acid	0.00156128	0.627877	-0.671447	1.44524	down		0.146808	0.716907	-0.480143	0.881642	normal
Fatty Acids	Myristic acid	0.0190541	0.618599	-0.692923	1.30141	down		0.502222	1.25059	0.322611	0.466997	normal
Hybrid Peptides	Carnosine	0.0100854	0.618102	-0.694082	1.28422	down		0.15179	0.805891	-0.311344	0.868437	normal
Carnitines	Octanoylcarnitine	0.000340643	0.580446	-0.784767	1.62507	down		0.10151	0.82549	-0.276677	1.00708	normal
Organic Acids	Suberic acid	0.0106277	0.5793	-0.787616	1.23629	down		0.309025	1.30238	0.381147	0.820472	normal
Fatty Acids	Myristoleic acid	0.0144615	0.571151	-0.808057	1.35476	down		0.601691	1.19614	0.258388	0.371322	normal
Carbohydrates	Glucose-6-phosphate	0.0481574	0.563938	-0.826392	1.0158	down		0.849501	1.03756	0.0531915	0.119203	normal
Amino Acids	N-Acetyl-L-aspartic acid	0.00932401	0.543639	-0.879279	1.37978	down		0.212805	0.772298	-0.37277	0.741438	normal
Fatty Acids	Undecanoic acid	0.0223675	0.531466	-0.911952	1.20449	down		0.538736	1.25135	0.323487	0.573733	normal
Bile Acids	CDCA	0.0156943	0.501756	-0.994941	1.10114	down		0.114618	0.444327	-1.17031	0.994966	normal
Organic Acids	Glutaric acid	0.00552981	0.496059	-1.01142	1.33365	down		0.21324	0.611766	-0.708947	0.764554	normal
Fatty Acids	10,13-Nonadecadienoic Acid	0.00177948	0.468328	-1.09441	1.46764	down		0.0652175	0.522553	-0.93635	1.18708	normal
Bile Acids	bHyodeoxycholic acid	0.00140348	0.456806	-1.13035	1.45693	down		0.316645	0.594438	-0.750402	1.24307	normal
Carbohydrates	D-Xylose	0.00590521	0.416684	-1.26297	1.11338	down		0.853968	1.05573	0.078242	0.177971	normal
Fatty Acids	Linoleic acid	0.0003108	0.415761	-1.26617	1.69068	down		0.0944154	0.681495	-0.553224	1.07829	normal
Fatty Acids	10Z-Nonadecenoic acid	0.0003108	0.399905	-1.32227	1.51272	down		0.382646	0.785518	-0.348284	0.666594	normal
Fatty Acids	3-Methyladipic acid	0.0003108	0.38606	-1.3731	1.46825	down		0.145871	0.692107	-0.530934	1.01094	normal
Fatty Acids	10Z-Heptadecenoic acid	0.0003108	0.336369	-1.57188	1.55353	down		0.0512197	0.617224	-0.696134	1.18731	normal
Carnitines	Hexanylcarnitine	0.00027397	0.256028	-1.96563	1.65275	down		0.0810755	0.573751	-0.801504	1.07092	normal
Fatty Acids	Pentadecanoic acid	0.0003108	0.238969	-2.0651	1.52494	down		0.0954569	0.4908	-1.02679	1.10022	normal
Secondary BAs	7-DHCA	0.00144578	0.0985946	-3.34235	1.10376	down		0.0122992	0.138595	-2.85106	0.973743	normal
Nucleosides	S-Adenosylhomocysteine	0.0120506	0.000854037	-10.1934	1.31816	down		0.365967	0.410515	-1.28449	1.10246	normal
