# Supplementary material for: A multi-omic landscape of steatosis-to-NASH progression
Source: Life Metab. 2022 Dec 1;1(3):242–57. doi: 10.1093/lifemeta/loac034 (PMC11749464; doi:10.1093/lifemeta/loac034)
Supplement: loac034_suppl_Supplementary_Data_S4 [file loac034_suppl_Supplementary_Data_S4.xlsx]

## Sheet: 455 upregulated in both mice
		455 up-regulated lncRNAs in both NAFL and NASH mice
	28 weeks HFHC diet feeding induced NASH mice				12 weeks HFHC diet feeding induced NAFL mice
#ID	FDR	Log2(Fold Change)	Regulated		FDR	Log2(Fold Change)	Regulated
XLOC_041647	4.53608e-83	4.11511	up		1.87541e-06	2.20834	up
XLOC_007670	6.24095e-23	3.97082	up		0.00295973	1.56667	up
XLOC_069225	1.9289e-16	3.72697	up		2.95206e-07	2.21404	up
XLOC_088659	8.9016e-101	3.70682	up		0.00262919	1.57595	up
XLOC_077405	1.34416e-125	3.66023	up		1.1882e-09	1.96634	up
XLOC_090191	3.56596e-107	3.5325	up		0.00180242	1.62135	up
XLOC_027245	7.16845e-17	3.43685	up		0.00956336	1.40245	up
XLOC_067408	2.26365e-72	3.3781	up		4.25368e-23	2.74621	up
XLOC_019592	3.6033e-77	3.36217	up		0.0381071	1.21088	up
XLOC_073320	6.01067e-87	3.34876	up		0.0437699	1.19524	up
XLOC_079633	7.06142e-34	3.32495	up		0.000638057	1.60586	up
XLOC_067800	1.31116e-46	3.245	up		0.0108514	1.0534	up
XLOC_069239	2.78175e-23	3.19989	up		0.0254169	1.25605	up
XLOC_003353	8.40369e-19	3.19685	up		0.00552979	1.43689	up
XLOC_085586	1.51855e-19	3.13684	up		0.000263056	1.76771	up
XLOC_079579	1.22968e-114	3.13167	up		3.50248e-06	1.44788	up
XLOC_007315	2.61952e-64	3.1266	up		7.16553e-40	3.79462	up
XLOC_069232	2.50011e-14	2.96468	up		1.84386e-06	2.11302	up
XLOC_057072	9.12435e-30	2.92692	up		0.000319019	1.22086	up
XLOC_022637	1.98769e-09	2.92551	up		0.00638838	1.47326	up
XLOC_090923	1.07287e-21	2.88512	up		0.000599143	1.5686	up
XLOC_005553	4.02888e-21	2.80958	up		2.67268e-05	1.84511	up
XLOC_089332	2.64621e-24	2.80527	up		0.0139615	1.25961	up
XLOC_083958	9.36005e-81	2.7576	up		1.3223e-07	1.6495	up
XLOC_014790	1.73088e-21	2.73084	up		0.010577	1.25642	up
XLOC_068097	1.17535e-15	2.65634	up		0.000955142	1.61686	up
XLOC_091578	1.47731e-13	2.62074	up		0.0023173	1.36295	up
XLOC_014289	1.53048e-31	2.60756	up		3.56627e-08	1.79114	up
XLOC_013072	2.04995e-32	2.58641	up		0.0136361	1.37602	up
XLOC_012774	6.20474e-27	2.58449	up		6.09663e-08	1.80702	up
XLOC_079163	2.82695e-26	2.58181	up		1.11067e-08	2.09957	up
XLOC_037949	1.91543e-44	2.56836	up		0.00576734	1.15191	up
XLOC_037977	3.61273e-33	2.55515	up		0.00295928	1.22246	up
XLOC_068357	4.51297e-11	2.53991	up		0.00728755	1.28824	up
XLOC_078191	4.49764e-15	2.53583	up		0.00248459	1.50464	up
XLOC_034347	1.53142e-28	2.52753	up		0.00123797	1.34978	up
XLOC_031570	4.81738e-17	2.52188	up		0.00785407	1.33968	up
XLOC_018507	1.97016e-38	2.46294	up		0.0227697	1.0301	up
XLOC_055285	4.77185e-12	2.42806	up		0.00189513	1.43064	up
XLOC_024194	5.77195e-30	2.40697	up		2.58795e-13	2.10524	up
XLOC_003750	2.3857e-10	2.40624	up		6.69245e-14	3.01254	up
XLOC_007496	4.26672e-39	2.40409	up		0.0132007	0.942833	up
XLOC_003329	1.89711e-19	2.34912	up		0.00628977	1.26328	up
XLOC_081047	3.2088e-10	2.34697	up		0.035404	1.17514	up
XLOC_023104	1.40685e-20	2.31631	up		0.018649	1.08012	up
XLOC_076899	4.07632e-11	2.3159	up		0.035404	1.19099	up
XLOC_012133	1.38169e-35	2.28407	up		0.0007057	1.36605	up
XLOC_013539	1.18899e-32	2.28159	up		0.00292534	1.22213	up
XLOC_037976	7.96564e-24	2.27945	up		0.0263157	1.05997	up
XLOC_031881	6.05867e-09	2.27386	up		0.0439866	1.05246	up
XLOC_061113	3.63011e-16	2.26724	up		0.0386248	1.01656	up
XLOC_044300	1.11891e-49	2.26381	up		2.03565e-06	1.3984	up
XLOC_084718	2.33445e-08	2.25771	up		0.0160923	1.31957	up
XLOC_067340	1.47229e-10	2.24334	up		1.90501e-07	2.24297	up
XLOC_049358	1.33336e-16	2.23609	up		0.00689017	1.36013	up
XLOC_062949	4.45103e-09	2.23092	up		0.0181911	1.29781	up
XLOC_054549	5.748e-07	2.23082	up		0.0301322	1.13474	up
XLOC_048510	1.7901e-08	2.22719	up		3.11856e-07	1.83901	up
XLOC_066071	6.37996e-35	2.22695	up		0.0273216	0.848848	up
XLOC_013570	6.74342e-20	2.20164	up		0.00147497	1.29725	up
XLOC_056514	1.26337e-21	2.17893	up		0.0170805	1.10474	up
XLOC_016435	7.98979e-12	2.17127	up		0.00124921	1.34936	up
XLOC_045128	2.72418e-11	2.15682	up		0.021358	1.21191	up
XLOC_068361	1.03771e-12	2.13294	up		0.00119988	1.21278	up
XLOC_038841	7.86603e-09	2.12688	up		0.0294022	1.09064	up
XLOC_077698	1.83878e-07	2.11115	up		0.000363653	1.71651	up
XLOC_032426	1.80695e-08	2.11009	up		0.0263889	1.20332	up
XLOC_001337	1.21499e-27	2.09821	up		0.0326983	0.896503	up
XLOC_000673	1.48091e-16	2.08512	up		2.33209e-08	2.12314	up
XLOC_048085	1.31783e-34	2.07994	up		0.00511134	1.04851	up
XLOC_068172	4.53259e-07	2.07918	up		0.0154378	1.31016	up
XLOC_023886	1.08295e-20	2.06852	up		0.0496802	0.933255	up
XLOC_095894	2.77249e-18	2.06299	up		5.50269e-06	1.62562	up
XLOC_023861	6.04567e-21	2.06073	up		0.000100806	1.20837	up
XLOC_012135	7.82049e-33	2.05977	up		0.0382249	0.893504	up
XLOC_088332	1.75884e-08	2.05853	up		0.0203178	1.10986	up
XLOC_068360	8.80304e-07	2.05788	up		0.0159369	1.1232	up
XLOC_095523	1.71796e-13	2.05763	up		0.0255166	1.18368	up
XLOC_067431	9.98802e-13	2.05214	up		0.0241684	1.05575	up
XLOC_077415	5.06648e-32	2.03905	up		2.84649e-06	1.56005	up
XLOC_094883	1.00986e-45	2.03714	up		0.00688299	1.03795	up
XLOC_090070	1.68536e-27	2.03694	up		9.59122e-09	1.48622	up
XLOC_073045	8.29928e-46	2.03669	up		0.0315562	1.21762	up
XLOC_095542	1.75847e-13	2.01733	up		0.0426944	0.954165	up
XLOC_069143	1.58624e-16	2.01598	up		2.34723e-11	2.45973	up
XLOC_067665	1.68816e-18	2.00667	up		0.0474072	0.979856	up
XLOC_038283	2.68766e-07	2.00538	up		0.00023426	1.69615	up
XLOC_091577	5.79169e-09	1.99898	up		0.000217072	1.40544	up
XLOC_055506	3.21584e-25	1.99794	up		0.00091595	1.12294	up
XLOC_049647	1.9677e-12	1.9778	up		0.00606871	1.33735	up
XLOC_008670	2.40778e-18	1.97681	up		0.00866025	0.988732	up
XLOC_032740	2.98702e-06	1.9722	up		0.00513632	1.34166	up
XLOC_055244	6.91558e-11	1.96565	up		0.035798	1.04222	up
XLOC_050520	1.29809e-17	1.9632	up		0.000132541	1.15986	up
XLOC_056259	1.3619e-18	1.95282	up		0.0376257	0.961541	up
XLOC_031476	8.18153e-28	1.94712	up		0.0178578	0.98525	up
XLOC_096438	1.20513e-06	1.94551	up		0.00877806	1.22763	up
XLOC_027923	4.43472e-13	1.94141	up		0.00795951	1.09835	up
XLOC_086228	3.63175e-22	1.93725	up		0.0396325	0.942905	up
XLOC_031906	7.0754e-13	1.92181	up		0.0298243	1.16477	up
XLOC_061705	1.27945e-05	1.92013	up		0.0227205	1.24198	up
XLOC_022125	3.18432e-23	1.91602	up		0.0153285	0.926196	up
XLOC_056633	1.34941e-17	1.90086	up		0.0132007	1.09169	up
XLOC_028653	8.14064e-25	1.89858	up		0.0102701	1.02191	up
XLOC_060437	1.31867e-06	1.89813	up		0.0277221	1.17545	up
XLOC_060531	1.54954e-13	1.89763	up		0.00131868	1.30842	up
XLOC_031869	1.00427e-08	1.89672	up		0.00627075	1.30945	up
XLOC_044428	2.2735e-10	1.88962	up		0.0260903	0.940737	up
XLOC_072309	5.88518e-44	1.8867	up		2.63173e-14	2.23899	up
XLOC_068108	0.000140334	1.88648	up		1.82801e-06	1.85814	up
XLOC_031868	6.79995e-12	1.88385	up		3.81276e-05	1.31311	up
XLOC_009014	5.45429e-34	1.8801	up		3.83216e-09	1.71737	up
XLOC_083459	4.78985e-10	1.8757	up		0.00294563	1.29857	up
XLOC_055504	1.03546e-17	1.87318	up		0.00500016	0.966842	up
XLOC_000627	5.88484e-26	1.86954	up		0.0234713	0.905949	up
XLOC_044728	1.30095e-21	1.86822	up		4.43553e-13	2.18868	up
XLOC_085723	7.7416e-22	1.8552	up		0.0485404	0.887862	up
XLOC_068354	9.44334e-05	1.84278	up		0.0171306	1.28774	up
XLOC_002938	8.21756e-09	1.84153	up		0.029102	1.0838	up
XLOC_032763	2.23015e-05	1.83996	up		0.0384389	1.09724	up
XLOC_042110	7.6876e-10	1.83973	up		1.07829e-05	1.83099	up
XLOC_085648	2.96609e-10	1.83416	up		0.00237274	1.20807	up
XLOC_061941	7.73044e-15	1.83323	up		0.0413341	0.944827	up
XLOC_085707	2.87004e-25	1.83306	up		0.00914531	0.984263	up
XLOC_049698	1.00299e-27	1.8286	up		0.0363845	0.798475	up
XLOC_066462	5.27361e-11	1.82707	up		0.00344554	1.43429	up
XLOC_037913	5.50586e-33	1.81462	up		0.000935772	1.089	up
XLOC_066874	7.4628e-10	1.80818	up		0.0424969	1.10251	up
XLOC_008336	2.58572e-22	1.80127	up		0.0260723	0.769318	up
XLOC_067966	3.63264e-17	1.79445	up		0.0476039	0.924208	up
XLOC_065684	1.94747e-09	1.78727	up		5.60544e-11	2.24834	up
XLOC_056688	5.63743e-17	1.78537	up		0.02867	0.91346	up
XLOC_044415	1.81663e-15	1.78271	up		2.77468e-08	1.85779	up
XLOC_022466	1.79407e-12	1.77978	up		8.62078e-05	1.63889	up
XLOC_008094	2.19471e-06	1.77666	up		2.84649e-06	1.89964	up
XLOC_056090	5.26631e-13	1.77186	up		0.0424969	0.925907	up
XLOC_013135	2.76385e-16	1.76908	up		0.0460756	0.992408	up
XLOC_080115	3.46429e-44	1.76608	up		0.0341681	0.876321	up
XLOC_001538	7.67265e-10	1.76556	up		0.0249289	0.962122	up
XLOC_047548	2.7456e-06	1.76379	up		0.0015256	1.61398	up
XLOC_028859	3.06645e-09	1.76301	up		0.00128522	1.39553	up
XLOC_039352	1.66954e-16	1.76064	up		0.033449	0.91612	up
XLOC_037581	6.63856e-06	1.75827	up		0.043743	1.04156	up
XLOC_067801	6.12508e-06	1.75601	up		0.00573787	1.37911	up
XLOC_077877	6.89018e-11	1.75403	up		0.0457238	1.01263	up
XLOC_031860	3.87334e-16	1.74832	up		8.42436e-08	1.32683	up
XLOC_019720	2.06428e-12	1.74123	up		0.0499975	0.909203	up
XLOC_067529	6.7195e-13	1.72118	up		0.0419126	0.837385	up
XLOC_031867	4.50627e-09	1.72056	up		0.00544924	1.07151	up
XLOC_050188	5.53017e-28	1.70864	up		0.00752267	1.05206	up
XLOC_080465	6.8266e-25	1.70072	up		0.0108707	0.73557	up
XLOC_066721	9.30607e-46	1.69867	up		1.06685e-06	1.54439	up
XLOC_046995	1.27151e-18	1.69493	up		0.000167214	1.31327	up
XLOC_023447	4.65732e-09	1.69119	up		0.0481456	0.837673	up
XLOC_001329	1.40723e-22	1.68963	up		0.0205059	0.886004	up
XLOC_079148	3.18807e-32	1.68013	up		0.0174677	0.942345	up
XLOC_032745	2.89405e-05	1.6799	up		0.00522668	1.23615	up
XLOC_031924	1.85364e-05	1.6798	up		0.0299468	1.21389	up
XLOC_023443	0.000197609	1.67783	up		0.0245851	1.22447	up
XLOC_096437	1.79113e-05	1.67333	up		0.0315562	1.09728	up
XLOC_071933	2.10459e-22	1.66961	up		4.47636e-06	1.16064	up
XLOC_084243	8.63315e-10	1.6594	up		0.00525105	1.15556	up
XLOC_031183	2.7688e-08	1.65585	up		0.000754877	1.42767	up
XLOC_072849	8.20228e-13	1.65489	up		0.00997386	1.02365	up
XLOC_017767	3.67082e-14	1.64729	up		0.00502519	0.971812	up
XLOC_022152	1.88341e-06	1.64029	up		0.0187878	1.25929	up
XLOC_044474	2.39104e-16	1.63914	up		5.57075e-05	1.04737	up
XLOC_027116	2.35776e-12	1.62874	up		9.4846e-05	1.62599	up
XLOC_012612	0.00077752	1.62758	up		0.00798306	0.869593	up
XLOC_031481	9.99396e-26	1.6275	up		0.0461339	1.14225	up
XLOC_045221	7.40118e-05	1.61951	up		0.00188875	1.17104	up
XLOC_014446	3.28582e-10	1.61598	up		1.2215e-05	1.5007	up
XLOC_095142	1.47662e-16	1.61468	up		0.0180283	0.955507	up
XLOC_048541	4.15249e-06	1.61431	up		0.00552938	1.26951	up
XLOC_088736	0.00847323	1.611	up		1.37159e-09	2.55358	up
XLOC_048440	1.60561e-19	1.60805	up		5.58499e-05	1.2831	up
XLOC_044475	1.21526e-12	1.60583	up		1.19528e-05	1.25525	up
XLOC_050346	2.95587e-29	1.59152	up		8.38083e-05	1.21622	up
XLOC_038777	6.84016e-07	1.59099	up		0.00739217	1.21812	up
XLOC_000977	2.94568e-10	1.58577	up		4.26731e-06	1.55218	up
XLOC_027893	6.16623e-17	1.5807	up		0.0113936	1.05794	up
XLOC_095884	1.40278e-29	1.57796	up		0.0331386	1.20197	up
XLOC_018385	4.55132e-07	1.5757	up		0.0185948	1.01643	up
XLOC_089783	6.65373e-22	1.57439	up		0.000648215	1.03675	up
XLOC_002640	9.92454e-13	1.55817	up		0.0262355	0.971544	up
XLOC_018925	3.41145e-20	1.5547	up		4.52024e-05	1.10738	up
XLOC_059623	2.86792e-11	1.54923	up		0.00171845	1.28594	up
XLOC_045131	1.64602e-07	1.54734	up		0.048676	0.977218	up
XLOC_003140	1.00571e-20	1.54707	up		0.0300943	0.780945	up
XLOC_046968	1.98219e-10	1.53368	up		0.0284989	0.921611	up
XLOC_067533	1.5383e-21	1.53284	up		0.0185571	0.705763	up
XLOC_014610	8.44767e-16	1.52725	up		0.000780603	0.950394	up
XLOC_095978	3.24873e-10	1.52026	up		0.0047302	1.22241	up
XLOC_093620	3.64954e-10	1.513	up		0.0459572	0.791573	up
XLOC_082435	2.10864e-06	1.51273	up		0.0108514	1.05776	up
XLOC_061350	8.97244e-10	1.50576	up		0.00745291	0.989086	up
XLOC_001127	0.00309542	1.5025	up		0.0183601	1.29813	up
XLOC_023876	1.17607e-08	1.49529	up		0.0206805	1.16531	up
XLOC_049816	2.56282e-07	1.47598	up		0.00779991	1.15222	up
XLOC_061845	1.36916e-11	1.47318	up		2.04133e-05	1.31127	up
XLOC_013126	3.91422e-20	1.46548	up		8.42436e-08	1.49721	up
XLOC_013758	2.42254e-10	1.46181	up		0.037652	0.894074	up
XLOC_032132	7.97738e-07	1.45724	up		0.00110209	1.30975	up
XLOC_001530	8.81938e-15	1.45661	up		0.0412226	0.859317	up
XLOC_041850	3.90705e-12	1.4563	up		0.00346472	1.1503	up
XLOC_014860	1.56393e-24	1.45593	up		0.000546446	0.943053	up
XLOC_038212	7.48593e-07	1.45013	up		0.0126041	1.09727	up
XLOC_041600	1.00413e-20	1.43999	up		0.00698158	1.06908	up
XLOC_062271	4.18039e-07	1.43776	up		0.0232259	0.89958	up
XLOC_050436	3.87594e-27	1.43521	up		0.0236857	0.743565	up
XLOC_022166	5.12191e-05	1.43312	up		0.048671	1.08892	up
XLOC_028358	2.36161e-16	1.42258	up		5.54092e-12	1.51514	up
XLOC_009035	0.000291592	1.41854	up		0.0215425	1.17311	up
XLOC_038169	0.000357491	1.41362	up		0.000408822	1.02206	up
XLOC_070796	7.90176e-06	1.41323	up		0.000701307	1.55652	up
XLOC_031645	9.12848e-23	1.41279	up		0.024625	0.815349	up
XLOC_032239	6.90784e-09	1.3988	up		0.00920953	1.19138	up
XLOC_028978	2.02459e-12	1.39776	up		0.0294319	0.826794	up
XLOC_042036	5.34875e-11	1.39498	up		0.0335364	0.919946	up
XLOC_081063	0.000115537	1.39408	up		0.0196006	0.855337	up
XLOC_009546	0.000514552	1.38765	up		1.48971e-06	2.03874	up
XLOC_018671	5.73627e-06	1.37947	up		0.00798306	1.15251	up
XLOC_013055	0.000145824	1.37719	up		0.0139615	1.29849	up
XLOC_031385	8.5865e-07	1.36734	up		0.000199415	1.288	up
XLOC_044619	0.000110808	1.36267	up		0.0263157	1.24259	up
XLOC_070851	1.16458e-05	1.3596	up		0.00248508	1.24968	up
XLOC_007678	0.00153721	1.3544	up		1.69967e-05	1.82943	up
XLOC_050435	0.00156521	1.35381	up		0.00798306	1.25085	up
XLOC_038881	6.01291e-08	1.3463	up		2.79215e-10	1.5451	up
XLOC_049892	1.1782e-13	1.34392	up		0.0146521	0.934617	up
XLOC_077649	2.56406e-21	1.34336	up		0.0214321	0.815766	up
XLOC_035169	1.05853e-13	1.34113	up		0.0123241	0.694004	up
XLOC_007130	2.22301e-10	1.34069	up		0.0114787	0.898334	up
XLOC_014894	6.21535e-26	1.3342	up		2.44503e-06	1.20812	up
XLOC_067410	1.0175e-05	1.32912	up		0.00252826	1.3083	up
XLOC_095938	0.000300488	1.32539	up		0.033449	1.20528	up
XLOC_066474	2.31298e-13	1.32042	up		0.000754877	1.29306	up
XLOC_003389	7.41289e-14	1.31971	up		0.0299468	0.726813	up
XLOC_067650	1.93092e-08	1.31213	up		0.0394303	0.896207	up
XLOC_056548	7.42443e-05	1.30934	up		0.0189809	1.00421	up
XLOC_014072	0.00531557	1.30826	up		5.56276e-10	2.54598	up
XLOC_067430	9.2453e-08	1.30805	up		0.0244051	0.891698	up
XLOC_081645	0.00328452	1.2947	up		0.0491585	1.11673	up
XLOC_095850	1.84121e-09	1.29435	up		2.34068e-06	1.56737	up
XLOC_067534	3.01628e-14	1.2873	up		0.0172566	0.856714	up
XLOC_061957	5.00938e-11	1.28126	up		0.0104471	0.86906	up
XLOC_023530	1.93733e-05	1.27998	up		0.041661	1.00498	up
XLOC_080609	5.81868e-17	1.27772	up		0.0191718	0.982281	up
XLOC_037566	3.41418e-12	1.27282	up		2.58604e-05	1.19099	up
XLOC_009389	8.01016e-09	1.27263	up		0.00603027	1.15876	up
XLOC_028228	1.37558e-05	1.26128	up		0.0217328	0.992088	up
XLOC_031742	5.71117e-23	1.25764	up		0.0122451	0.927244	up
XLOC_031865	0.0100715	1.25444	up		0.0379322	1.12597	up
XLOC_088628	6.95247e-06	1.25142	up		0.0388467	0.979417	up
XLOC_035227	9.60705e-06	1.24301	up		0.000975671	1.4151	up
XLOC_094167	1.40746e-06	1.24035	up		2.2586e-06	1.28334	up
XLOC_066072	7.98594e-08	1.2371	up		0.00318163	0.890525	up
XLOC_071134	2.62204e-05	1.22909	up		0.029392	0.927338	up
XLOC_061956	3.07077e-08	1.22744	up		0.0368161	0.889703	up
XLOC_034773	6.44652e-10	1.22551	up		3.16638e-05	1.22587	up
XLOC_009915	0.00747165	1.22055	up		0.0421159	1.04443	up
XLOC_085400	0.000245604	1.21689	up		0.00031938	1.30338	up
XLOC_027970	9.95464e-17	1.2168	up		0.0162152	0.761441	up
XLOC_054955	8.07649e-12	1.21577	up		9.53448e-05	1.26986	up
XLOC_076632	0.000145824	1.21314	up		0.023886	0.99205	up
XLOC_027939	3.32167e-08	1.20762	up		0.00779702	1.08023	up
XLOC_089171	1.031e-09	1.20541	up		0.0122755	0.849617	up
XLOC_073513	2.69875e-07	1.2009	up		0.00441516	1.1268	up
XLOC_065402	5.66939e-13	1.18598	up		0.00240122	0.847717	up
XLOC_047170	1.56337e-12	1.18526	up		0.00452879	1.05777	up
XLOC_059802	2.06718e-08	1.18508	up		0.000872329	0.980959	up
XLOC_055174	1.46569e-10	1.18487	up		0.0104655	1.0101	up
XLOC_013361	1.75902e-17	1.17641	up		0.0112655	0.659602	up
XLOC_060358	2.86097e-12	1.17639	up		0.00798402	0.99353	up
XLOC_065878	2.06428e-12	1.17379	up		0.0144409	0.958427	up
XLOC_080466	9.13932e-08	1.16734	up		0.0014427	0.974919	up
XLOC_074450	0.00139423	1.16024	up		8.56641e-06	1.96235	up
XLOC_061877	1.25873e-07	1.15705	up		0.00452012	1.05006	up
XLOC_027779	2.1914e-15	1.15462	up		0.0305919	0.73179	up
XLOC_028750	1.08092e-07	1.15344	up		1.2215e-05	1.46831	up
XLOC_002936	2.09266e-17	1.15016	up		3.95936e-06	1.08939	up
XLOC_078278	1.16685e-08	1.14955	up		1.61444e-31	2.66997	up
XLOC_002754	7.35204e-06	1.14465	up		0.0480995	0.820734	up
XLOC_011966	1.70923e-10	1.14407	up		1.84386e-06	1.07638	up
XLOC_084058	0.000412141	1.1362	up		0.00343346	1.3287	up
XLOC_073102	0.0297566	1.13387	up		0.00119988	1.52414	up
XLOC_008829	4.97331e-11	1.13321	up		0.000138454	1.10836	up
XLOC_027243	0.0211735	1.1265	up		4.06439e-05	1.94304	up
XLOC_035574	9.64618e-06	1.1233	up		0.000789884	1.18291	up
XLOC_002684	0.00514834	1.12281	up		4.40778e-05	1.70748	up
XLOC_018277	5.93967e-06	1.12175	up		0.0280243	0.997957	up
XLOC_001992	4.9941e-06	1.11728	up		0.0158277	0.983954	up
XLOC_013469	1.24975e-08	1.11501	up		4.76779e-05	1.07668	up
XLOC_074013	0.0248057	1.10743	up		0.0342925	1.07972	up
XLOC_050445	7.48574e-13	1.10186	up		1.82104e-05	1.13471	up
XLOC_074335	0.000670707	1.10037	up		0.0166597	1.02952	up
XLOC_037917	0.000371215	1.08941	up		0.017638	0.949828	up
XLOC_037978	8.08707e-09	1.08445	up		1.85816e-07	1.19957	up
XLOC_010905	0.02756	1.08257	up		8.96059e-05	1.77144	up
XLOC_073059	0.00625317	1.0812	up		0.0248433	1.11726	up
XLOC_090152	6.74146e-12	1.08113	up		0.000459872	0.996619	up
XLOC_000850	4.05827e-11	1.08073	up		3.9435e-31	1.98433	up
XLOC_059604	3.08426e-07	1.07911	up		0.000945515	0.753608	up
XLOC_031304	2.9475e-07	1.07837	up		3.87591e-05	1.16296	up
XLOC_028645	9.71589e-06	1.07554	up		0.0416184	0.870855	up
XLOC_048244	0.027942	1.07236	up		0.0255166	1.24494	up
XLOC_049954	2.98042e-06	1.05205	up		0.0382249	0.81793	up
XLOC_079523	2.63625e-05	1.04563	up		0.029392	0.940595	up
XLOC_000092	0.0170049	1.04367	up		0.0218284	1.17124	up
XLOC_080681	1.5505e-12	1.04305	up		0.0309549	0.824619	up
XLOC_095818	0.00331576	1.03969	up		0.0182103	0.97717	up
XLOC_003073	3.62861e-10	1.03759	up		0.0047302	0.727707	up
XLOC_031299	1.75304e-12	1.03753	up		0.00306988	0.848987	up
XLOC_032346	0.0299145	1.01591	up		1.9047e-11	1.90725	up
XLOC_044156	8.17151e-05	1.01228	up		0.0359528	1.00861	up
XLOC_000390	2.11216e-15	1.00546	up		0.00387952	0.65622	up
XLOC_096011	5.37819e-05	1.00326	up		0.0477501	0.775858	up
XLOC_047781	2.23857e-07	0.998678	up		0.000842704	1.10976	up
XLOC_089412	1.43758e-10	0.998625	up		0.0102701	0.755829	up
XLOC_045108	1.3982e-08	0.995863	up		0.0382249	0.789988	up
XLOC_050334	1.10412e-08	0.992929	up		0.0181382	0.638428	up
XLOC_081651	0.049568	0.992086	up		0.0428514	1.09675	up
XLOC_014836	8.68188e-09	0.990243	up		0.0215423	0.914098	up
XLOC_002685	0.00185039	0.989846	up		4.37829e-05	1.4744	up
XLOC_035477	0.000290083	0.983355	up		2.39324e-06	1.4198	up
XLOC_080591	2.76963e-11	0.983087	up		0.0287702	0.742873	up
XLOC_014636	4.32738e-10	0.979364	up		0.0136525	0.759858	up
XLOC_077607	0.0203386	0.970819	up		0.00378846	1.33904	up
XLOC_055474	0.0430832	0.968794	up		0.0412333	1.16914	up
XLOC_071489	8.07889e-08	0.967139	up		1.07731e-05	1.23597	up
XLOC_024310	2.06014e-06	0.963162	up		1.57742e-05	1.05754	up
XLOC_055954	0.0179972	0.961676	up		0.010181	1.28507	up
XLOC_049264	0.00109473	0.961301	up		0.0328444	0.847275	up
XLOC_048828	0.00535594	0.959069	up		0.00561517	1.19037	up
XLOC_007876	6.7801e-06	0.951817	up		0.0294022	0.692342	up
XLOC_038110	0.00224714	0.945933	up		0.0332744	0.918034	up
XLOC_061952	2.50393e-05	0.940989	up		2.04845e-12	1.74789	up
XLOC_094752	4.26738e-06	0.936052	up		0.0497912	0.801732	up
XLOC_007608	0.00396486	0.93068	up		0.0481824	0.851287	up
XLOC_065786	2.45066e-06	0.930474	up		0.0211962	0.599597	up
XLOC_090320	0.000114636	0.926966	up		0.0083921	1.06565	up
XLOC_022858	0.000116128	0.922616	up		0.0482847	0.80712	up
XLOC_085205	9.09315e-08	0.921207	up		0.049921	0.650382	up
XLOC_046269	0.0203439	0.919557	up		0.0411709	0.953838	up
XLOC_094735	0.00466645	0.913301	up		2.76836e-07	1.57557	up
XLOC_065324	0.00138139	0.912293	up		0.00608824	0.936649	up
XLOC_060403	3.40788e-05	0.911956	up		0.028407	0.650913	up
XLOC_038427	9.07253e-05	0.908225	up		0.000453	1.2997	up
XLOC_067310	1.17586e-07	0.897548	up		0.0260903	0.77437	up
XLOC_023117	0.0113768	0.893833	up		0.0320552	1.01885	up
XLOC_047203	2.77625e-07	0.888823	up		0.0050925	0.755972	up
XLOC_054823	0.00269303	0.879062	up		0.0208602	1.00756	up
XLOC_046649	6.38308e-08	0.878531	up		0.0320552	0.660985	up
XLOC_012521	1.77888e-07	0.877165	up		0.0402398	0.614388	up
XLOC_013499	7.63401e-07	0.874265	up		0.0181886	0.738256	up
XLOC_061003	2.76055e-07	0.873582	up		0.000123871	0.879993	up
XLOC_079177	1.97477e-06	0.872129	up		0.0294022	0.692372	up
XLOC_083839	0.034413	0.871409	up		0.0439766	0.963199	up
XLOC_056248	7.44887e-06	0.868127	up		2.33707e-05	1.04702	up
XLOC_017785	7.03043e-07	0.861853	up		0.0312525	0.816505	up
XLOC_050347	0.0419619	0.858202	up		0.0490845	1.0574	up
XLOC_038448	1.37327e-07	0.856795	up		0.00686954	0.739871	up
XLOC_085207	3.63666e-08	0.854017	up		0.0236251	0.669598	up
XLOC_026720	0.000206767	0.851239	up		0.0445469	0.668905	up
XLOC_023538	4.32696e-05	0.849562	up		3.98753e-07	1.25271	up
XLOC_056701	8.12901e-05	0.848357	up		0.0147658	0.766622	up
XLOC_022330	0.000703091	0.846793	up		0.00113423	0.980021	up
XLOC_055344	1.74877e-06	0.844892	up		3.04567e-16	1.71468	up
XLOC_094166	0.000847156	0.843372	up		2.15238e-14	2.08781	up
XLOC_014304	0.000975927	0.837043	up		0.0331392	0.807467	up
XLOC_009013	0.000252501	0.833955	up		0.024902	0.776393	up
XLOC_013468	2.1194e-06	0.829305	up		1.77757e-09	1.22207	up
XLOC_094727	0.00166152	0.827819	up		0.0217328	0.963901	up
XLOC_002173	0.00713845	0.827326	up		0.0313616	0.851948	up
XLOC_034101	0.00647985	0.827084	up		0.0133134	0.847308	up
XLOC_012767	7.00867e-05	0.815686	up		4.42341e-07	1.41386	up
XLOC_065729	0.00051122	0.813492	up		0.0299468	0.735801	up
XLOC_008518	9.02407e-09	0.813201	up		0.00941756	0.626977	up
XLOC_059676	0.000485773	0.803327	up		0.0131578	0.782747	up
XLOC_091001	0.00012013	0.802563	up		0.013887	0.80365	up
XLOC_023522	0.00292134	0.800842	up		0.000751095	1.11477	up
XLOC_059415	0.00366278	0.793022	up		0.0222319	0.845013	up
XLOC_022619	2.74718e-08	0.792661	up		0.00899472	0.856955	up
XLOC_009188	0.000994631	0.790634	up		0.0482847	0.856649	up
XLOC_062174	1.00709e-06	0.781999	up		0.0205709	0.91462	up
XLOC_093971	1.36448e-05	0.780491	up		3.72552e-06	1.05354	up
XLOC_022574	0.0438116	0.77943	up		0.0404098	0.934787	up
XLOC_048056	0.000325421	0.779312	up		0.00582875	0.942399	up
XLOC_089850	0.000153002	0.777218	up		0.0241684	0.914595	up
XLOC_047969	0.000135291	0.777062	up		0.0126112	0.711207	up
XLOC_072152	0.000428548	0.776251	up		0.0371843	0.737154	up
XLOC_034604	0.00238634	0.774515	up		3.83216e-09	1.82987	up
XLOC_040202	0.0212135	0.773732	up		0.0290951	0.859129	up
XLOC_017798	8.43557e-06	0.771898	up		0.0480197	0.725005	up
XLOC_094512	1.41871e-05	0.762251	up		8.19913e-09	1.15891	up
XLOC_023409	0.00163396	0.761925	up		0.000280508	1.04552	up
XLOC_002958	7.80355e-06	0.755537	up		0.0368161	0.680011	up
XLOC_012228	0.00767664	0.753742	up		0.00057579	1.01846	up
XLOC_013787	0.00255392	0.752072	up		0.0195264	0.788222	up
XLOC_041926	9.88858e-05	0.751917	up		0.00557183	0.739312	up
XLOC_050479	7.22049e-07	0.751825	up		0.00324221	0.8171	up
XLOC_090631	5.86481e-06	0.741755	up		0.00295708	0.816333	up
XLOC_022230	0.0297224	0.740438	up		0.0212126	0.99174	up
XLOC_059665	0.00712251	0.739985	up		0.0136139	0.889456	up
XLOC_037997	0.00110791	0.734717	up		0.0209904	0.761326	up
XLOC_061548	4.14977e-05	0.731487	up		4.71314e-06	1.3684	up
XLOC_088832	3.59713e-05	0.730129	up		3.44535e-08	1.13269	up
XLOC_039185	6.84389e-06	0.7285	up		0.000320925	0.898298	up
XLOC_089026	1.41466e-06	0.727021	up		1.84386e-06	1.24709	up
XLOC_013062	3.13868e-05	0.726531	up		0.0181886	0.648107	up
XLOC_007068	0.038423	0.712077	up		0.0114715	0.955628	up
XLOC_013588	7.22604e-05	0.706714	up		5.36111e-05	1.16366	up
XLOC_055503	0.000646508	0.704292	up		0.00216684	0.86803	up
XLOC_037980	6.25653e-05	0.703932	up		0.0047302	0.731763	up
XLOC_027846	0.00226658	0.703098	up		0.0382249	0.791984	up
XLOC_039157	0.0252613	0.70204	up		2.78793e-05	1.39727	up
XLOC_045275	0.000688956	0.698597	up		6.48985e-05	0.999442	up
XLOC_035501	8.90463e-06	0.698595	up		0.0343431	0.810113	up
XLOC_038349	0.00567749	0.691247	up		0.0294849	0.749265	up
XLOC_013966	7.64787e-08	0.688811	up		6.39472e-05	1.0236	up
XLOC_055054	2.92482e-05	0.687774	up		0.00318163	0.802409	up
XLOC_090900	0.00033398	0.684562	up		5.96807e-07	1.17641	up
XLOC_012226	0.00113809	0.684075	up		0.00401353	0.822232	up
XLOC_071665	0.00971193	0.683193	up		0.0329719	0.69446	up
XLOC_014761	0.00819431	0.676233	up		0.043646	0.707983	up
XLOC_002807	0.00194287	0.674871	up		0.0230363	0.73982	up
XLOC_039366	5.51876e-06	0.669233	up		7.99257e-05	1.19789	up
XLOC_056602	0.00585272	0.664072	up		0.0296685	0.906175	up
XLOC_056809	0.00239137	0.663284	up		0.0273216	0.805554	up
XLOC_079011	0.000591804	0.65867	up		0.0475826	0.586958	up
XLOC_009828	0.000128312	0.658665	up		0.0325914	0.63072	up
XLOC_045049	7.86005e-06	0.654442	up		0.000168243	0.923492	up
XLOC_068116	1.25038e-05	0.654095	up		0.0187193	0.725411	up
XLOC_018937	0.000189126	0.652242	up		0.0109114	0.738603	up
XLOC_035132	0.00566776	0.65202	up		0.000215098	0.849108	up
XLOC_012445	0.0333344	0.65126	up		0.0353162	0.863236	up
XLOC_045154	0.0174833	0.647249	up		0.000332522	0.93397	up
XLOC_013937	0.00102808	0.645261	up		2.78228e-19	2.07342	up
XLOC_039099	0.0062897	0.642839	up		0.00201743	0.898805	up
XLOC_032237	0.000705274	0.637225	up		0.0268493	0.875747	up
XLOC_012508	0.00636139	0.63717	up		6.4199e-05	1.04151	up
XLOC_070838	0.00162043	0.636806	up		0.0041892	0.745262	up
XLOC_088451	0.000458019	0.633546	up		0.00289832	0.718736	up
XLOC_042109	0.023433	0.627428	up		0.00872044	0.824289	up
XLOC_079174	0.0127873	0.616186	up		0.0118223	0.795916	up
XLOC_045087	2.18252e-05	0.615315	up		0.000910319	0.841291	up
XLOC_084125	0.0245041	0.606411	up		0.017748	0.760998	up
XLOC_018412	0.00137004	0.606224	up		0.000300391	0.808712	up
XLOC_084402	0.00438672	0.605305	up		0.000165557	0.990632	up
XLOC_085427	0.00243021	0.605107	up		0.000446351	0.825227	up
XLOC_012191	0.000356568	0.601771	up		1.04307e-06	1.01866	up
XLOC_032224	0.000138425	0.600324	up		3.3163e-05	0.902378	up
XLOC_078307	0.00203646	0.597029	up		0.0484384	0.589887	up
XLOC_035580	0.0341841	0.596315	up		2.73513e-05	1.01936	up
XLOC_072191	0.00168076	0.592131	up		0.00953423	0.632103	up

## Sheet: 159 downregulated in both mice
		159 down-regulated lncRNAs in both NAFL and NASH mice
	28 weeks HFHC diet feeding induced NASH mice				12 weeks HFHC diet feeding induced NAFL mice
#ID	FDR	Log2(Fold Change)	Regulated		FDR	Log2(Fold Change)	Regulated
XLOC_056239	7.63743e-07	-0.587425	down		0.0356704	-0.65463	down
XLOC_062811	0.00555004	-0.590992	down		0.0042374	-0.795476	down
XLOC_062494	0.00212582	-0.591247	down		0.0255656	-0.626395	down
XLOC_041692	0.0108774	-0.600436	down		0.00366064	-0.708931	down
XLOC_029954	0.0310087	-0.604666	down		0.0250983	-0.727307	down
XLOC_027007	1.54197e-06	-0.622416	down		0.0133134	-0.679057	down
XLOC_063411	0.0176432	-0.630069	down		4.76779e-05	-0.922224	down
XLOC_035254	0.00535594	-0.668168	down		0.0204187	-0.764297	down
XLOC_067395	0.00185239	-0.677872	down		0.0119966	-0.80789	down
XLOC_058687	0.00413364	-0.692274	down		0.017748	-0.954749	down
XLOC_058676	0.0317796	-0.696268	down		0.0254132	-0.814408	down
XLOC_048254	0.00120357	-0.700448	down		0.0482847	-0.592964	down
XLOC_028366	1.77922e-08	-0.702684	down		0.0251226	-0.660587	down
XLOC_059596	0.0183678	-0.7062	down		2.2921e-05	-1.39726	down
XLOC_001471	0.00969116	-0.708821	down		0.0260903	-0.82654	down
XLOC_027257	1.11769e-06	-0.711128	down		0.0257314	-0.68323	down
XLOC_055331	0.000924008	-0.716114	down		0.00411408	-0.733737	down
XLOC_022037	4.92612e-06	-0.719568	down		0.0191591	-0.655844	down
XLOC_055310	0.0208066	-0.724486	down		3.32884e-05	-1.5122	down
XLOC_058689	0.0033074	-0.735746	down		0.00604924	-1.06742	down
XLOC_048146	7.10269e-06	-0.737779	down		0.035817	-0.802732	down
XLOC_072639	0.025444	-0.743006	down		0.0368642	-0.813992	down
XLOC_067402	0.000163159	-0.74925	down		0.0122281	-0.834378	down
XLOC_000083	0.0212444	-0.759978	down		0.00628977	-0.967032	down
XLOC_022558	0.00358159	-0.766987	down		0.0185872	-1.32157	down
XLOC_001272	0.00923634	-0.769621	down		0.00113423	-0.844336	down
XLOC_045996	3.60839e-05	-0.774471	down		0.0352331	-0.656715	down
XLOC_066227	8.54265e-08	-0.780639	down		0.0446904	-0.681865	down
XLOC_084437	1.64803e-05	-0.780903	down		0.00103036	-1.10091	down
XLOC_097455	1.68842e-05	-0.78163	down		0.0424969	-0.741572	down
XLOC_055330	0.0164218	-0.797519	down		0.0345945	-0.737987	down
XLOC_038832	5.7431e-05	-0.803578	down		0.00136389	-1.05305	down
XLOC_063413	0.0251982	-0.813958	down		0.0144408	-0.782848	down
XLOC_031598	0.000273777	-0.81462	down		0.000288378	-1.05861	down
XLOC_029789	0.0242352	-0.821932	down		0.0356452	-0.834916	down
XLOC_076958	4.4101e-09	-0.837832	down		0.00522668	-0.857963	down
XLOC_058696	0.0412472	-0.853363	down		4.43121e-05	-1.60365	down
XLOC_047155	0.00820136	-0.857793	down		0.000181511	-1.28712	down
XLOC_058697	0.00818249	-0.859277	down		0.000574812	-1.4275	down
XLOC_047289	1.9032e-09	-0.865784	down		0.0305919	-0.625902	down
XLOC_084840	1.39387e-11	-0.866269	down		0.0184256	-0.692225	down
XLOC_048608	5.37448e-09	-0.873485	down		0.0191416	-0.693097	down
XLOC_001225	5.50535e-10	-0.882143	down		0.0041892	-0.688732	down
XLOC_036604	0.000772843	-0.882713	down		0.0127545	-0.897845	down
XLOC_088617	1.98618e-06	-0.886379	down		0.0114621	-0.70218	down
XLOC_091729	0.030899	-0.890238	down		0.00755464	-1.12076	down
XLOC_032376	3.06673e-10	-0.890972	down		0.00121369	-0.790872	down
XLOC_071778	1.41721e-08	-0.898871	down		0.0347553	-0.622703	down
XLOC_037740	0.000261466	-0.955236	down		0.0294849	-0.808094	down
XLOC_035196	1.87412e-13	-0.961168	down		0.0133509	-0.623441	down
XLOC_003311	0.00122755	-0.961803	down		8.42436e-08	-1.63288	down
XLOC_008432	0.0219459	-0.965278	down		3.39683e-05	-0.983299	down
XLOC_041335	0.0393042	-0.966908	down		0.00130245	-0.922691	down
XLOC_092582	0.00455986	-0.974142	down		0.0386752	-0.932393	down
XLOC_054578	5.17072e-08	-0.978435	down		0.0263889	-0.633025	down
XLOC_035369	4.9799e-11	-0.982686	down		0.00114947	-0.779255	down
XLOC_094523	0.0191168	-0.983031	down		0.0394303	-0.919228	down
XLOC_058688	1.00709e-06	-1.00307	down		0.00607949	-1.0427	down
XLOC_058677	4.02874e-05	-1.00499	down		0.00350855	-0.845909	down
XLOC_027838	4.12897e-06	-1.0181	down		2.07115e-05	-1.06654	down
XLOC_073574	0.00914858	-1.0407	down		0.00216088	-1.01195	down
XLOC_036549	0.00190773	-1.0487	down		0.0139169	-0.892101	down
XLOC_061647	1.28799e-05	-1.05099	down		0.019286	-0.926198	down
XLOC_036559	5.10761e-07	-1.05139	down		0.00306988	-0.84731	down
XLOC_094524	0.00113514	-1.05499	down		0.0124225	-0.990354	down
XLOC_028806	0.0340043	-1.07249	down		8.14024e-08	-1.80208	down
XLOC_027844	0.034522	-1.07615	down		1.30238e-06	-1.72234	down
XLOC_036560	4.02811e-09	-1.11111	down		0.0162152	-0.711345	down
XLOC_066065	9.40139e-05	-1.11173	down		2.48819e-06	-1.5932	down
XLOC_063415	3.42215e-06	-1.1127	down		0.0001311	-0.996267	down
XLOC_028585	2.34716e-05	-1.12664	down		0.0041724	-0.857708	down
XLOC_084668	9.25677e-12	-1.1326	down		0.0277331	-0.676795	down
XLOC_028139	0.0122549	-1.13978	down		0.0125305	-1.13634	down
XLOC_076431	0.00160575	-1.15314	down		0.000694663	-1.17497	down
XLOC_002687	0.00465149	-1.15343	down		0.00525105	-1.12566	down
XLOC_073575	0.0479971	-1.15733	down		0.000727938	-1.66317	down
XLOC_029078	0.000114914	-1.17596	down		0.00582875	-1.10647	down
XLOC_031602	0.000903609	-1.19429	down		3.38399e-05	-1.47635	down
XLOC_048390	0.0156063	-1.20591	down		6.25809e-07	-1.40563	down
XLOC_083399	2.6404e-07	-1.23622	down		0.00113423	-0.83876	down
XLOC_029021	0.000782331	-1.24052	down		0.00144565	-1.24625	down
XLOC_052368	1.55543e-07	-1.25736	down		0.0134863	-0.973428	down
XLOC_048144	0.000129058	-1.27069	down		0.0267498	-0.958521	down
XLOC_061644	0.0403672	-1.27441	down		0.0181911	-0.962209	down
XLOC_084663	0.0178559	-1.27977	down		0.0068191	-1.40015	down
XLOC_058701	0.0123318	-1.30581	down		0.000456086	-1.36448	down
XLOC_085016	1.56259e-05	-1.31134	down		0.0129255	-1.00631	down
XLOC_004690	0.0054668	-1.31349	down		2.28376e-07	-1.91591	down
XLOC_038920	1.75708e-16	-1.32089	down		0.00458663	-0.81142	down
XLOC_080336	1.1628e-18	-1.32523	down		0.0254083	-0.726997	down
XLOC_025334	0.00237516	-1.33743	down		0.0424969	-0.968396	down
XLOC_032320	1.97587e-13	-1.33842	down		0.00149474	-1.12488	down
XLOC_045525	0.000483173	-1.36742	down		0.0382249	-0.914642	down
XLOC_093370	2.09801e-14	-1.37134	down		0.048196	-0.658153	down
XLOC_013081	6.89951e-05	-1.40759	down		0.000796388	-1.07214	down
XLOC_075906	6.01174e-07	-1.41018	down		0.0042374	-1.13817	down
XLOC_015196	0.0412412	-1.41428	down		0.0337109	-1.23046	down
XLOC_068678	0.00125456	-1.41548	down		0.00395031	-1.4798	down
XLOC_053164	0.00180554	-1.43857	down		0.0178342	-1.0661	down
XLOC_002454	0.000990331	-1.44944	down		5.64066e-06	-1.87433	down
XLOC_071829	1.12212e-17	-1.45696	down		0.0185752	-0.835154	down
XLOC_055508	3.20059e-16	-1.45731	down		0.000119135	-1.01306	down
XLOC_064741	3.61277e-05	-1.47565	down		0.0176608	-1.14912	down
XLOC_022243	4.05827e-11	-1.48678	down		0.0245699	-0.854289	down
XLOC_003641	0.0164739	-1.51952	down		2.81261e-11	-2.74427	down
XLOC_066999	0.000681167	-1.53061	down		0.00235423	-1.54506	down
XLOC_057289	0.0206839	-1.54781	down		0.0089194	-1.37767	down
XLOC_076435	4.25845e-14	-1.55618	down		0.000319019	-1.0114	down
XLOC_083310	4.35496e-08	-1.59493	down		2.6041e-09	-1.95357	down
XLOC_063732	0.0011293	-1.60342	down		0.000950362	-1.31132	down
XLOC_007472	0.0131151	-1.60673	down		0.000213346	-1.59065	down
XLOC_070494	4.72461e-16	-1.61065	down		0.0217328	-0.806423	down
XLOC_057019	2.41722e-16	-1.61585	down		6.5342e-05	-1.03457	down
XLOC_089286	2.51645e-28	-1.62187	down		0.000412838	-1.09619	down
XLOC_061225	1.14522e-05	-1.66757	down		0.00383714	-0.975833	down
XLOC_024299	6.90697e-20	-1.67805	down		0.0133134	-0.613204	down
XLOC_003293	4.16669e-39	-1.6889	down		0.00210006	-0.776527	down
XLOC_044778	1.22731e-36	-1.70214	down		0.000973796	-0.810221	down
XLOC_000605	1.20017e-36	-1.72321	down		0.0181007	-0.808992	down
XLOC_067180	0.000112406	-1.72574	down		3.50807e-05	-1.66672	down
XLOC_013074	1.38883e-11	-1.80747	down		8.62903e-09	-1.63478	down
XLOC_044494	1.31369e-05	-1.81302	down		0.0350745	-1.00264	down
XLOC_076900	7.92116e-28	-1.87956	down		0.0184256	-0.815176	down
XLOC_084000	7.39021e-10	-1.88525	down		0.0140241	-1.07126	down
XLOC_095093	3.21023e-05	-1.92138	down		1.84386e-06	-2.10038	down
XLOC_089428	0.000547777	-1.93298	down		0.0325545	-1.16322	down
XLOC_029120	0.000128459	-1.94108	down		0.0245699	-1.20387	down
XLOC_012731	1.6247e-19	-1.97411	down		1.15506e-06	-1.34755	down
XLOC_093675	1.39685e-06	-1.98287	down		2.10569e-09	-2.3846	down
XLOC_001999	1.54109e-26	-2.06428	down		2.84649e-06	-1.44365	down
XLOC_046354	0.000137266	-2.07947	down		0.00261072	-1.50554	down
XLOC_003642	8.37176e-06	-2.13742	down		3.44535e-08	-2.46077	down
XLOC_021710	0.000178359	-2.14102	down		1.13078e-05	-1.88521	down
XLOC_021704	0.000304969	-2.16295	down		0.000193947	-1.74919	down
XLOC_041410	1.30319e-12	-2.17764	down		2.88889e-05	-1.41499	down
XLOC_008324	3.32707e-25	-2.21302	down		6.46321e-05	-1.41203	down
XLOC_018533	3.3458e-07	-2.29183	down		1.61324e-06	-2.08027	down
XLOC_007252	2.2911e-08	-2.32136	down		4.2644e-09	-1.66569	down
XLOC_090315	6.82826e-69	-2.45059	down		4.87377e-05	-1.28943	down
XLOC_029114	1.64838e-06	-2.464	down		0.00656906	-1.41011	down
XLOC_061030	2.99845e-19	-2.47893	down		5.56738e-08	-1.7861	down
XLOC_014486	1.29998e-32	-2.52477	down		0.00179829	-1.07138	down
XLOC_001689	4.9522e-41	-2.53704	down		0.000419897	-1.08029	down
XLOC_047040	3.29189e-07	-2.56237	down		0.0331423	-1.19701	down
XLOC_000792	6.06118e-09	-2.68529	down		0.03953	-1.11302	down
XLOC_018518	2.5232e-10	-2.71268	down		1.24433e-08	-2.25117	down
XLOC_078211	4.07478e-07	-2.77768	down		0.000735098	-1.62969	down
XLOC_093950	1.72373e-54	-2.79529	down		8.33571e-10	-1.50767	down
XLOC_029113	4.14915e-07	-2.79897	down		0.0391753	-1.20875	down
XLOC_085111	1.19643e-92	-2.80324	down		0.000132541	-0.986788	down
XLOC_044497	1.55374e-37	-2.89172	down		3.32884e-05	-1.08945	down
XLOC_066619	4.07388e-102	-3.02005	down		7.53396e-13	-1.73627	down
XLOC_014245	1.07651e-09	-3.04579	down		0.000145791	-1.65808	down
XLOC_042747	3.78072e-20	-3.10705	down		0.00262907	-1.27262	down
XLOC_031318	1.55508e-118	-3.42074	down		1.00182e-09	-1.89552	down
XLOC_015169	1.05029e-14	-3.64161	down		0.000846161	-1.65215	down
XLOC_015165	1.37594e-19	-3.78407	down		4.51583e-05	-1.8057	down
XLOC_022005	2.04156e-148	-3.9402	down		7.93217e-21	-2.17311	down
XLOC_038164	1.00318e-39	-4.59189	down		0.0469974	-1.18577	down

## Sheet: 343 upregulated in NAFL mice
		343 specifically up-regulated lncRNAs in NAFL mice
	28 weeks HFHC diet feeding induced NASH mice				12 weeks HFHC diet feeding induced NAFL mice
#ID	FDR	Log2(Fold Change)	Regulated		FDR	Log2(Fold Change)	Regulated
XLOC_022223	0.171536	0.889043	normal		4.47636e-06	1.26518	up
XLOC_002683	0.0593484	0.857137	normal		0.000292138	1.45883	up
XLOC_078089	0.0869257	0.845421	normal		0.0108514	1.33809	up
XLOC_023182	0.0654093	0.779539	normal		0.000727938	1.54863	up
XLOC_063925	0.126413	0.774479	normal		0.0123287	1.24144	up
XLOC_040431	0.185789	0.753154	normal		0.0198134	1.12176	up
XLOC_090546	0.30258	0.746403	normal		0.0158607	1.34188	up
XLOC_054211	0.0505762	0.705899	normal		0.00812285	1.04475	up
XLOC_048677	0.093449	0.699817	normal		0.0377253	0.91568	up
XLOC_054599	0.176739	0.682724	normal		0.00931261	0.758752	up
XLOC_039294	0.140265	0.678289	normal		0.0178388	1.11418	up
XLOC_028142	0.38255	0.673871	normal		0.0104811	1.29561	up
XLOC_026739	0.173862	0.657093	normal		0.0335207	0.961989	up
XLOC_031512	0.0699732	0.641041	normal		8.39317e-11	2.24403	up
XLOC_077808	0.0897291	0.63738	normal		0.0309318	1.07601	up
XLOC_092464	0.192759	0.631407	normal		0.00688299	1.27389	up
XLOC_046129	0.31388	0.627774	normal		0.0277221	1.1089	up
XLOC_027187	0.134203	0.620281	normal		0.0251226	1.03326	up
XLOC_018591	0.481983	0.598155	normal		0.0121085	1.37278	up
XLOC_075608	0.548418	0.591516	normal		0.00010539	1.56237	up
XLOC_084185	0.474403	0.588941	normal		0.0311548	0.953015	up
XLOC_013776	0.0581166	0.586088	normal		0.0268493	0.75313	up
XLOC_055318	0.203286	0.581581	normal		0.0324671	0.937705	up
XLOC_034877	0.0203836	0.579093	normal		2.36661e-08	1.46218	up
XLOC_044792	0.00760614	0.575141	normal		0.00103036	0.920647	up
XLOC_022616	0.0255503	0.573998	normal		0.00497042	0.89263	up
XLOC_078562	0.0028568	0.572556	normal		0.00849801	0.894935	up
XLOC_034596	0.00090271	0.568337	normal		0.000955142	0.843482	up
XLOC_003143	0.000590891	0.564121	normal		2.77965e-05	0.898939	up
XLOC_049384	0.117325	0.56125	normal		0.0273216	0.837472	up
XLOC_054352	0.0354577	0.557978	normal		0.0325391	0.680966	up
XLOC_084844	0.11757	0.555788	normal		0.0036435	0.892959	up
XLOC_050452	0.0126338	0.554827	normal		0.0435529	0.684144	up
XLOC_007265	0.00022774	0.549143	normal		7.09893e-06	1.25272	up
XLOC_009339	0.0173928	0.544793	normal		5.96807e-07	1.09082	up
XLOC_091134	0.0389747	0.538207	normal		1.07313e-07	1.52361	up
XLOC_028132	0.0200333	0.53578	normal		4.79652e-12	1.43156	up
XLOC_027652	0.0143214	0.533039	normal		0.0447219	0.653998	up
XLOC_007508	0.025206	0.532603	normal		0.00728755	0.834996	up
XLOC_066114	0.247535	0.530616	normal		0.0429659	0.987183	up
XLOC_066777	0.0184449	0.530116	normal		0.000794622	0.92062	up
XLOC_065244	0.00839513	0.52915	normal		0.00348214	0.752792	up
XLOC_059795	0.330945	0.528569	normal		0.0222539	1.06979	up
XLOC_049388	0.345093	0.521064	normal		0.0424969	0.836143	up
XLOC_061449	0.00814138	0.51827	normal		0.00776178	0.686674	up
XLOC_065035	0.00261509	0.507742	normal		0.00638433	0.705942	up
XLOC_081648	0.295524	0.506288	normal		0.0240276	0.903473	up
XLOC_080076	0.0461127	0.50612	normal		0.00283618	0.910074	up
XLOC_027648	0.0178008	0.504921	normal		0.00798306	0.733548	up
XLOC_063924	0.342171	0.504872	normal		0.00012478	1.63554	up
XLOC_062242	0.01178	0.503837	normal		0.0424969	0.642106	up
XLOC_038554	0.0845771	0.502708	normal		7.99014e-08	1.58585	up
XLOC_091064	0.00365227	0.499892	normal		9.25709e-05	1.04539	up
XLOC_001645	0.00640594	0.495965	normal		0.0180035	0.708721	up
XLOC_017584	0.0198324	0.491454	normal		0.00344554	0.735322	up
XLOC_078939	0.00926491	0.487431	normal		0.0342595	0.629821	up
XLOC_072855	0.0198363	0.484603	normal		0.00502519	0.685683	up
XLOC_023766	0.363638	0.484378	normal		0.00144745	1.33472	up
XLOC_032047	0.109866	0.4791	normal		0.0263157	0.874248	up
XLOC_084560	0.16192	0.477328	normal		0.0141671	0.846516	up
XLOC_077430	0.0042588	0.477261	normal		5.24952e-05	0.798688	up
XLOC_084705	0.00935424	0.47441	normal		0.00067078	0.851442	up
XLOC_062235	0.193234	0.471034	normal		0.00384191	0.866351	up
XLOC_002819	0.0561099	0.467007	normal		0.0117498	0.72584	up
XLOC_009544	0.206773	0.4611	normal		0.00535964	1.00628	up
XLOC_070093	0.459567	0.461063	normal		0.0145325	1.16162	up
XLOC_031325	0.239433	0.453049	normal		0.0260903	0.94817	up
XLOC_083717	0.060706	0.451369	normal		0.00655256	0.874418	up
XLOC_083915	0.614305	0.449743	normal		0.0404098	1.11841	up
XLOC_049232	0.0137992	0.446759	normal		0.0235011	0.620604	up
XLOC_041357	0.107566	0.44623	normal		0.00326522	0.964516	up
XLOC_024189	0.23228	0.439963	normal		1.24913e-09	1.72528	up
XLOC_070277	0.360328	0.439784	normal		0.00818383	1.06045	up
XLOC_007038	0.178978	0.430907	normal		0.0102701	0.855329	up
XLOC_067858	0.279112	0.429152	normal		0.0300943	0.826606	up
XLOC_014078	0.292163	0.42452	normal		0.00248508	1.11175	up
XLOC_014748	0.0409564	0.424005	normal		2.56395e-06	1.12646	up
XLOC_022228	0.27265	0.422758	normal		0.00941077	1.14841	up
XLOC_041852	0.0558922	0.422539	normal		0.00562772	0.743196	up
XLOC_060432	0.0744734	0.415221	normal		1.26823e-08	1.13114	up
XLOC_084821	0.102186	0.413484	normal		0.0107665	0.788725	up
XLOC_044843	0.0272209	0.41295	normal		5.96807e-07	0.993958	up
XLOC_090712	0.215848	0.412664	normal		0.0163737	0.874242	up
XLOC_012438	0.0801011	0.411902	normal		0.0306927	0.643388	up
XLOC_014283	0.0294608	0.411507	normal		0.00462156	0.784016	up
XLOC_055191	0.138509	0.409226	normal		0.00049942	0.912591	up
XLOC_028306	0.0691044	0.405748	normal		0.03212	0.600237	up
XLOC_047189	0.0672967	0.404048	normal		0.000392587	0.809048	up
XLOC_066815	0.544611	0.396795	normal		0.0479413	0.950452	up
XLOC_008090	0.178685	0.396773	normal		0.000400682	1.04551	up
XLOC_001496	0.277323	0.391323	normal		0.000955142	1.12221	up
XLOC_041363	0.0603564	0.39052	normal		0.00500794	0.699772	up
XLOC_013869	0.0455704	0.388925	normal		0.020681	0.655568	up
XLOC_055342	0.290252	0.386003	normal		0.0437185	0.79016	up
XLOC_062023	0.161301	0.385671	normal		1.58157e-09	1.48358	up
XLOC_044746	0.205701	0.385152	normal		0.0325502	0.770261	up
XLOC_048879	0.142723	0.384852	normal		0.00337602	0.817455	up
XLOC_073215	0.0280699	0.384171	normal		2.48819e-06	1.3447	up
XLOC_065408	0.189778	0.376679	normal		0.00346516	0.817581	up
XLOC_050311	0.071848	0.374213	normal		0.032114	0.633503	up
XLOC_012563	0.203071	0.371087	normal		0.0359801	0.677613	up
XLOC_046171	0.0765359	0.368754	normal		8.15918e-06	1.00093	up
XLOC_034770	0.0222372	0.368039	normal		0.0132048	0.633572	up
XLOC_032223	0.0340996	0.364956	normal		0.0011352	0.783186	up
XLOC_056528	0.20438	0.36147	normal		0.0124796	0.734224	up
XLOC_076760	0.270091	0.356984	normal		0.0119045	0.770825	up
XLOC_088222	0.273053	0.355574	normal		0.00686954	0.874128	up
XLOC_022301	0.153947	0.353925	normal		0.0125038	0.673901	up
XLOC_028198	0.280674	0.353812	normal		0.0357401	0.730807	up
XLOC_060332	0.335807	0.35287	normal		0.000159363	1.36986	up
XLOC_079915	0.255587	0.351897	normal		0.0170076	0.726	up
XLOC_018627	0.0708717	0.350735	normal		0.0267681	0.632021	up
XLOC_009475	0.440319	0.349339	normal		3.46851e-05	1.41887	up
XLOC_012446	0.482237	0.348688	normal		0.0409218	0.906815	up
XLOC_089807	0.225824	0.34696	normal		0.00026346	1.05302	up
XLOC_027918	0.262795	0.34546	normal		0.00395031	0.81292	up
XLOC_007556	0.0975949	0.34083	normal		0.0173798	0.70003	up
XLOC_068080	0.61877	0.34074	normal		0.0354272	1.00764	up
XLOC_056034	0.0958008	0.338482	normal		0.000843858	0.864635	up
XLOC_012043	0.358767	0.336565	normal		0.000813131	0.849452	up
XLOC_049721	0.424002	0.333173	normal		0.0408166	0.724122	up
XLOC_012527	0.34773	0.331429	normal		0.00205204	0.949186	up
XLOC_061149	0.0390003	0.328408	normal		0.0245699	0.600692	up
XLOC_056226	0.397914	0.327025	normal		0.00319977	0.981344	up
XLOC_061112	0.601087	0.326138	normal		0.0461574	0.60455	up
XLOC_001691	0.109446	0.322276	normal		0.00479294	0.743414	up
XLOC_080842	0.390339	0.322083	normal		0.0311548	0.826541	up
XLOC_056804	0.53967	0.320594	normal		0.0273066	0.911982	up
XLOC_085706	0.353741	0.315704	normal		0.0191368	0.758256	up
XLOC_044836	0.239023	0.314963	normal		0.00401353	0.792682	up
XLOC_050055	0.362902	0.312123	normal		0.000194102	1.15614	up
XLOC_091050	0.214087	0.308729	normal		0.0118327	0.793841	up
XLOC_027031	0.256236	0.307719	normal		0.0275459	0.644387	up
XLOC_065488	0.293433	0.307623	normal		0.00606796	0.767217	up
XLOC_078176	0.295577	0.304785	normal		0.0211136	0.691418	up
XLOC_085496	0.114103	0.304527	normal		0.0298281	0.602564	up
XLOC_006880	0.784214	0.304246	normal		0.0405794	1.14916	up
XLOC_013104	0.450038	0.296701	normal		0.0419126	0.735021	up
XLOC_050753	0.453098	0.293093	normal		0.00890914	0.815128	up
XLOC_067816	0.149137	0.290979	normal		0.00669831	0.636832	up
XLOC_032303	0.106918	0.289663	normal		0.0277221	0.594591	up
XLOC_085739	0.449426	0.285863	normal		0.0217328	0.837211	up
XLOC_093621	0.168893	0.284547	normal		0.0200999	0.664757	up
XLOC_060655	0.398642	0.284232	normal		0.00557183	0.838197	up
XLOC_044256	0.203705	0.281806	normal		1.34622e-05	0.887215	up
XLOC_089172	0.168224	0.280207	normal		0.0177243	0.653353	up
XLOC_079971	0.605055	0.279437	normal		0.0459572	0.881135	up
XLOC_055609	0.194625	0.278978	normal		0.000910935	0.751761	up
XLOC_050056	0.225478	0.27703	normal		0.000854074	0.735772	up
XLOC_044775	0.238657	0.275779	normal		0.0327389	0.609153	up
XLOC_022396	0.49313	0.269432	normal		1.48827e-09	1.65667	up
XLOC_079507	0.333784	0.268819	normal		5.14832e-05	0.91534	up
XLOC_031350	0.693029	0.266542	normal		0.00393414	1.23769	up
XLOC_013356	0.627679	0.264638	normal		2.17785e-06	1.60604	up
XLOC_055684	0.268753	0.26248	normal		0.0324671	0.642112	up
XLOC_065249	0.580499	0.26152	normal		0.0012603	0.989484	up
XLOC_059614	0.421995	0.261395	normal		0.0187193	0.612174	up
XLOC_089081	0.629312	0.25901	normal		0.000639106	1.52898	up
XLOC_080116	0.388725	0.2564	normal		0.0145325	0.737185	up
XLOC_061971	0.503315	0.254361	normal		0.0260903	0.621252	up
XLOC_047613	0.328938	0.250588	normal		0.00393414	0.711925	up
XLOC_096123	0.396255	0.24911	normal		0.0358261	0.660449	up
XLOC_044744	0.285987	0.248813	normal		0.00821538	0.652007	up
XLOC_060476	0.600175	0.247459	normal		0.00113381	1.06846	up
XLOC_068194	0.409049	0.243035	normal		0.00755464	0.688482	up
XLOC_088201	0.262828	0.241076	normal		0.00661932	0.636613	up
XLOC_088893	0.478697	0.239658	normal		0.00706974	0.829853	up
XLOC_076780	0.609504	0.238408	normal		0.0181911	0.802317	up
XLOC_085372	0.805821	0.235938	normal		0.0316692	0.596897	up
XLOC_064275	0.800155	0.233464	normal		9.85729e-05	0.867311	up
XLOC_018629	0.710343	0.227584	normal		0.0255166	0.916155	up
XLOC_027210	0.409058	0.219735	normal		0.0178847	0.63111	up
XLOC_032337	0.325221	0.216827	normal		0.0421174	0.610109	up
XLOC_079510	0.3341	0.214384	normal		0.0185256	0.774235	up
XLOC_019682	0.836032	0.21296	normal		0.0192748	1.23728	up
XLOC_054601	0.629113	0.212177	normal		0.0153991	0.731484	up
XLOC_085755	0.318942	0.210064	normal		0.0159126	0.59685	up
XLOC_061942	0.817736	0.208056	normal		0.000639203	0.771761	up
XLOC_001792	0.707318	0.207164	normal		0.00956336	1.18031	up
XLOC_044132	0.34137	0.203305	normal		0.007302	0.643686	up
XLOC_060491	0.606908	0.202563	normal		1.01371e-08	1.4247	up
XLOC_045986	0.733275	0.195109	normal		0.0132405	1.05171	up
XLOC_045060	0.44787	0.193875	normal		0.00574496	0.673781	up
XLOC_070559	0.405991	0.193425	normal		0.00406047	0.757591	up
XLOC_085040	0.431757	0.185861	normal		4.94861e-06	0.995114	up
XLOC_013225	0.558459	0.184679	normal		0.00306988	0.742176	up
XLOC_060406	0.854493	0.183609	normal		0.000216405	0.823857	up
XLOC_078342	0.732525	0.183104	normal		0.000907913	1.07281	up
XLOC_057248	0.887914	0.178647	normal		0.00278688	1.47456	up
XLOC_055719	0.884382	0.177796	normal		0.000784636	1.54328	up
XLOC_019264	0.61718	0.173302	normal		0.0042374	0.719029	up
XLOC_044860	0.571955	0.171232	normal		0.0273915	0.632903	up
XLOC_038770	0.61128	0.165366	normal		0.00688299	0.752039	up
XLOC_074623	0.855665	0.16389	normal		0.032865	0.903929	up
XLOC_018505	0.810137	0.159502	normal		0.00203826	1.26638	up
XLOC_022437	0.875714	0.153994	normal		0.00201176	0.987783	up
XLOC_034385	0.902741	0.15266	normal		0.00435213	0.93087	up
XLOC_010975	0.773137	0.1521	normal		0.0474925	0.753934	up
XLOC_001790	0.671229	0.146392	normal		1.04528e-05	1.15342	up
XLOC_059212	0.922492	0.145832	normal		9.31412e-07	1.83732	up
XLOC_013327	0.721472	0.132736	normal		0.00126167	0.735672	up
XLOC_044537	0.868009	0.132653	normal		1.73623e-05	1.66938	up
XLOC_066454	0.795525	0.129114	normal		0.0194681	0.749047	up
XLOC_056103	0.864733	0.125237	normal		0.0404098	0.812831	up
XLOC_064443	0.866979	0.124895	normal		0.0481456	0.82329	up
XLOC_014488	0.860716	0.124624	normal		0.0181886	0.97992	up
XLOC_080221	0.631697	0.124614	normal		0.0245699	0.587514	up
XLOC_084528	0.758246	0.118055	normal		0.006742	0.662378	up
XLOC_080989	0.757343	0.117126	normal		0.00479294	0.722399	up
XLOC_041925	0.695905	0.115985	normal		0.0105939	0.596262	up
XLOC_078344	0.781078	0.111575	normal		0.0424969	0.615938	up
XLOC_027184	0.802449	0.111326	normal		0.0257314	0.646153	up
XLOC_065997	0.862013	0.111301	normal		0.0409347	0.771346	up
XLOC_078496	0.759286	0.109572	normal		0.000957152	0.73718	up
XLOC_061115	0.808411	0.104819	normal		0.00557183	0.813432	up
XLOC_001512	0.860716	0.103349	normal		0.0424969	0.732078	up
XLOC_072468	0.947222	0.0917204	normal		0.0267331	0.94086	up
XLOC_013277	0.836691	0.0872942	normal		0.006742	0.67689	up
XLOC_031595	0.892517	0.0866692	normal		0.00560599	0.950237	up
XLOC_027262	0.929286	0.0844362	normal		0.000227664	1.44833	up
XLOC_071076	0.848606	0.0737374	normal		0.0350745	0.611298	up
XLOC_059435	0.921572	0.072263	normal		0.0305819	0.775969	up
XLOC_002475	0.881312	0.0709705	normal		0.040891	0.600854	up
XLOC_044995	0.90907	0.0694034	normal		0.0344533	0.812818	up
XLOC_034560	0.863605	0.0666402	normal		0.0146521	0.617829	up
XLOC_080798	0.886494	0.0620853	normal		0.0218443	0.59722	up
XLOC_024559	0.956209	0.0611311	normal		0.0437185	0.98492	up
XLOC_012042	0.947919	0.0582217	normal		0.0420802	0.901011	up
XLOC_096317	0.949966	0.0536948	normal		0.00655256	1.16753	up
XLOC_012568	0.972155	0.0509729	normal		0.0280447	1.24426	up
XLOC_007102	0.930673	0.0489222	normal		0.000438586	1.03606	up
XLOC_027682	0.908081	0.0447756	normal		0.000258878	1.03034	up
XLOC_056612	0.938503	0.0378273	normal		0.0342595	0.621969	up
XLOC_080944	0.950162	0.0306258	normal		0.0273216	0.692768	up
XLOC_059880	0.961434	0.0295051	normal		0.00997386	0.749157	up
XLOC_041895	0.977104	0.0185104	normal		0.0263889	0.713642	up
XLOC_062248	0.975233	0.0179384	normal		0.0446904	0.591552	up
XLOC_001692	0.982327	0.0177416	normal		0.00413247	1.07122	up
XLOC_088826	0.977312	0.0160758	normal		0.0283875	0.684347	up
XLOC_014131	0.980435	0.0151005	normal		0.00012478	0.995999	up
XLOC_094728	0.977929	0.0134869	normal		0.00871164	0.626634	up
XLOC_003109	0.993227	0.0121956	normal		4.83477e-13	1.88624	up
XLOC_009286	0.983144	0.0107957	normal		0.00688299	0.660574	up
XLOC_009091	0.995692	0.00752187	normal		0.0277221	1.17479	up
XLOC_023690	0.991764	0.00510457	normal		0.00668265	0.710812	up
XLOC_009167	0.996089	-0.00463659	normal		0.0256009	0.852893	up
XLOC_034528	0.991172	-0.00577443	normal		0.00180242	0.700195	up
XLOC_072132	0.988793	-0.00739263	normal		0.00995325	0.625137	up
XLOC_019600	0.99139	-0.00915373	normal		0	12.5707	up
XLOC_019608	0.981498	-0.0120084	normal		0.00529968	0.809911	up
XLOC_001741	0.973616	-0.0254091	normal		1.73899e-05	1.26442	up
XLOC_060631	0.98041	-0.0289521	normal		0.0419126	1.05392	up
XLOC_055556	0.94909	-0.0291766	normal		0.0257312	0.598908	up
XLOC_070477	0.939771	-0.0313715	normal		0.0105133	0.702347	up
XLOC_038428	0.919339	-0.037054	normal		0.0089194	0.914223	up
XLOC_046941	0.943176	-0.0456049	normal		0.00069769	0.988608	up
XLOC_088786	0.926831	-0.0475142	normal		0.0204187	0.679082	up
XLOC_050069	0.911519	-0.0487695	normal		0.0218284	0.622324	up
XLOC_022927	0.973671	-0.0492696	normal		7.20297e-06	1.4068	up
XLOC_019050	0.921003	-0.0538498	normal		0.0402398	0.665558	up
XLOC_055916	0.880788	-0.0575399	normal		0.00401681	0.740541	up
XLOC_018394	0.923063	-0.062129	normal		0.0460362	0.715714	up
XLOC_037915	0.937347	-0.0649577	normal		0.0149895	0.982345	up
XLOC_047521	0.923394	-0.0702007	normal		0.000134501	1.28791	up
XLOC_079634	0.903094	-0.0714157	normal		6.34749e-05	1.09851	up
XLOC_045610	0.945637	-0.0730287	normal		0.0381811	1.12582	up
XLOC_057066	0.962998	-0.0763138	normal		6.00951e-07	2.00106	up
XLOC_080112	0.957588	-0.0766362	normal		0.0183195	0.948344	up
XLOC_014917	0.935953	-0.0777264	normal		0.0382249	1.16212	up
XLOC_007939	0.909756	-0.0797617	normal		0.0248991	0.84915	up
XLOC_013068	0.795712	-0.0845381	normal		0.0208909	0.588523	up
XLOC_090288	0.861445	-0.0886292	normal		0.0331386	0.654225	up
XLOC_065074	0.837563	-0.0895931	normal		0.00688299	0.646528	up
XLOC_008025	0.889315	-0.092409	normal		0.00259501	1.25739	up
XLOC_078631	0.86105	-0.0983156	normal		0.0484567	0.636895	up
XLOC_088729	0.837603	-0.0986882	normal		0.0365632	0.625649	up
XLOC_063727	0.94903	-0.100404	normal		0.00261791	1.49602	up
XLOC_038478	0.91453	-0.11271	normal		0.0362521	1.09329	up
XLOC_044257	0.738998	-0.114082	normal		0.0187193	0.606853	up
XLOC_012821	0.779654	-0.114669	normal		0.00199825	0.880618	up
XLOC_061035	0.696005	-0.116697	normal		0.0181886	0.628171	up
XLOC_078343	0.688883	-0.117637	normal		0.0141197	0.658198	up
XLOC_037567	0.755026	-0.123469	normal		0.00921636	0.708953	up
XLOC_061065	0.818032	-0.123872	normal		3.79772e-05	1.35276	up
XLOC_068084	0.71762	-0.126629	normal		0.00715878	0.689813	up
XLOC_054856	0.764924	-0.135091	normal		0.000158187	0.912287	up
XLOC_086566	0.850731	-0.135592	normal		0.00688299	0.958148	up
XLOC_093935	0.725341	-0.142467	normal		0.0101133	0.801487	up
XLOC_012702	0.591495	-0.144774	normal		0.0338129	0.592867	up
XLOC_048153	0.848606	-0.148383	normal		0.0296685	0.894358	up
XLOC_022615	0.680102	-0.152589	normal		0.00248508	0.908969	up
XLOC_009310	0.685354	-0.155416	normal		0.0132007	0.661574	up
XLOC_018343	0.663389	-0.156624	normal		0.0419126	0.616056	up
XLOC_062041	0.838632	-0.158836	normal		0.0153285	0.813169	up
XLOC_001349	0.902741	-0.171874	normal		1.49246e-06	1.24603	up
XLOC_047117	0.567215	-0.172038	normal		0.0324587	0.585169	up
XLOC_031358	0.56382	-0.182063	normal		0.0182103	0.721032	up
XLOC_044659	0.571417	-0.183056	normal		0.0127545	0.714691	up
XLOC_041797	0.897131	-0.188905	normal		0.00954754	1.28657	up
XLOC_022255	0.768764	-0.192087	normal		0.0318273	0.979002	up
XLOC_034857	0.687544	-0.194383	normal		0.000181511	0.99298	up
XLOC_059771	0.414844	-0.206294	normal		3.32884e-05	1.005	up
XLOC_073125	0.732052	-0.206568	normal		0.0252602	0.99831	up
XLOC_092746	0.852901	-0.209765	normal		0.00740538	1.40264	up
XLOC_063280	0.848189	-0.21297	normal		0.027407	1.16476	up
XLOC_079345	0.642569	-0.224711	normal		7.4035e-07	1.44304	up
XLOC_013470	0.79014	-0.227294	normal		0.00224457	0.696974	up
XLOC_023717	0.254742	-0.23035	normal		0.00755464	0.605506	up
XLOC_039223	0.357881	-0.232711	normal		0.0257312	0.665542	up
XLOC_011968	0.778863	-0.235686	normal		0.00267896	0.697619	up
XLOC_077166	0.549108	-0.238693	normal		1.13954e-06	1.32802	up
XLOC_038172	0.61386	-0.246865	normal		0.00149682	1.10457	up
XLOC_012421	0.48496	-0.267702	normal		0.0396977	0.659769	up
XLOC_031571	0.317718	-0.302416	normal		0.0311548	0.63309	up
XLOC_060209	0.140721	-0.31104	normal		0.0171306	0.61822	up
XLOC_022251	0.460385	-0.344956	normal		0.00189513	1.08343	up
XLOC_038582	0.148201	-0.355358	normal		0.0114701	0.75713	up
XLOC_095503	0.29602	-0.357261	normal		0.0132918	0.902112	up
XLOC_045952	0.666943	-0.399912	normal		0.00928254	0.880831	up
XLOC_057247	0.548688	-0.404073	normal		0.00119988	1.267	up
XLOC_018504	0.225367	-0.426003	normal		0.0075583	0.952361	up
XLOC_041836	0.200567	-0.42665	normal		0.0400105	0.811126	up
XLOC_045064	0.622314	-0.434205	normal		0.00798306	0.881892	up
XLOC_056316	0.0813413	-0.459398	normal		0.0250983	0.669319	up
XLOC_063402	0.0821803	-0.468455	normal		0.0132403	1.01037	up
XLOC_046118	0.637808	-0.476015	normal		0.0206207	1.18933	up
XLOC_013833	0.0229705	-0.495022	normal		0.00096605	0.896305	up
XLOC_056339	0.0402592	-0.514543	normal		0.000173355	0.915134	up
XLOC_085689	0.0263801	-0.530784	normal		0.0331811	0.699344	up
XLOC_019754	0.471711	-0.570829	normal		0.00251406	0.894864	up
XLOC_061189	0.02948	-0.573019	normal		4.22191e-05	1.10968	up
XLOC_089194	0.000926522	-0.626504	down		0.000228808	0.742915	up
XLOC_001339	0.143024	-0.661366	normal		0.0211135	1.05931	up
XLOC_072761	0.363332	-0.710564	normal		0.0138696	1.35801	up
XLOC_066258	1.54323e-12	-0.851601	down		0.00251406	0.687648	up
XLOC_080272	0.00923935	-0.904811	down		2.56395e-06	1.24686	up
XLOC_039377	4.42089e-06	-0.940108	down		0.0311818	0.776256	up
XLOC_007821	0.0962969	-0.94678	normal		6.5342e-05	1.92095	up
XLOC_041902	0.0196537	-0.950958	down		0.00395373	0.888165	up
XLOC_038442	3.32406e-06	-0.976125	down		0.0346299	0.771177	up
XLOC_070775	0.00641013	-1.12014	down		1.64535e-05	1.50124	up
XLOC_014885	3.64291e-10	-1.16552	down		0.0236251	0.812369	up
XLOC_012861	0.0127873	-1.18368	down		0.048235	0.978096	up

## Sheet: 174 downregulated in NAFL mice
		174 specifically down-regulated lncRNAs in NAFL mice
	28 weeks HFHC diet feeding induced NASH mice				12 weeks HFHC diet feeding induced NAFL mice
#ID	FDR	Log2(Fold Change)	Regulated		FDR	Log2(Fold Change)	Regulated
XLOC_045342	0.00207715	1.68915	up		0.0452525	-1.09872	down
XLOC_029653	0.301783	0.566615	normal		0.0115684	-1.21567	down
XLOC_087967	0.556125	0.383256	normal		0.037046	-0.985448	down
XLOC_073874	0.645448	0.318959	normal		0.010958	-1.14657	down
XLOC_088031	0.699121	0.303726	normal		0.00755464	-1.13824	down
XLOC_042055	0.586212	0.280475	normal		0.00344554	-0.944308	down
XLOC_073951	0.70471	0.259757	normal		0.0196023	-0.8548	down
XLOC_064753	0.855015	0.227302	normal		0.00606871	-1.04418	down
XLOC_014854	0.634969	0.174028	normal		0.0208067	-0.771671	down
XLOC_045438	0.890249	0.131575	normal		0.0481456	-0.87814	down
XLOC_071563	0.911163	0.109177	normal		0.00119065	-1.41867	down
XLOC_040159	0.906169	0.104189	normal		0.0222137	-0.886821	down
XLOC_017350	0.954165	0.0775822	normal		0.0273066	-1.13892	down
XLOC_004819	0.921003	0.0762988	normal		0.00525105	-0.892477	down
XLOC_068337	0.969289	0.0575162	normal		0.0170627	-1.19145	down
XLOC_043331	0.957493	0.0553387	normal		0.019286	-1.01223	down
XLOC_052044	0.945568	0.055128	normal		0.0132403	-0.820555	down
XLOC_073876	0.977999	0.0290183	normal		0.022111	-1.01403	down
XLOC_073875	0.981521	0.0275754	normal		0.0191368	-0.98036	down
XLOC_038167	0.977835	0.0177304	normal		0.043743	-0.678934	down
XLOC_044669	0.990877	0.00566727	normal		0.00898369	-0.666545	down
XLOC_090285	0.9403	-0.0274073	normal		0.0255166	-0.634637	down
XLOC_046560	0.949966	-0.0454308	normal		0.00626006	-0.771258	down
XLOC_001364	0.94953	-0.0508318	normal		0.0023118	-0.917936	down
XLOC_097472	0.965036	-0.0521263	normal		0.0419816	-0.600058	down
XLOC_045807	0.956169	-0.0534936	normal		0.00180242	-1.05679	down
XLOC_015743	0.947191	-0.0565763	normal		0.0334824	-0.910293	down
XLOC_072086	0.891417	-0.0573876	normal		0.00301988	-0.676108	down
XLOC_052055	0.937884	-0.0652246	normal		0.0132403	-0.921118	down
XLOC_046557	0.938786	-0.0722836	normal		0.0173412	-0.865825	down
XLOC_010469	0.91685	-0.0919575	normal		0.0325545	-0.863066	down
XLOC_060384	0.854963	-0.0997347	normal		0.048235	-0.643807	down
XLOC_046566	0.868194	-0.116932	normal		0.0294022	-0.747463	down
XLOC_082074	0.806168	-0.12092	normal		0.039069	-0.600934	down
XLOC_052056	0.836691	-0.121137	normal		0.0424969	-0.713527	down
XLOC_087304	0.682277	-0.121744	normal		0.0181886	-0.814113	down
XLOC_060386	0.732999	-0.136528	normal		0.0496332	-0.598141	down
XLOC_063409	0.889909	-0.138925	normal		2.99535e-05	-1.26489	down
XLOC_046565	0.764517	-0.153335	normal		0.00538782	-0.756442	down
XLOC_028799	0.878012	-0.153829	normal		0.029392	-1.02242	down
XLOC_036172	0.907736	-0.160452	normal		0.00728755	-1.37843	down
XLOC_043073	0.853654	-0.176771	normal		0.0250292	-0.998365	down
XLOC_046558	0.715045	-0.183055	normal		0.011715	-0.781363	down
XLOC_034506	0.878202	-0.186011	normal		0.0393494	-1.138	down
XLOC_030650	0.900164	-0.187405	normal		1.9762e-06	-1.73411	down
XLOC_036110	0.813263	-0.193406	normal		0.00220035	-1.2683	down
XLOC_009430	0.871783	-0.193722	normal		0.00752267	-0.999878	down
XLOC_015742	0.672943	-0.210692	normal		0.0273066	-0.795006	down
XLOC_030397	0.78962	-0.223818	normal		0.0328444	-0.951402	down
XLOC_030648	0.847459	-0.233701	normal		0.0173798	-1.26246	down
XLOC_000587	0.725897	-0.239749	normal		0.0273915	-0.90387	down
XLOC_058706	0.747002	-0.251638	normal		0.0119719	-1.0384	down
XLOC_063404	0.842277	-0.256743	normal		0.0138696	-1.28842	down
XLOC_060187	0.852181	-0.259523	normal		0.00141081	-1.4535	down
XLOC_077847	0.214856	-0.265773	normal		0.0100851	-0.859249	down
XLOC_004030	0.750579	-0.28718	normal		0.0481456	-0.629428	down
XLOC_004032	0.597056	-0.291207	normal		0.040094	-0.806891	down
XLOC_022380	0.533569	-0.300631	normal		0.0193467	-0.797148	down
XLOC_052578	0.743183	-0.306227	normal		0.0240389	-0.774728	down
XLOC_044733	0.0456714	-0.307473	normal		0.00012478	-0.804343	down
XLOC_007729	0.560794	-0.318818	normal		0.00201312	-1.11981	down
XLOC_030651	0.796478	-0.322502	normal		2.19172e-05	-1.74346	down
XLOC_085194	0.355192	-0.329181	normal		0.00177516	-0.865809	down
XLOC_030392	0.639707	-0.329618	normal		0.028407	-1.00232	down
XLOC_090556	0.0869373	-0.330576	normal		0.00626563	-0.995496	down
XLOC_011494	0.334079	-0.3315	normal		0.023349	-0.720022	down
XLOC_077512	0.0732238	-0.336433	normal		0.0411673	-0.639969	down
XLOC_070904	0.721841	-0.33997	normal		0.0309999	-1.1264	down
XLOC_028403	0.277767	-0.342333	normal		0.0173412	-0.914271	down
XLOC_071917	0.0227419	-0.348894	normal		0.0242829	-0.592073	down
XLOC_032513	0.740305	-0.359881	normal		0.0127483	-1.33951	down
XLOC_042215	0.620922	-0.366213	normal		0.0477501	-0.971676	down
XLOC_062917	0.694425	-0.370937	normal		0.0181886	-1.1558	down
XLOC_033508	0.670663	-0.376763	normal		0.00706974	-0.899945	down
XLOC_062202	0.308072	-0.377474	normal		0.00319153	-0.763297	down
XLOC_030715	0.345634	-0.380048	normal		0.00915077	-0.745775	down
XLOC_029787	0.576905	-0.380312	normal		0.0262896	-1.02204	down
XLOC_064139	0.615997	-0.38628	normal		0.0411717	-0.949377	down
XLOC_006023	0.704027	-0.393558	normal		0.0232801	-0.991559	down
XLOC_030647	0.695625	-0.398313	normal		0.00484945	-1.40581	down
XLOC_016726	0.503532	-0.403277	normal		0.00543382	-1.22689	down
XLOC_033505	0.207156	-0.411153	normal		0.0254542	-0.735966	down
XLOC_017339	0.495377	-0.414724	normal		9.6369e-06	-1.57722	down
XLOC_072187	0.427704	-0.41896	normal		0.0328233	-0.893918	down
XLOC_058690	0.607114	-0.427058	normal		0.000491242	-1.55256	down
XLOC_002627	0.241427	-0.428614	normal		0.0472968	-0.686748	down
XLOC_004033	0.329617	-0.433194	normal		0.0212126	-0.717679	down
XLOC_042608	0.599662	-0.43396	normal		0.0145325	-1.19822	down
XLOC_083574	0.105792	-0.434218	normal		0.00543382	-0.796274	down
XLOC_015744	0.433371	-0.438017	normal		0.00476314	-1.17622	down
XLOC_006548	0.694151	-0.445048	normal		0.019843	-1.20923	down
XLOC_074226	0.352933	-0.447384	normal		0.0439523	-0.883972	down
XLOC_006396	0.623433	-0.447402	normal		0.0461339	-1.07415	down
XLOC_085745	0.0224978	-0.450389	normal		0.00996835	-0.872036	down
XLOC_073630	0.473887	-0.451956	normal		0.0328444	-0.955476	down
XLOC_032142	0.389778	-0.461677	normal		0.0296685	-1.04402	down
XLOC_088755	0.581662	-0.466008	normal		0.0118202	-1.30229	down
XLOC_004031	0.22251	-0.467174	normal		0.00138701	-0.893234	down
XLOC_071536	0.113763	-0.481166	normal		0.0180035	-0.745418	down
XLOC_028140	0.525671	-0.483321	normal		3.00592e-06	-1.82709	down
XLOC_052885	0.483191	-0.497254	normal		0.0294022	-1.0312	down
XLOC_089132	0.259754	-0.501284	normal		0.0299468	-0.861543	down
XLOC_061682	0.63759	-0.50176	normal		7.7069e-05	-1.4168	down
XLOC_030649	0.635827	-0.50891	normal		6.93134e-06	-1.57088	down
XLOC_058548	0.283671	-0.511732	normal		0.0288983	-0.816382	down
XLOC_025084	0.0987031	-0.512589	normal		0.00199825	-0.888617	down
XLOC_005879	0.603692	-0.512807	normal		0.00816912	-1.11021	down
XLOC_073088	0.358037	-0.513532	normal		0.020632	-1.01008	down
XLOC_029955	0.0242345	-0.515059	normal		0.0208371	-0.654931	down
XLOC_033971	0.529566	-0.518804	normal		0.0380554	-1.14128	down
XLOC_063410	0.195902	-0.520228	normal		0.0350745	-0.727899	down
XLOC_058700	0.311565	-0.528756	normal		0.00386505	-1.16969	down
XLOC_058778	0.611672	-0.529461	normal		0.0419126	-0.94608	down
XLOC_061100	0.000753352	-0.532751	normal		0.025598	-0.683547	down
XLOC_069168	0.493153	-0.53408	normal		0.000159847	-1.54343	down
XLOC_058695	0.46176	-0.540482	normal		0.00727418	-1.31596	down
XLOC_033929	0.448653	-0.542793	normal		0.0419126	-0.968323	down
XLOC_062808	0.0118676	-0.558188	normal		0.00319153	-0.905337	down
XLOC_062804	0.0548523	-0.56041	normal		0.00165499	-1.04089	down
XLOC_029695	0.266427	-0.560821	normal		0.0298087	-0.921977	down
XLOC_072096	0.0710547	-0.566678	normal		0.0408166	-0.691888	down
XLOC_091797	0.386408	-0.579647	normal		0.0414959	-0.979064	down
XLOC_049034	0.187367	-0.580085	normal		0.0424969	-0.801608	down
XLOC_078202	0.0635874	-0.596597	normal		0.0402398	-0.789425	down
XLOC_073086	0.32094	-0.615462	normal		0.0217328	-1.14253	down
XLOC_005878	0.334194	-0.615648	normal		0.0389685	-1.04428	down
XLOC_001597	0.438424	-0.617203	normal		0.00928254	-1.03688	down
XLOC_006009	0.459951	-0.636301	normal		0.0133134	-1.33613	down
XLOC_033610	0.122156	-0.650205	normal		0.0283875	-1.0408	down
XLOC_022379	0.449566	-0.651069	normal		0.0241209	-0.945115	down
XLOC_058702	0.132493	-0.6566	normal		0.00213237	-1.17765	down
XLOC_004689	0.427645	-0.660353	normal		0.00755464	-1.38642	down
XLOC_058699	0.0613851	-0.662943	normal		0.000280508	-1.29237	down
XLOC_058691	0.0801901	-0.666105	normal		0.000184338	-1.41007	down
XLOC_045909	0.135813	-0.675425	normal		0.0346632	-0.814553	down
XLOC_030391	0.123843	-0.682769	normal		0.0183858	-1.04255	down
XLOC_005823	0.166698	-0.688435	normal		0.0499975	-0.841468	down
XLOC_069547	0.460182	-0.692743	normal		0.0108707	-1.19928	down
XLOC_090734	0.167328	-0.698313	normal		0.0166943	-0.993445	down
XLOC_049975	0.253693	-0.700434	normal		2.84671e-05	-1.14571	down
XLOC_086620	0.266045	-0.70306	normal		0.0428893	-1.00738	down
XLOC_063639	0.327165	-0.706378	normal		0.0428893	-1.10499	down
XLOC_058693	0.189484	-0.71564	normal		0.00755464	-1.27268	down
XLOC_014415	0.0953762	-0.716782	normal		0.0102701	-0.798418	down
XLOC_058692	0.156834	-0.730037	normal		0.0013788	-1.31341	down
XLOC_032518	0.191442	-0.743954	normal		0.00603027	-1.17892	down
XLOC_087400	0.123301	-0.753704	normal		0.00213336	-1.2863	down
XLOC_005702	0.206989	-0.769164	normal		0.0308189	-1.04681	down
XLOC_098562	0.269278	-0.771187	normal		0.0181886	-1.12888	down
XLOC_012543	0.168605	-0.772075	normal		0.0481456	-1.08465	down
XLOC_085018	0.0574477	-0.77781	normal		0.0173183	-0.757145	down
XLOC_049867	0.317013	-0.783909	normal		0.00567244	-0.922326	down
XLOC_053138	0.0593396	-0.816666	normal		0.00624876	-1.08958	down
XLOC_032556	0.211191	-0.817418	normal		0.0185752	-1.12723	down
XLOC_058710	0.147127	-0.839182	normal		0.0448069	-0.982519	down
XLOC_025582	0.273039	-0.857029	normal		0.00252605	-1.56308	down
XLOC_057448	0.108761	-0.860096	normal		0.00498613	-1.18065	down
XLOC_087685	0.131349	-0.868359	normal		0.0382249	-1.18231	down
XLOC_004687	0.231656	-0.891931	normal		0.00728755	-1.43023	down
XLOC_086391	0.239023	-0.902625	normal		6.12749e-07	-2.15993	down
XLOC_000584	0.272656	-0.914251	normal		1.07829e-05	-1.96193	down
XLOC_006541	0.0771778	-0.915329	normal		0.0479443	-0.837261	down
XLOC_004691	0.234305	-0.948348	normal		4.05614e-06	-2.15807	down
XLOC_048912	0.239624	-0.958495	normal		2.10569e-09	-2.5575	down
XLOC_063626	0.208292	-0.965513	normal		0.000907913	-1.65925	down
XLOC_090447	0.0552416	-0.983171	normal		0.00473097	-1.22185	down
XLOC_090194	0.188887	-0.993353	normal		0.00248907	-1.50417	down
XLOC_076434	0.115262	-1.01738	normal		0.00108556	-1.6321	down
XLOC_064908	0.0860948	-1.03254	normal		6.10102e-21	-2.52138	down
XLOC_066653	0.0894215	-1.03468	normal		2.25521e-21	-2.5298	down
XLOC_062802	0.0959587	-1.03931	normal		0.0258733	-1.13769	down
XLOC_033970	0.0728497	-1.05113	normal		3.16638e-05	-1.69878	down
XLOC_086507	0.11897	-1.16379	normal		0.00204411	-1.35754	down
XLOC_003805	0.101212	-1.16556	normal		3.66711e-05	-1.60429	down

## Sheet: 2713 upregulated in NASH mice
		2713 specifically up-regulated lncRNAs in NASH mice
	28 weeks HFHC diet feeding induced NASH mice				12 weeks HFHC diet feeding induced NAFL mice
#ID	FDR	Log2(Fold Change)	Regulated		FDR	Log2(Fold Change)	Regulated
XLOC_019582	1.31636e-226	10.8811	up		0.829717	0.122227	normal
XLOC_018429	1.45382e-152	9.41127	up		0.829717	0.122217	normal
XLOC_070784	2.94816e-159	7.38261	up		0.179792	0.771209	normal
XLOC_088151	2.04156e-148	6.11843	up		0.116357	0.874335	normal
XLOC_032108	1.19205e-111	6.08947	up		0.295411	0.61716	normal
XLOC_061991	3.54078e-122	5.66878	up		0.0756796	0.988526	normal
XLOC_001731	1.32817e-34	5.47546	up		NA	NA	NA
XLOC_064364	1.3236e-32	5.22721	up		NA	0.373617	normal
XLOC_031305	8.92377e-70	4.90216	up		0.100479	0.973748	normal
XLOC_056397	1.2995e-25	4.88564	up		NA	NA	NA
XLOC_088150	4.8163e-32	4.81202	up		0.421321	0.473524	normal
XLOC_061598	1.2838e-33	4.80373	up		0.16219	0.908383	normal
XLOC_088804	4.57442e-32	4.77245	up		0.677098	0.28105	normal
XLOC_067360	2.65171e-44	4.4722	up		NA	0.841275	normal
XLOC_048314	6.14032e-22	4.44423	up		NA	NA	NA
XLOC_041695	7.90193e-21	4.41337	up		NA	NA	NA
XLOC_080942	1.99145e-38	4.34921	up		0.242435	0.74005	normal
XLOC_038106	7.06028e-27	4.31058	up		0.688711	0.28463	normal
XLOC_038233	4.07642e-46	4.20477	up		0.0516789	1.10549	normal
XLOC_093547	4.86349e-18	4.17391	up		NA	NA	NA
XLOC_073182	6.77172e-18	4.07896	up		NA	NA	NA
XLOC_012775	6.8266e-25	4.07854	up		0.266898	0.735816	normal
XLOC_055956	7.34199e-17	4.06052	up		NA	NA	NA
XLOC_018180	7.76375e-92	3.99868	up		0.218569	0.803047	normal
XLOC_009272	1.41533e-20	3.88681	up		0.347644	0.638923	normal
XLOC_019335	5.87426e-19	3.86254	up		0.616609	0.357143	normal
XLOC_001524	2.61664e-19	3.85681	up		NA	1.11777	normal
XLOC_007920	4.43689e-25	3.85669	up		0.582191	0.476034	normal
XLOC_012923	1.1481e-37	3.83957	up		0.269071	0.735981	normal
XLOC_078353	6.89082e-59	3.77778	up		0.158864	0.882211	normal
XLOC_073191	1.75946e-13	3.76056	up		NA	NA	NA
XLOC_073119	2.96685e-19	3.75951	up		NA	0.59037	normal
XLOC_090721	1.23753e-21	3.74107	up		0.235721	0.790147	normal
XLOC_001560	3.05392e-13	3.64635	up		NA	NA	NA
XLOC_057986	5.46687e-12	3.6293	up		NA	NA	NA
XLOC_083602	5.88975e-22	3.61215	up		0.0807576	1.01529	normal
XLOC_079129	3.75747e-15	3.58214	up		NA	0.530476	normal
XLOC_027971	2.26114e-15	3.57457	up		NA	0.502418	normal
XLOC_024514	1.27715e-14	3.561	up		NA	1.37516	normal
XLOC_050039	7.77968e-31	3.55523	up		0.280118	0.751208	normal
XLOC_025940	2.1697e-14	3.52591	up		0.211508	0.761905	normal
XLOC_067168	1.34044e-30	3.50074	up		0.501014	0.601709	normal
XLOC_085738	5.24316e-20	3.49136	up		0.331768	0.689085	normal
XLOC_094844	4.82902e-35	3.48258	up		0.521443	0.571591	normal
XLOC_071079	5.96245e-56	3.46653	up		0.201872	0.896393	normal
XLOC_061015	8.34866e-11	3.46268	up		NA	NA	NA
XLOC_024238	9.36103e-18	3.45646	up		NA	0.852401	normal
XLOC_027374	7.95899e-83	3.43095	up		0.30252	0.771993	normal
XLOC_037853	3.66388e-77	3.38465	up		0.964702	0.0735174	normal
XLOC_081627	1.51379e-10	3.36986	up		NA	1.09295	normal
XLOC_023139	5.56885e-19	3.35377	up		0.478473	0.546098	normal
XLOC_060692	1.82097e-32	3.34304	up		0.124765	0.98539	normal
XLOC_088916	1.70928e-112	3.33518	up		0.128616	0.971708	normal
XLOC_000352	6.23027e-83	3.32869	up		0.203301	0.843769	normal
XLOC_012796	2.28924e-11	3.18617	up		NA	0.370431	normal
XLOC_022491	3.4273e-09	3.17355	up		NA	NA	NA
XLOC_089039	1.03183e-43	3.16243	up		0.72682	0.415968	normal
XLOC_056611	1.90962e-09	3.14723	up		NA	NA	NA
XLOC_049033	1.17181e-67	3.13737	up		0.294862	0.796837	normal
XLOC_056269	2.3163e-08	3.10165	up		NA	NA	NA
XLOC_069240	3.15988e-08	3.07258	up		NA	1.19432	normal
XLOC_057078	1.27808e-09	3.07139	up		NA	NA	NA
XLOC_061151	3.88433e-09	3.05382	up		NA	0.796106	normal
XLOC_067854	1.24161e-10	3.04792	up		NA	0.859811	normal
XLOC_072698	1.27163e-49	3.02787	up		0.150653	0.964001	normal
XLOC_077807	6.00337e-08	3.02586	up		NA	NA	NA
XLOC_024535	2.54779e-10	2.98983	up		NA	0.0243357	normal
XLOC_087984	5.61662e-09	2.98328	up		NA	0.445592	normal
XLOC_042032	4.11364e-13	2.94563	up		0.67331	0.378056	normal
XLOC_035595	3.98128e-21	2.9448	up		0.0501535	0.97049	normal
XLOC_060756	2.61255e-15	2.92506	up		0.287676	0.793609	normal
XLOC_003330	1.36909e-23	2.91896	up		0.130199	0.970117	normal
XLOC_034575	1.64769e-08	2.91144	up		NA	NA	NA
XLOC_088999	8.08391e-32	2.90595	up		0.489422	0.613726	normal
XLOC_089605	7.00576e-32	2.88185	up		0.207507	0.860504	normal
XLOC_003552	7.72214e-30	2.88041	up		0.352238	0.695288	normal
XLOC_084894	5.29805e-26	2.87213	up		0.530786	0.557929	normal
XLOC_070347	5.40505e-60	2.86901	up		0.380209	0.690348	normal
XLOC_008428	2.13107e-46	2.85945	up		0.300153	0.751916	normal
XLOC_039027	1.7334e-08	2.85543	up		NA	NA	NA
XLOC_014326	3.35629e-07	2.85354	up		NA	0.507306	normal
XLOC_046994	2.97116e-44	2.85196	up		0.131346	0.994219	normal
XLOC_048910	2.18195e-38	2.83055	up		0.514735	0.599522	normal
XLOC_091144	1.13432e-08	2.81913	up		NA	1.18674	normal
XLOC_062462	5.03266e-69	2.81356	up		0.206566	0.887158	normal
XLOC_056681	2.63691e-07	2.81264	up		NA	NA	NA
XLOC_054028	2.64794e-19	2.80608	up		0.609179	0.508411	normal
XLOC_085385	1.40949e-08	2.79447	up		NA	NA	NA
XLOC_034881	1.08815e-17	2.79381	up		0.569314	0.504927	normal
XLOC_085200	1.42164e-49	2.79156	up		0.401904	0.691663	normal
XLOC_031326	2.05646e-07	2.79071	up		NA	NA	NA
XLOC_013267	4.37559e-07	2.78158	up		NA	0.450906	normal
XLOC_060810	2.22466e-07	2.78106	up		NA	NA	NA
XLOC_077270	2.67445e-08	2.77816	up		NA	1.08422	normal
XLOC_071231	1.61059e-07	2.77202	up		NA	0.765031	normal
XLOC_029749	5.2898e-07	2.77184	up		NA	0.817368	normal
XLOC_087983	4.66876e-09	2.76516	up		NA	1.10043	normal
XLOC_069227	1.44387e-06	2.76355	up		NA	0.879947	normal
XLOC_031160	2.37407e-16	2.73231	up		0.362045	0.697207	normal
XLOC_063627	8.45575e-09	2.73149	up		NA	NA	NA
XLOC_038231	1.23003e-08	2.72922	up		NA	1.19325	normal
XLOC_029959	2.18583e-08	2.70957	up		NA	0.883601	normal
XLOC_023047	8.05709e-10	2.69919	up		NA	1.6682	normal
XLOC_040960	2.72098e-08	2.69033	up		0.962135	0.0834981	normal
XLOC_085185	1.21743e-43	2.68538	up		0.590662	0.542799	normal
XLOC_089904	4.18085e-09	2.68508	up		NA	1.04249	normal
XLOC_021199	1.23683e-08	2.67424	up		NA	1.77951	normal
XLOC_024847	2.17354e-08	2.66463	up		NA	-0.15478	normal
XLOC_085221	5.18808e-17	2.66219	up		0.347644	0.699844	normal
XLOC_031283	4.45713e-06	2.66103	up		NA	NA	NA
XLOC_044228	2.62154e-13	2.65423	up		0.219644	0.859218	normal
XLOC_081629	3.44591e-06	2.65405	up		NA	NA	NA
XLOC_034552	1.74743e-18	2.65281	up		0.338674	0.723829	normal
XLOC_084281	2.74255e-06	2.64156	up		NA	0.754244	normal
XLOC_037984	2.5881e-59	2.64149	up		0.0958764	1.03876	normal
XLOC_001128	6.18223e-21	2.62707	up		0.135625	0.927716	normal
XLOC_024538	2.72346e-10	2.62547	up		NA	-0.132646	normal
XLOC_044876	5.01821e-13	2.62352	up		0.500529	0.587638	normal
XLOC_069229	2.06018e-07	2.6076	up		NA	1.70749	normal
XLOC_018611	8.11963e-08	2.60649	up		NA	1.55265	normal
XLOC_024819	6.06693e-11	2.57501	up		0.33489	0.634717	normal
XLOC_012809	4.01027e-06	2.57395	up		NA	NA	NA
XLOC_054954	1.02919e-45	2.57038	up		0.304476	0.745368	normal
XLOC_076493	1.10756e-08	2.56606	up		NA	0.315379	normal
XLOC_001555	3.08623e-10	2.55491	up		0.16735	0.934371	normal
XLOC_016432	2.61772e-06	2.5534	up		NA	0.833171	normal
XLOC_060269	2.62828e-09	2.54372	up		NA	0.670903	normal
XLOC_012697	5.14711e-07	2.53193	up		0.935387	-0.133625	normal
XLOC_038805	6.37107e-06	2.53148	up		NA	1.16466	normal
XLOC_077745	1.55475e-06	2.52324	up		NA	0.183594	normal
XLOC_023227	1.4565e-05	2.52317	up		NA	NA	NA
XLOC_038884	6.2277e-64	2.51909	up		0.133459	0.971347	normal
XLOC_072822	8.26673e-28	2.51171	up		0.0743574	0.907823	normal
XLOC_068029	1.84302e-08	2.50222	up		0.34047	0.694683	normal
XLOC_044281	1.85873e-24	2.50214	up		0.383585	0.571352	normal
XLOC_067799	1.07287e-21	2.50058	up		0.589546	0.385	normal
XLOC_054582	7.23284e-07	2.50007	up		NA	0.464864	normal
XLOC_069231	1.28454e-05	2.49597	up		NA	NA	NA
XLOC_070000	8.622e-12	2.4887	up		0.386002	0.697369	normal
XLOC_095138	2.61382e-05	2.48332	up		NA	NA	NA
XLOC_069999	1.78538e-17	2.47479	up		0.706808	0.438299	normal
XLOC_023415	3.31609e-06	2.47308	up		NA	0.772761	normal
XLOC_023667	2.54805e-08	2.47019	up		NA	0.500018	normal
XLOC_001180	2.89765e-07	2.46422	up		NA	0.874454	normal
XLOC_014807	1.22091e-27	2.46365	up		0.190625	0.911004	normal
XLOC_088676	2.01338e-05	2.46304	up		NA	1.01896	normal
XLOC_062950	1.99816e-05	2.46234	up		NA	NA	NA
XLOC_020286	2.33575e-08	2.46137	up		NA	0.27321	normal
XLOC_012794	5.30014e-27	2.46108	up		0.0992781	0.822078	normal
XLOC_037983	5.54337e-53	2.45	up		0.184574	0.8975	normal
XLOC_032119	7.64881e-31	2.44432	up		0.0892991	0.809216	normal
XLOC_020288	5.27807e-07	2.44333	up		NA	0.62123	normal
XLOC_094445	8.58131e-29	2.43768	up		0.0728216	0.941316	normal
XLOC_025190	2.74255e-06	2.43634	up		NA	0.367608	normal
XLOC_062833	2.70832e-05	2.42647	up		NA	0.173595	normal
XLOC_069236	1.5123e-05	2.42194	up		NA	0.810545	normal
XLOC_027768	1.73962e-08	2.42139	up		NA	0.982454	normal
XLOC_038926	5.84524e-06	2.41939	up		NA	NA	NA
XLOC_066579	2.8307e-06	2.41926	up		NA	0.10575	normal
XLOC_002199	9.75338e-33	2.41775	up		0.430939	0.654778	normal
XLOC_029765	7.53491e-06	2.41464	up		NA	0.473569	normal
XLOC_086200	2.1545e-05	2.4119	up		NA	NA	NA
XLOC_060399	7.31769e-24	2.40998	up		0.241185	0.849775	normal
XLOC_091080	4.23997e-22	2.40552	up		0.253994	0.743873	normal
XLOC_026919	5.4153e-05	2.40401	up		NA	NA	NA
XLOC_044276	7.5784e-07	2.39713	up		NA	0.680949	normal
XLOC_054027	3.9164e-05	2.39314	up		NA	NA	NA
XLOC_028359	6.21425e-07	2.38893	up		NA	0.856804	normal
XLOC_038799	1.74783e-06	2.3808	up		NA	0.371943	normal
XLOC_027331	3.85168e-24	2.37424	up		0.569422	0.453873	normal
XLOC_019743	1.92249e-05	2.37092	up		NA	0.573819	normal
XLOC_073321	4.03358e-05	2.36894	up		NA	NA	NA
XLOC_081637	1.07949e-08	2.36659	up		NA	0.647756	normal
XLOC_060849	4.25925e-20	2.36646	up		0.387929	0.706277	normal
XLOC_027892	3.57018e-16	2.36613	up		0.496203	0.609902	normal
XLOC_081023	2.77318e-08	2.36419	up		0.281816	0.664433	normal
XLOC_033939	1.23212e-05	2.3629	up		NA	-0.14523	normal
XLOC_016436	5.27538e-05	2.35801	up		NA	0.321077	normal
XLOC_087982	7.86397e-05	2.34776	up		NA	NA	NA
XLOC_031891	6.35168e-05	2.34673	up		NA	0.213844	normal
XLOC_026520	5.36722e-08	2.34283	up		0.411003	0.645567	normal
XLOC_003384	9.69286e-24	2.34105	up		0.162337	0.614752	normal
XLOC_054826	1.67903e-09	2.33429	up		0.0904287	1.06217	normal
XLOC_059574	4.6349e-09	2.33057	up		0.132155	0.944996	normal
XLOC_081079	5.67338e-05	2.32989	up		NA	-0.114137	normal
XLOC_063690	9.09364e-05	2.32893	up		NA	NA	NA
XLOC_038232	3.52448e-21	2.3272	up		0.227248	0.685654	normal
XLOC_085405	1.15676e-11	2.32692	up		0.0778932	1.00726	normal
XLOC_081628	9.37389e-05	2.32477	up		NA	0.869472	normal
XLOC_067804	1.32339e-25	2.3205	up		0.0904241	0.735629	normal
XLOC_071591	2.7456e-13	2.31986	up		0.487991	0.593293	normal
XLOC_076941	4.65486e-05	2.31855	up		0.142435	0.846037	normal
XLOC_033498	4.87121e-08	2.31606	up		0.645581	0.432975	normal
XLOC_023823	5.50586e-33	2.31442	up		0.522293	0.598823	normal
XLOC_081295	8.45469e-05	2.31385	up		NA	NA	NA
XLOC_039659	5.76214e-06	2.31255	up		NA	0.263396	normal
XLOC_078920	2.33374e-21	2.3093	up		0.503296	0.613619	normal
XLOC_070929	0.000109598	2.30815	up		NA	NA	NA
XLOC_020300	1.92249e-05	2.30624	up		NA	0.204578	normal
XLOC_071698	1.44421e-28	2.3062	up		0.525253	0.595978	normal
XLOC_083663	3.78945e-07	2.30426	up		NA	0.820337	normal
XLOC_077336	7.64713e-07	2.3027	up		NA	1.07531	normal
XLOC_062222	7.94034e-11	2.29793	up		0.368704	0.656368	normal
XLOC_033146	2.59764e-05	2.29775	up		NA	0.0791504	normal
XLOC_067803	1.567e-14	2.29085	up		0.456707	0.522586	normal
XLOC_016434	2.97252e-09	2.28968	up		0.078876	0.977603	normal
XLOC_057323	2.38386e-08	2.28861	up		0.760789	0.345879	normal
XLOC_002961	2.98642e-06	2.28152	up		NA	0.781732	normal
XLOC_023630	2.36676e-05	2.27599	up		NA	NA	NA
XLOC_023628	8.47442e-72	2.27404	up		0.277843	0.811633	normal
XLOC_026664	0.000121679	2.27286	up		NA	NA	NA
XLOC_026668	0.000130606	2.27012	up		NA	NA	NA
XLOC_022594	2.31731e-08	2.26967	up		0.99856	0.00435249	normal
XLOC_061264	1.12224e-23	2.26874	up		0.400095	0.674934	normal
XLOC_020298	8.17151e-05	2.2679	up		NA	0.625659	normal
XLOC_013778	1.39533e-14	2.26507	up		0.530889	0.460991	normal
XLOC_001198	1.21461e-07	2.2633	up		NA	0.762246	normal
XLOC_031469	3.03411e-12	2.2577	up		0.561491	0.499751	normal
XLOC_038911	8.07131e-21	2.25224	up		0.39733	0.67963	normal
XLOC_041595	1.33093e-58	2.25088	up		0.199546	0.867014	normal
XLOC_012776	0.000203857	2.2499	up		NA	NA	NA
XLOC_051441	5.55627e-05	2.24812	up		NA	0.252528	normal
XLOC_090354	0.000210847	2.24607	up		NA	NA	NA
XLOC_015560	3.97155e-05	2.24555	up		NA	0.566892	normal
XLOC_053072	4.45468e-16	2.24517	up		0.0978378	0.870206	normal
XLOC_083584	2.2911e-08	2.24413	up		0.258522	0.794376	normal
XLOC_023266	0.000202244	2.24027	up		NA	NA	NA
XLOC_066157	8.19586e-07	2.23494	up		0.920578	0.162412	normal
XLOC_045113	2.8746e-33	2.23397	up		0.0887359	1.04148	normal
XLOC_021904	0.000187652	2.22489	up		NA	NA	NA
XLOC_089711	8.97893e-06	2.22218	up		NA	0.892137	normal
XLOC_035724	9.12442e-05	2.21877	up		NA	NA	NA
XLOC_032198	1.77796e-21	2.21752	up		0.0529397	0.998654	normal
XLOC_064365	0.000138425	2.21293	up		NA	NA	NA
XLOC_057074	6.77233e-06	2.21059	up		0.394228	0.608367	normal
XLOC_080785	4.29023e-31	2.20835	up		0.365176	0.722496	normal
XLOC_020287	4.44893e-05	2.20192	up		NA	0.633127	normal
XLOC_027879	2.86973e-07	2.20147	up		NA	0.907935	normal
XLOC_044280	9.25711e-18	2.20002	up		0.257797	0.659505	normal
XLOC_068077	5.31469e-13	2.19961	up		0.289419	0.751706	normal
XLOC_047450	5.34361e-12	2.19195	up		0.871104	0.228644	normal
XLOC_001451	0.000203928	2.18892	up		NA	1.29343	normal
XLOC_069238	0.000334063	2.18792	up		NA	NA	NA
XLOC_066117	6.56758e-21	2.1876	up		0.202942	0.669473	normal
XLOC_045086	0.00010867	2.18715	up		NA	NA	NA
XLOC_066911	3.38242e-18	2.18568	up		0.148039	0.964099	normal
XLOC_077863	6.79719e-07	2.18364	up		NA	0.818749	normal
XLOC_001452	7.97377e-12	2.18314	up		0.314691	0.672757	normal
XLOC_093061	0.000355138	2.17976	up		NA	NA	NA
XLOC_067497	1.5366e-18	2.17778	up		0.105727	0.819427	normal
XLOC_081622	0.000361582	2.17703	up		NA	NA	NA
XLOC_047022	0.000308676	2.17204	up		NA	0.458883	normal
XLOC_068873	0.000392204	2.16668	up		NA	NA	NA
XLOC_093729	6.82987e-15	2.16349	up		0.127478	0.913017	normal
XLOC_044951	1.84522e-06	2.16294	up		0.313105	0.684361	normal
XLOC_047943	3.52367e-06	2.16244	up		0.483637	0.624721	normal
XLOC_051455	5.36085e-05	2.15927	up		NA	0.404409	normal
XLOC_040053	0.000419178	2.15785	up		NA	NA	NA
XLOC_069998	9.55928e-14	2.1561	up		0.905161	0.190116	normal
XLOC_094288	6.2541e-29	2.15605	up		0.202134	0.666869	normal
XLOC_007552	3.18783e-10	2.15529	up		0.0565284	1.04987	normal
XLOC_056901	0.000342528	2.1546	up		NA	NA	NA
XLOC_013481	3.95319e-18	2.15425	up		0.123361	0.870028	normal
XLOC_055725	1.22507e-11	2.15356	up		0.0646216	1.00381	normal
XLOC_007807	0.000304928	2.14782	up		NA	NA	NA
XLOC_026660	0.000454769	2.14679	up		NA	NA	NA
XLOC_001569	1.0596e-08	2.1411	up		0.745013	0.341737	normal
XLOC_067969	9.16533e-06	2.14092	up		NA	0.438904	normal
XLOC_045521	0.000142284	2.13776	up		NA	0.22226	normal
XLOC_014682	0.000339144	2.13309	up		NA	0.87817	normal
XLOC_093627	4.72566e-05	2.12887	up		NA	0.785153	normal
XLOC_013401	3.28582e-10	2.12551	up		0.373979	0.708534	normal
XLOC_004887	2.33104e-05	2.11848	up		NA	0.306391	normal
XLOC_040369	0.000405211	2.11495	up		NA	NA	NA
XLOC_046988	0.000216293	2.11355	up		NA	NA	NA
XLOC_025201	9.79379e-05	2.11299	up		NA	0.169124	normal
XLOC_000729	1.69849e-05	2.11196	up		NA	0.534384	normal
XLOC_064329	0.000413864	2.10915	up		NA	NA	NA
XLOC_012368	2.4136e-18	2.10866	up		0.32732	0.506919	normal
XLOC_027877	2.63053e-17	2.10738	up		0.369846	0.724703	normal
XLOC_023700	6.62915e-05	2.10692	up		NA	1.51726	normal
XLOC_048054	1.11568e-05	2.10404	up		NA	0.790962	normal
XLOC_040055	0.000254559	2.0989	up		NA	0.79017	normal
XLOC_012148	4.82141e-13	2.09819	up		0.912264	0.147937	normal
XLOC_062060	2.83444e-18	2.08965	up		0.329492	0.762755	normal
XLOC_019741	4.40422e-10	2.08917	up		0.66639	0.39426	normal
XLOC_085469	3.34412e-05	2.08835	up		0.560321	0.536733	normal
XLOC_045302	3.2822e-25	2.08724	up		0.107518	0.743984	normal
XLOC_059617	3.40633e-12	2.08648	up		0.499233	0.515813	normal
XLOC_009748	0.000464308	2.08634	up		NA	0.210956	normal
XLOC_037608	2.59732e-36	2.08377	up		0.418672	0.679905	normal
XLOC_054809	2.76955e-28	2.08299	up		0.387189	0.677952	normal
XLOC_081623	0.000722868	2.08153	up		NA	NA	NA
XLOC_014523	1.44265e-15	2.08053	up		0.282287	0.80622	normal
XLOC_012797	0.000787562	2.07216	up		NA	1.15669	normal
XLOC_096092	0.000792527	2.071	up		NA	NA	NA
XLOC_029419	3.09151e-09	2.06913	up		0.971357	0.0496055	normal
XLOC_064685	7.32022e-06	2.06636	up		NA	-0.28786	normal
XLOC_034678	1.1451e-37	2.06456	up		0.334933	0.738975	normal
XLOC_032294	0.00053122	2.06317	up		0.492523	0.584945	normal
XLOC_084242	4.1318e-21	2.06119	up		0.608381	0.510767	normal
XLOC_027881	0.000300246	2.05998	up		NA	NA	NA
XLOC_055724	0.000864258	2.05941	up		NA	NA	NA
XLOC_005710	0.00063657	2.05872	up		NA	0.384827	normal
XLOC_033497	2.30765e-05	2.0555	up		NA	0.334332	normal
XLOC_007760	2.18283e-28	2.05257	up		0.527201	0.585298	normal
XLOC_041610	0.00034781	2.04922	up		NA	NA	NA
XLOC_073068	0.000252529	2.04777	up		NA	1.20979	normal
XLOC_037402	9.44666e-09	2.04628	up		0.688715	0.409312	normal
XLOC_053777	0.000751978	2.04571	up		NA	NA	NA
XLOC_019400	2.28296e-10	2.04483	up		0.0892991	0.922047	normal
XLOC_021967	4.10228e-10	2.04279	up		0.940102	-0.122559	normal
XLOC_083089	0.000137098	2.04115	up		NA	0.303659	normal
XLOC_006529	2.6455e-07	2.04115	up		0.867313	0.217354	normal
XLOC_018640	2.23063e-12	2.04088	up		0.226318	0.740635	normal
XLOC_030678	2.05184e-06	2.03836	up		0.356429	0.690462	normal
XLOC_089411	1.39459e-08	2.03661	up		0.678089	0.45009	normal
XLOC_027325	0.000292144	2.03598	up		NA	0.228248	normal
XLOC_034562	0.00103146	2.03335	up		NA	NA	NA
XLOC_088155	0.000948768	2.03161	up		NA	NA	NA
XLOC_020292	0.000475705	2.03044	up		NA	0.79289	normal
XLOC_037401	5.3717e-05	2.03032	up		NA	0.450659	normal
XLOC_040977	0.000750878	2.02678	up		NA	0.522989	normal
XLOC_021982	1.02968e-46	2.02275	up		0.359765	0.71976	normal
XLOC_028540	0.000225524	2.02254	up		NA	0.976446	normal
XLOC_040107	8.7398e-06	2.02039	up		NA	0.232496	normal
XLOC_044570	2.29825e-27	2.01978	up		0.994758	0.0101702	normal
XLOC_066365	1.72878e-14	2.01954	up		0.122049	0.824071	normal
XLOC_044727	2.79144e-18	2.01504	up		0.533959	0.588864	normal
XLOC_010605	0.00106946	2.01493	up		NA	0.0730381	normal
XLOC_035097	5.20067e-12	2.01264	up		0.0658716	0.961647	normal
XLOC_055857	1.68972e-47	2.01185	up		0.136987	0.962056	normal
XLOC_066636	0.000431585	2.01093	up		NA	NA	NA
XLOC_071234	1.48807e-11	2.00925	up		0.223083	0.767316	normal
XLOC_033287	0.000668943	2.00912	up		NA	0.758641	normal
XLOC_062181	4.37518e-24	2.00873	up		0.287059	0.624005	normal
XLOC_090323	1.19318e-14	2.0081	up		0.291562	0.785422	normal
XLOC_001571	7.05039e-13	2.00798	up		0.175609	0.740444	normal
XLOC_048405	3.93683e-06	2.00795	up		0.577098	0.537664	normal
XLOC_001376	0.00101046	2.00356	up		NA	-0.244848	normal
XLOC_051452	0.00127891	2.00289	up		NA	NA	NA
XLOC_065911	2.90456e-24	2.00191	up		0.398739	0.666224	normal
XLOC_066225	1.25524e-05	2.00175	up		0.122534	1.00873	normal
XLOC_002875	1.15132e-12	2.00139	up		0.356429	0.656308	normal
XLOC_012517	7.49401e-15	2.00025	up		0.1654	0.786426	normal
XLOC_070547	0.00124196	1.99717	up		NA	0.243134	normal
XLOC_088156	1.12009e-06	1.99657	up		0.617526	0.505516	normal
XLOC_065755	0.00139423	1.9927	up		NA	NA	NA
XLOC_027330	0.000464416	1.99263	up		NA	0.360515	normal
XLOC_081626	0.0013909	1.99113	up		NA	NA	NA
XLOC_036296	0.00140121	1.98892	up		NA	NA	NA
XLOC_067157	0.000464416	1.98886	up		NA	0.622791	normal
XLOC_014111	5.7467e-05	1.98703	up		NA	0.747064	normal
XLOC_001873	6.80097e-08	1.98559	up		0.739312	0.397484	normal
XLOC_069725	0.00103561	1.98469	up		NA	0.209437	normal
XLOC_090096	2.53473e-25	1.98466	up		0.337363	0.746685	normal
XLOC_032077	4.12193e-26	1.98438	up		0.121106	0.667251	normal
XLOC_014324	9.59816e-27	1.98418	up		0.60588	0.522435	normal
XLOC_024826	0.000441909	1.98374	up		NA	0.565929	normal
XLOC_031883	0.00148857	1.98313	up		NA	0.5315	normal
XLOC_020269	0.000534178	1.98167	up		NA	0.294274	normal
XLOC_025285	0.00149363	1.98019	up		NA	NA	NA
XLOC_044269	9.26706e-24	1.9773	up		0.0973369	0.800261	normal
XLOC_021651	5.04625e-05	1.97612	up		NA	0.188986	normal
XLOC_061192	9.67251e-13	1.97245	up		0.686648	0.45823	normal
XLOC_044468	2.22114e-06	1.9716	up		0.762363	0.331476	normal
XLOC_044372	8.62475e-07	1.97026	up		0.801221	0.315299	normal
XLOC_012698	2.81597e-09	1.96966	up		0.314996	0.63655	normal
XLOC_018981	0.00154669	1.96862	up		NA	0.652235	normal
XLOC_076254	0.00134407	1.96585	up		NA	0.373519	normal
XLOC_024820	2.98042e-06	1.96087	up		0.91371	0.171805	normal
XLOC_094150	1.73078e-15	1.95608	up		0.160736	0.737979	normal
XLOC_072210	0.00091472	1.95314	up		NA	NA	NA
XLOC_026672	0.00178838	1.95284	up		NA	NA	NA
XLOC_000963	2.75329e-15	1.94983	up		0.0566454	0.957856	normal
XLOC_031782	3.15363e-33	1.94979	up		0.0608653	0.774544	normal
XLOC_014307	0.00107525	1.94957	up		NA	NA	NA
XLOC_016433	0.00187787	1.9491	up		NA	NA	NA
XLOC_064698	0.0017713	1.94749	up		NA	NA	NA
XLOC_020317	0.00187245	1.94528	up		NA	NA	NA
XLOC_040958	0.00187998	1.9445	up		NA	-0.163063	normal
XLOC_066770	8.78431e-23	1.94304	up		0.675427	0.469279	normal
XLOC_007871	2.53096e-07	1.94294	up		0.240679	0.788606	normal
XLOC_033578	0.00173385	1.93516	up		NA	0.505557	normal
XLOC_031864	6.93013e-07	1.93505	up		0.237146	0.80092	normal
XLOC_011998	1.49094e-33	1.93376	up		0.320165	0.512417	normal
XLOC_042058	1.18173e-40	1.9319	up		0.518158	0.600545	normal
XLOC_024329	0.00166808	1.93174	up		NA	0.863772	normal
XLOC_072823	0.0012724	1.92878	up		NA	NA	NA
XLOC_071592	0.0016898	1.92796	up		NA	NA	NA
XLOC_096443	0.00160878	1.92761	up		NA	0.669726	normal
XLOC_077938	8.82909e-05	1.92736	up		0.944074	0.119037	normal
XLOC_060377	3.75873e-34	1.92705	up		0.238444	0.806832	normal
XLOC_049971	8.15905e-09	1.92548	up		0.148352	0.836732	normal
XLOC_049028	5.50535e-10	1.92545	up		0.599453	0.423888	normal
XLOC_042003	2.70832e-05	1.92273	up		NA	0.898977	normal
XLOC_014101	2.98849e-09	1.92226	up		0.266964	0.742961	normal
XLOC_090004	1.48091e-16	1.92129	up		0.0911012	0.851456	normal
XLOC_032206	9.88896e-23	1.92086	up		0.352025	0.576042	normal
XLOC_069634	0.000608467	1.92034	up		NA	0.354956	normal
XLOC_018244	0.00193575	1.91922	up		NA	NA	NA
XLOC_022559	4.62883e-31	1.91848	up		0.0603834	0.785086	normal
XLOC_035573	7.75557e-18	1.91775	up		0.0697613	0.88166	normal
XLOC_026887	0.00147434	1.91754	up		NA	0.534632	normal
XLOC_052303	0.00236399	1.91539	up		NA	NA	NA
XLOC_047079	1.49872e-40	1.91517	up		0.135603	0.962511	normal
XLOC_082472	3.24569e-05	1.91504	up		0.597616	0.523399	normal
XLOC_022146	1.10335e-09	1.91436	up		0.128762	0.805348	normal
XLOC_064192	0.00128482	1.91349	up		NA	0.114702	normal
XLOC_071597	0.000688106	1.91237	up		NA	0.894643	normal
XLOC_068353	0.000966301	1.91148	up		NA	0.837029	normal
XLOC_010304	0.00244974	1.91016	up		NA	0.738668	normal
XLOC_001517	4.99091e-20	1.9095	up		0.643294	0.491075	normal
XLOC_090655	0.000473453	1.9079	up		NA	1.43846	normal
XLOC_012528	8.72095e-05	1.90706	up		0.243311	0.84295	normal
XLOC_017782	1.07537e-07	1.90698	up		0.467669	0.60002	normal
XLOC_060527	0.000911415	1.90439	up		NA	NA	NA
XLOC_081635	0.00256024	1.9032	up		NA	NA	NA
XLOC_007245	0.00257146	1.9026	up		NA	NA	NA
XLOC_024358	7.46966e-05	1.9024	up		NA	0.448062	normal
XLOC_021573	0.00130843	1.90056	up		NA	0.653538	normal
XLOC_049964	5.14253e-26	1.90048	up		0.289988	0.798552	normal
XLOC_080902	6.43659e-08	1.89869	up		0.0859663	0.956984	normal
XLOC_023207	1.42727e-05	1.89783	up		NA	1.02763	normal
XLOC_071123	0.00150783	1.8978	up		NA	0.345571	normal
XLOC_023248	4.43483e-10	1.89689	up		0.968314	-0.070647	normal
XLOC_050406	1.81943e-05	1.8958	up		NA	1.02001	normal
XLOC_008372	8.20228e-13	1.89545	up		0.105012	0.80688	normal
XLOC_009743	0.000691946	1.89412	up		NA	-0.0296686	normal
XLOC_075270	0.000390912	1.8918	up		NA	-0.184226	normal
XLOC_090579	5.6795e-19	1.89159	up		0.871262	0.247221	normal
XLOC_037832	0.000734707	1.89137	up		NA	0.270278	normal
XLOC_080688	4.45419e-09	1.88906	up		0.635826	0.493768	normal
XLOC_034911	5.47193e-08	1.88884	up		0.923968	0.153373	normal
XLOC_088763	0.000284424	1.88872	up		NA	0.48148	normal
XLOC_081003	4.1601e-11	1.88854	up		0.888377	-0.219768	normal
XLOC_061912	1.6378e-18	1.88814	up		0.342738	0.568618	normal
XLOC_020291	0.00149989	1.88639	up		NA	0.15309	normal
XLOC_071780	8.07016e-14	1.88633	up		0.511025	0.572808	normal
XLOC_048495	0.000408131	1.88503	up		NA	0.231302	normal
XLOC_096122	3.4224e-20	1.88327	up		0.0911012	0.715739	normal
XLOC_014306	1.31734e-14	1.88282	up		0.0506735	0.790068	normal
XLOC_079267	4.91846e-09	1.88277	up		0.468275	0.567081	normal
XLOC_081620	0.00293199	1.88263	up		NA	NA	NA
XLOC_002654	2.17134e-28	1.88241	up		0.239922	0.85148	normal
XLOC_007406	1.69728e-09	1.88197	up		0.151826	0.856351	normal
XLOC_034055	0.000117163	1.88147	up		NA	-0.184331	normal
XLOC_000618	0.00114001	1.87991	up		NA	0.865467	normal
XLOC_080782	1.64729e-05	1.87962	up		0.183718	0.91523	normal
XLOC_016117	6.86969e-05	1.87643	up		NA	0.392457	normal
XLOC_013163	8.87608e-15	1.87641	up		0.343346	0.747351	normal
XLOC_049071	3.72781e-06	1.87521	up		0.418218	0.652749	normal
XLOC_044473	1.17326e-20	1.87359	up		0.0566454	0.756968	normal
XLOC_075530	0.00311891	1.87341	up		NA	0.834024	normal
XLOC_011136	0.00291437	1.87269	up		NA	NA	NA
XLOC_062834	0.0021586	1.8716	up		NA	0.178456	normal
XLOC_009210	4.38769e-22	1.87063	up		0.316101	0.763746	normal
XLOC_075277	2.18648e-07	1.87046	up		0.943859	-0.0913162	normal
XLOC_077036	0.00171734	1.86934	up		NA	0.373171	normal
XLOC_077708	0.000633651	1.86844	up		NA	0.584244	normal
XLOC_088814	6.67715e-46	1.86754	up		0.318875	0.744117	normal
XLOC_031750	0.000163555	1.86713	up		NA	1.00558	normal
XLOC_032375	9.83326e-17	1.86358	up		0.0861915	0.85785	normal
XLOC_055690	5.04141e-27	1.86245	up		0.298003	0.793908	normal
XLOC_049725	1.00078e-12	1.86199	up		0.939934	0.127535	normal
XLOC_054903	0.000392488	1.86114	up		NA	1.00435	normal
XLOC_009348	0.000236342	1.86036	up		NA	0.681672	normal
XLOC_000304	0.00162027	1.85859	up		NA	0.343802	normal
XLOC_003031	7.32787e-15	1.85843	up		0.0649551	0.893401	normal
XLOC_074420	2.61255e-15	1.85743	up		0.784726	0.361651	normal
XLOC_001557	2.94418e-26	1.8558	up		0.0658716	1.09957	normal
XLOC_077010	3.66986e-06	1.85407	up		0.169839	0.895947	normal
XLOC_001207	3.48635e-09	1.8539	up		0.694636	0.399708	normal
XLOC_020310	0.00333789	1.85217	up		NA	NA	NA
XLOC_034674	6.40222e-08	1.84896	up		0.122866	0.914676	normal
XLOC_014322	3.88768e-06	1.84812	up		0.0512871	1.10519	normal
XLOC_040973	0.000179794	1.84717	up		0.761759	0.33201	normal
XLOC_038311	1.33608e-18	1.84701	up		0.226213	0.633971	normal
XLOC_034631	0.000922387	1.84596	up		NA	0.407999	normal
XLOC_055008	3.10264e-34	1.84519	up		0.348452	0.718802	normal
XLOC_009668	7.63262e-24	1.84517	up		0.666681	0.468692	normal
XLOC_039663	7.42387e-05	1.84476	up		NA	0.754631	normal
XLOC_071061	0.000157614	1.84444	up		NA	0.566876	normal
XLOC_013703	5.57966e-27	1.84321	up		0.118077	0.713668	normal
XLOC_039072	0.00192521	1.84298	up		NA	NA	NA
XLOC_031910	9.81203e-13	1.84242	up		0.26161	0.696543	normal
XLOC_047754	4.69271e-24	1.84163	up		0.580105	0.53839	normal
XLOC_071590	6.97998e-12	1.84001	up		0.420692	0.526129	normal
XLOC_018405	6.12665e-08	1.83996	up		0.655769	0.416897	normal
XLOC_080363	4.41129e-05	1.83954	up		NA	0.661797	normal
XLOC_032203	3.80021e-08	1.83884	up		0.0532249	1.08156	normal
XLOC_014176	1.9581e-07	1.83846	up		0.0930824	0.951134	normal
XLOC_054573	4.82295e-23	1.83838	up		0.110075	0.748211	normal
XLOC_043339	1.61988e-10	1.83572	up		0.704889	0.420187	normal
XLOC_012202	3.45051e-10	1.83509	up		0.05766	0.977385	normal
XLOC_088647	0.000178125	1.83204	up		0.572785	0.538729	normal
XLOC_075768	0.00357858	1.83161	up		NA	0.307903	normal
XLOC_020290	0.000640586	1.83023	up		NA	0.566439	normal
XLOC_060186	4.51297e-11	1.82905	up		0.418218	0.596823	normal
XLOC_044878	4.03218e-13	1.82828	up		0.14347	0.758579	normal
XLOC_040054	0.00391946	1.82679	up		NA	0.622666	normal
XLOC_007034	2.26994e-13	1.82672	up		0.270698	0.665053	normal
XLOC_009209	4.98128e-21	1.8243	up		0.495631	0.621049	normal
XLOC_078608	5.81452e-12	1.82363	up		0.0813605	0.765793	normal
XLOC_029755	0.00382038	1.82362	up		NA	NA	NA
XLOC_016245	0.000596276	1.82256	up		NA	0.209322	normal
XLOC_056265	1.28947e-05	1.82248	up		NA	0.838656	normal
XLOC_094952	1.63204e-06	1.82125	up		0.496982	0.550647	normal
XLOC_060706	0.00424113	1.8203	up		NA	0.873782	normal
XLOC_086721	3.06612e-08	1.82006	up		0.995491	-0.00937663	normal
XLOC_059556	0.0003226	1.81968	up		NA	0.798815	normal
XLOC_024534	0.00403586	1.81961	up		NA	NA	NA
XLOC_045305	0.00139157	1.819	up		NA	1.16596	normal
XLOC_088294	4.20586e-26	1.81613	up		0.263621	0.582435	normal
XLOC_027416	0.000385747	1.81585	up		0.845321	0.28406	normal
XLOC_069494	0.000135885	1.81571	up		0.836049	0.283907	normal
XLOC_041941	1.02904e-15	1.81183	up		0.755968	0.390643	normal
XLOC_005551	0.00195798	1.81137	up		NA	0.925867	normal
XLOC_031806	1.75372e-11	1.81002	up		0.492736	0.45752	normal
XLOC_040988	0.00460029	1.80965	up		NA	0.439621	normal
XLOC_082169	0.00232048	1.80913	up		NA	0.426506	normal
XLOC_074444	0.000174965	1.809	up		NA	0.98692	normal
XLOC_036294	0.00437709	1.80841	up		NA	NA	NA
XLOC_075004	0.00184456	1.80771	up		NA	0.528681	normal
XLOC_089140	0.00154669	1.80649	up		NA	0.211359	normal
XLOC_031822	1.1564e-06	1.80539	up		0.19323	0.884983	normal
XLOC_076397	0.00476297	1.80538	up		NA	NA	NA
XLOC_078290	0.000260118	1.80499	up		NA	1.20755	normal
XLOC_033108	0.00320757	1.80488	up		NA	0.610697	normal
XLOC_018375	2.21456e-06	1.80481	up		0.184932	0.798203	normal
XLOC_023811	0.00117906	1.804	up		0.634514	0.480375	normal
XLOC_043193	0.00213135	1.80362	up		NA	-0.206946	normal
XLOC_043579	0.00487867	1.80353	up		NA	0.928694	normal
XLOC_039660	7.2735e-05	1.80332	up		0.42444	0.638116	normal
XLOC_062835	0.00454605	1.80196	up		NA	NA	NA
XLOC_080294	0.000695715	1.80192	up		NA	0.693626	normal
XLOC_026684	0.00495653	1.80006	up		NA	NA	NA
XLOC_047503	8.62899e-09	1.79935	up		0.603807	0.4098	normal
XLOC_002989	4.63307e-37	1.79894	up		0.116225	0.66699	normal
XLOC_040976	7.23976e-07	1.79849	up		0.670382	0.391785	normal
XLOC_020294	0.00503784	1.79664	up		NA	NA	NA
XLOC_044128	4.4096e-06	1.79612	up		0.0942127	0.997108	normal
XLOC_008080	4.14822e-16	1.79573	up		0.6952	0.451963	normal
XLOC_018641	0.00344547	1.79543	up		NA	1.34944	normal
XLOC_040970	4.18573e-06	1.79424	up		0.9324	0.126842	normal
XLOC_067169	1.54876e-05	1.79416	up		0.220335	0.822581	normal
XLOC_015550	0.00513725	1.79408	up		NA	NA	NA
XLOC_038901	2.04597e-20	1.79373	up		0.815433	0.179551	normal
XLOC_002601	4.1272e-10	1.79353	up		0.822054	0.250068	normal
XLOC_074767	0.00448106	1.79278	up		NA	NA	NA
XLOC_045088	0.00283391	1.79194	up		NA	0.200504	normal
XLOC_024467	4.96391e-07	1.79176	up		0.917371	0.157182	normal
XLOC_069234	0.00479847	1.79109	up		NA	NA	NA
XLOC_018633	5.19133e-16	1.79063	up		0.0732423	0.788496	normal
XLOC_024537	0.0036972	1.7897	up		NA	-0.247718	normal
XLOC_040983	0.00208515	1.78798	up		NA	0.100323	normal
XLOC_052638	7.23976e-07	1.78788	up		0.895217	0.204885	normal
XLOC_057708	2.25376e-07	1.78721	up		0.787997	0.311991	normal
XLOC_012798	0.00020563	1.78644	up		NA	0.466735	normal
XLOC_054906	1.17472e-05	1.78502	up		0.196635	0.88912	normal
XLOC_044275	0.00126629	1.78385	up		NA	0.602902	normal
XLOC_075254	0.00207715	1.78383	up		NA	-0.0237343	normal
XLOC_046935	0.000213964	1.78346	up		0.905161	0.18583	normal
XLOC_031672	0.000154357	1.78327	up		0.763143	0.379097	normal
XLOC_022058	5.5577e-33	1.78317	up		0.265277	0.821029	normal
XLOC_053073	0.00510506	1.78275	up		NA	NA	NA
XLOC_026667	0.00509196	1.78247	up		NA	NA	NA
XLOC_072965	0.0054544	1.78245	up		NA	NA	NA
XLOC_015646	8.67502e-08	1.7823	up		0.41889	0.55416	normal
XLOC_039662	0.000696567	1.78229	up		NA	0.782178	normal
XLOC_012808	0.00510817	1.78185	up		NA	NA	NA
XLOC_050054	1.44672e-31	1.78112	up		0.362045	0.449902	normal
XLOC_094179	0.00014497	1.78026	up		0.30454	0.747898	normal
XLOC_060109	1.93829e-14	1.77942	up		0.651514	0.486151	normal
XLOC_048936	0.00022933	1.77791	up		NA	0.692511	normal
XLOC_014128	2.53995e-06	1.77756	up		0.0761289	0.978157	normal
XLOC_082441	0.00393328	1.77741	up		NA	-0.08357	normal
XLOC_078602	0.00570253	1.77739	up		NA	NA	NA
XLOC_035400	0.000126884	1.77691	up		0.0864186	1.03573	normal
XLOC_003749	0.000640684	1.77652	up		NA	1.94939	normal
XLOC_015527	0.00565376	1.77618	up		NA	NA	NA
XLOC_090170	6.19279e-17	1.77571	up		0.0646216	0.781753	normal
XLOC_049846	0.00441956	1.77516	up		NA	NA	NA
XLOC_052392	7.15394e-06	1.77502	up		0.863271	0.235153	normal
XLOC_032026	0.00534566	1.77501	up		NA	NA	NA
XLOC_011769	0.00534279	1.77392	up		NA	0.726972	normal
XLOC_089606	5.44584e-16	1.77382	up		0.128762	0.72977	normal
XLOC_036170	0.00435355	1.77263	up		NA	0.728326	normal
XLOC_071564	6.16455e-22	1.77239	up		0.358221	0.369516	normal
XLOC_031473	4.62901e-26	1.77094	up		0.051581	0.877314	normal
XLOC_023359	4.98152e-15	1.77059	up		0.23446	0.694867	normal
XLOC_060291	8.93868e-05	1.76863	up		0.570299	0.545832	normal
XLOC_005259	0.00497385	1.76619	up		NA	0.0151745	normal
XLOC_040971	0.00233849	1.76554	up		NA	-0.143537	normal
XLOC_002951	0.000371215	1.76521	up		NA	0.464251	normal
XLOC_069148	0.00562272	1.76516	up		NA	NA	NA
XLOC_023890	5.24275e-13	1.76498	up		0.722861	0.410558	normal
XLOC_029476	0.00609314	1.76472	up		NA	0.0323755	normal
XLOC_037389	0.00403586	1.76454	up		NA	-0.214021	normal
XLOC_051611	0.000569824	1.76351	up		0.602498	0.511348	normal
XLOC_029328	0.001828	1.76346	up		NA	0.824327	normal
XLOC_003287	0.00178222	1.76186	up		NA	0.457313	normal
XLOC_017783	0.00602503	1.76116	up		NA	NA	NA
XLOC_040979	0.00628929	1.76113	up		NA	-0.0779401	normal
XLOC_073187	8.79737e-20	1.75976	up		0.521455	0.59072	normal
XLOC_021778	0.00528957	1.75867	up		NA	0.172263	normal
XLOC_042078	2.25028e-10	1.75822	up		0.403679	0.595903	normal
XLOC_047960	0.0001846	1.75805	up		0.291231	0.752957	normal
XLOC_032448	1.417e-09	1.75694	up		0.127505	0.824512	normal
XLOC_037378	0.00146839	1.75544	up		NA	0.767584	normal
XLOC_027238	4.43035e-06	1.75462	up		0.680788	0.421639	normal
XLOC_033996	0.00652267	1.7531	up		NA	NA	NA
XLOC_044985	1.65107e-06	1.74851	up		0.78898	0.324509	normal
XLOC_055195	3.06686e-05	1.74833	up		0.753507	0.381582	normal
XLOC_001955	7.63328e-09	1.74748	up		0.170543	0.859276	normal
XLOC_036399	0.000874851	1.74741	up		NA	0.540157	normal
XLOC_053702	0.00514834	1.7464	up		NA	0.152025	normal
XLOC_031872	2.35675e-05	1.7443	up		0.270218	0.775838	normal
XLOC_040934	1.31778e-06	1.74266	up		0.259132	0.705221	normal
XLOC_089091	0.00525036	1.74232	up		NA	0.827633	normal
XLOC_075272	0.000256993	1.74186	up		0.721969	-0.359715	normal
XLOC_069144	0.00706155	1.74126	up		NA	NA	NA
XLOC_002709	1.78119e-11	1.74119	up		0.0587825	0.953782	normal
XLOC_032760	0.00129883	1.74017	up		NA	0.806076	normal
XLOC_001762	0.000770502	1.73952	up		NA	0.409297	normal
XLOC_014309	0.00602026	1.73863	up		NA	0.20682	normal
XLOC_091594	0.00443164	1.73845	up		NA	-0.0960093	normal
XLOC_037437	0.00609103	1.73717	up		NA	0.433143	normal
XLOC_029753	0.00726387	1.73667	up		NA	NA	NA
XLOC_091572	0.0073051	1.73611	up		NA	NA	NA
XLOC_029416	1.69643e-14	1.73547	up		0.904169	0.145078	normal
XLOC_067972	1.33874e-10	1.73482	up		0.584381	0.531522	normal
XLOC_040964	0.00651003	1.73469	up		NA	-0.178095	normal
XLOC_078545	0.000144127	1.73359	up		NA	0.594422	normal
XLOC_049854	5.79741e-10	1.72993	up		0.157309	0.740463	normal
XLOC_051609	0.00656212	1.72992	up		NA	0.43285	normal
XLOC_022389	1.59584e-10	1.72954	up		0.181501	0.752443	normal
XLOC_020301	0.00755264	1.72798	up		NA	NA	NA
XLOC_087179	0.00767436	1.72744	up		NA	0.0178713	normal
XLOC_000676	0.00251273	1.72713	up		NA	0.575931	normal
XLOC_000534	0.00389537	1.72505	up		NA	0.455997	normal
XLOC_012405	3.50002e-07	1.72405	up		0.0855316	0.938603	normal
XLOC_057256	0.00769071	1.72238	up		NA	-0.108205	normal
XLOC_032599	0.000116254	1.72013	up		0.411184	0.629865	normal
XLOC_084377	3.33406e-05	1.71992	up		NA	1.08344	normal
XLOC_071932	6.30854e-21	1.71989	up		0.282287	0.486236	normal
XLOC_074252	0.00800137	1.71938	up		NA	NA	NA
XLOC_044881	1.52478e-11	1.71763	up		0.149961	0.848773	normal
XLOC_085336	0.00454605	1.71503	up		NA	0.775334	normal
XLOC_040972	0.0063063	1.71454	up		NA	0.420536	normal
XLOC_085127	6.46946e-05	1.7143	up		0.921127	0.150344	normal
XLOC_038695	0.00831042	1.71315	up		NA	NA	NA
XLOC_024539	0.00091472	1.71167	up		NA	-0.467319	normal
XLOC_039077	0.000268005	1.71139	up		0.580037	0.518646	normal
XLOC_082165	0.00249856	1.71123	up		NA	0.094274	normal
XLOC_075925	2.86717e-05	1.71057	up		0.555971	0.487104	normal
XLOC_022440	0.00102843	1.70984	up		0.749254	0.374758	normal
XLOC_038034	0.000177299	1.70984	up		NA	0.798815	normal
XLOC_071211	0.00768438	1.70888	up		NA	NA	NA
XLOC_092140	0.000481636	1.70744	up		NA	0.205439	normal
XLOC_062837	0.00186516	1.7069	up		NA	-0.0382592	normal
XLOC_061330	0.00189829	1.70655	up		NA	0.323093	normal
XLOC_008906	0.00870659	1.70584	up		NA	NA	NA
XLOC_061046	0.000797657	1.70387	up		NA	0.0746647	normal
XLOC_060455	4.86783e-05	1.70356	up		0.187382	0.790648	normal
XLOC_033430	0.00753461	1.70228	up		NA	-0.0207109	normal
XLOC_051088	0.0088797	1.70048	up		NA	NA	NA
XLOC_029754	0.00887453	1.70041	up		NA	NA	NA
XLOC_016905	0.00779083	1.70036	up		NA	0.146752	normal
XLOC_079546	1.87752e-11	1.69948	up		0.435715	0.652457	normal
XLOC_076943	0.00901056	1.69923	up		NA	0.767302	normal
XLOC_040974	4.84849e-06	1.69695	up		0.3989	0.567792	normal
XLOC_080915	5.04023e-11	1.69681	up		0.40039	0.694198	normal
XLOC_024865	0.000582816	1.69609	up		0.598934	0.486599	normal
XLOC_089701	4.24245e-19	1.69586	up		0.166371	0.678748	normal
XLOC_089826	3.7915e-06	1.6956	up		0.490446	0.546298	normal
XLOC_084523	0.00425205	1.69454	up		NA	0.631237	normal
XLOC_013149	6.19138e-17	1.69411	up		0.55071	0.322683	normal
XLOC_023050	0.000708338	1.69312	up		NA	0.927798	normal
XLOC_041740	5.75313e-08	1.69201	up		0.112859	0.935545	normal
XLOC_024862	3.94253e-05	1.69194	up		0.738407	0.360946	normal
XLOC_044800	1.22681e-17	1.68921	up		0.0906466	0.779324	normal
XLOC_045342	0.00207715	1.68915	up		0.0452525	-1.09872	down
XLOC_031987	0.00266583	1.68914	up		NA	0.792617	normal
XLOC_036297	0.00853966	1.689	up		NA	NA	NA
XLOC_050213	0.000699903	1.68899	up		NA	0.83597	normal
XLOC_082463	0.00526776	1.68882	up		NA	0.248295	normal
XLOC_048351	4.88008e-18	1.68833	up		0.14699	0.657924	normal
XLOC_031349	0.000296624	1.68674	up		0.937201	0.123112	normal
XLOC_071346	2.97293e-05	1.6862	up		0.946158	-0.0992012	normal
XLOC_076263	1.16225e-18	1.68462	up		0.923827	0.119276	normal
XLOC_078352	1.09365e-11	1.68402	up		0.739312	0.411659	normal
XLOC_069237	0.00948012	1.68373	up		NA	NA	NA
XLOC_019647	0.000117886	1.68306	up		NA	0.21448	normal
XLOC_009742	0.000700726	1.68271	up		NA	0.263509	normal
XLOC_075002	0.000850742	1.68256	up		NA	-0.143573	normal
XLOC_073457	0.00462947	1.68252	up		NA	NA	NA
XLOC_003515	4.43852e-05	1.68241	up		0.24395	0.825779	normal
XLOC_055160	6.32194e-07	1.68219	up		0.807218	0.278976	normal
XLOC_040057	0.00960041	1.68188	up		NA	0.593518	normal
XLOC_076282	0.000288044	1.68184	up		0.674694	-0.434446	normal
XLOC_053074	0.00357524	1.68171	up		NA	0.390014	normal
XLOC_006510	5.39726e-05	1.681	up		0.729213	0.378543	normal
XLOC_024871	0.00473966	1.68087	up		NA	0.739848	normal
XLOC_084209	1.64277e-20	1.68069	up		0.065762	0.742777	normal
XLOC_070497	0.00272518	1.68024	up		NA	0.483718	normal
XLOC_089784	4.04e-06	1.67937	up		0.863134	0.253992	normal
XLOC_069604	0.00921238	1.6791	up		NA	0.671049	normal
XLOC_013312	6.67015e-05	1.67644	up		0.0982992	1.03557	normal
XLOC_066046	1.97932e-06	1.67552	up		0.769573	0.309017	normal
XLOC_080462	0.00496423	1.67432	up		NA	0.533106	normal
XLOC_086355	0.00298244	1.67426	up		NA	0.268682	normal
XLOC_096170	0.0102339	1.67377	up		NA	NA	NA
XLOC_012209	0.000117833	1.67299	up		0.63384	0.478921	normal
XLOC_015116	0.00864876	1.67296	up		NA	NA	NA
XLOC_069493	0.00607102	1.67215	up		NA	-0.050572	normal
XLOC_022929	0.00176684	1.6713	up		NA	0.544264	normal
XLOC_015543	6.71619e-13	1.67048	up		0.851181	0.188581	normal
XLOC_002598	9.80372e-10	1.6696	up		0.373958	0.515332	normal
XLOC_090169	0.000792895	1.66921	up		0.247479	0.75633	normal
XLOC_031862	1.93733e-05	1.66889	up		0.0635085	0.961255	normal
XLOC_084670	4.09249e-27	1.66841	up		0.0904287	1.03681	normal
XLOC_061687	0.00602033	1.66783	up		NA	0.854871	normal
XLOC_085313	0.00927422	1.66764	up		NA	0.273475	normal
XLOC_032025	0.000334343	1.66617	up		NA	0.925202	normal
XLOC_076896	0.000332396	1.66581	up		0.467669	0.637789	normal
XLOC_088644	0.00781938	1.66525	up		NA	NA	NA
XLOC_044859	2.28117e-15	1.66429	up		0.0689588	0.880542	normal
XLOC_024659	0.0111724	1.66379	up		NA	NA	NA
XLOC_081644	0.010794	1.66349	up		NA	NA	NA
XLOC_092046	0.0112088	1.66316	up		NA	NA	NA
XLOC_084214	0.001487	1.66174	up		NA	0.737704	normal
XLOC_006511	0.0111728	1.66086	up		NA	NA	NA
XLOC_020169	0.00989644	1.66085	up		NA	NA	NA
XLOC_094855	2.00508e-09	1.66075	up		0.287059	0.688505	normal
XLOC_076280	0.00100461	1.66023	up		0.811979	-0.283895	normal
XLOC_044742	0.00180523	1.65871	up		NA	0.496713	normal
XLOC_033107	0.00632202	1.65725	up		NA	0.442028	normal
XLOC_048027	2.77224e-05	1.65655	up		0.946533	0.107256	normal
XLOC_013868	8.48731e-28	1.65629	up		0.152615	0.923765	normal
XLOC_033109	0.00433083	1.6561	up		NA	0.173264	normal
XLOC_012701	0.00216084	1.6557	up		NA	0.870969	normal
XLOC_068183	0.000183773	1.6553	up		0.488119	0.615585	normal
XLOC_031783	0.000117163	1.65478	up		0.965975	0.0711659	normal
XLOC_071233	0.00284305	1.65469	up		NA	0.579292	normal
XLOC_020314	0.0078953	1.65447	up		NA	NA	NA
XLOC_037394	0.00295111	1.65326	up		NA	0.345464	normal
XLOC_071628	0.00148014	1.65295	up		NA	0.698881	normal
XLOC_097655	0.0104055	1.65253	up		NA	NA	NA
XLOC_086193	0.0116575	1.65172	up		NA	NA	NA
XLOC_049250	0.00095747	1.65106	up		NA	0.953573	normal
XLOC_013171	1.14202e-11	1.65058	up		0.0741791	0.94473	normal
XLOC_073267	0.0100368	1.64989	up		NA	-0.160861	normal
XLOC_096549	0.01178	1.6494	up		NA	0.589764	normal
XLOC_043334	4.18815e-05	1.64876	up		0.507857	0.576536	normal
XLOC_031134	7.51075e-20	1.64838	up		0.193636	0.554961	normal
XLOC_061254	0.000120588	1.64837	up		0.622455	0.461711	normal
XLOC_027407	0.0117665	1.64819	up		NA	0.681601	normal
XLOC_038166	9.1424e-17	1.64761	up		0.529459	0.576812	normal
XLOC_032598	0.00162686	1.64755	up		NA	-0.0241346	normal
XLOC_077049	0.000594339	1.64684	up		NA	0.533396	normal
XLOC_011965	4.03705e-10	1.64597	up		0.643294	0.412632	normal
XLOC_018989	1.54811e-07	1.64568	up		0.347644	0.589077	normal
XLOC_029518	0.0105564	1.6452	up		NA	0.385403	normal
XLOC_040989	0.00789129	1.6447	up		NA	0.299163	normal
XLOC_062987	0.000100136	1.6445	up		0.942315	0.115017	normal
XLOC_014500	0.00475251	1.64423	up		NA	0.493104	normal
XLOC_073249	1.95615e-17	1.64399	up		0.103334	0.779596	normal
XLOC_071227	0.0120329	1.64396	up		NA	0.499108	normal
XLOC_009764	0.01258	1.64248	up		NA	-0.241984	normal
XLOC_018458	2.84753e-10	1.64188	up		0.463201	0.431095	normal
XLOC_082443	0.000743087	1.64127	up		NA	0.413538	normal
XLOC_014210	1.49062e-24	1.63812	up		0.0628068	0.769033	normal
XLOC_017165	0.00608376	1.63702	up		NA	0.548753	normal
XLOC_082465	0.00265098	1.63697	up		NA	0.438607	normal
XLOC_033718	0.0127578	1.63575	up		NA	-0.145597	normal
XLOC_080516	0.0127578	1.63575	up		NA	NA	NA
XLOC_083561	0.000544411	1.63523	up		NA	0.962196	normal
XLOC_086199	0.0114035	1.63465	up		NA	NA	NA
XLOC_092011	0.00303116	1.63419	up		NA	0.155765	normal
XLOC_029930	0.0129713	1.63364	up		NA	NA	NA
XLOC_006515	0.00125424	1.63351	up		NA	-0.194141	normal
XLOC_093835	0.00178484	1.63341	up		NA	0.830344	normal
XLOC_076261	2.47269e-10	1.63189	up		0.894016	0.164761	normal
XLOC_018401	0.0129095	1.63103	up		NA	NA	NA
XLOC_014793	6.94209e-10	1.6305	up		0.0949983	0.821176	normal
XLOC_024844	3.96426e-07	1.63048	up		0.555971	0.426266	normal
XLOC_026474	0.00208469	1.62981	up		0.680083	0.435279	normal
XLOC_040967	0.0132249	1.62917	up		NA	-0.0541335	normal
XLOC_097769	0.0117144	1.62839	up		NA	-0.147825	normal
XLOC_040375	0.00335703	1.62741	up		NA	0.661254	normal
XLOC_078601	0.0135539	1.62546	up		NA	0.921104	normal
XLOC_033797	0.0138828	1.62492	up		NA	-0.138936	normal
XLOC_021737	0.0119778	1.6244	up		NA	NA	NA
XLOC_043338	1.00309e-06	1.62418	up		0.497982	0.585476	normal
XLOC_027254	0.0107736	1.62391	up		NA	0.896517	normal
XLOC_040105	4.24973e-05	1.62383	up		0.48276	0.561295	normal
XLOC_007776	8.84889e-06	1.6235	up		0.343432	0.694704	normal
XLOC_083251	0.0136287	1.62349	up		NA	NA	NA
XLOC_031894	0.00979486	1.62266	up		NA	NA	NA
XLOC_080297	5.80934e-22	1.62261	up		0.13715	0.925047	normal
XLOC_031246	6.55652e-05	1.62106	up		NA	0.784256	normal
XLOC_081630	0.0142418	1.62068	up		NA	NA	NA
XLOC_088299	3.14074e-13	1.61977	up		0.358471	0.467121	normal
XLOC_002554	1.4357e-23	1.61965	up		0.359765	0.456921	normal
XLOC_035728	0.013941	1.61945	up		NA	NA	NA
XLOC_014795	0.0140476	1.61909	up		NA	0.812966	normal
XLOC_007208	0.000980057	1.61849	up		0.968802	0.0671829	normal
XLOC_009436	5.78895e-06	1.61809	up		0.638609	0.464271	normal
XLOC_077048	1.40897e-16	1.61789	up		0.377723	0.691815	normal
XLOC_054785	0.00354992	1.61773	up		NA	0.786857	normal
XLOC_071519	0.0124352	1.61706	up		NA	NA	NA
XLOC_093123	6.81799e-06	1.61695	up		0.498229	0.51043	normal
XLOC_038228	0.0146452	1.61599	up		NA	NA	NA
XLOC_042168	6.60114e-09	1.61429	up		0.260983	0.564426	normal
XLOC_031888	0.00586528	1.6135	up		NA	0.775381	normal
XLOC_070338	1.07759e-08	1.61267	up		0.474169	0.445802	normal
XLOC_065351	0.00291948	1.61158	up		NA	0.896562	normal
XLOC_097659	0.0145507	1.61149	up		NA	0.0318212	normal
XLOC_032758	0.0026879	1.61138	up		NA	0.996692	normal
XLOC_043194	0.00606928	1.6111	up		NA	0.516772	normal
XLOC_024511	0.0129022	1.61055	up		NA	NA	NA
XLOC_067245	0.00506507	1.61031	up		NA	0.435208	normal
XLOC_003034	1.49084e-09	1.61023	up		0.476224	0.558459	normal
XLOC_037854	0.0151734	1.60937	up		NA	NA	NA
XLOC_007214	0.00127604	1.60854	up		0.93395	0.130638	normal
XLOC_077651	0.00694353	1.60774	up		NA	0.692766	normal
XLOC_086257	0.0128016	1.60729	up		NA	NA	NA
XLOC_037403	1.95368e-11	1.60678	up		0.413405	0.522424	normal
XLOC_013024	0.010746	1.60667	up		NA	NA	NA
XLOC_034056	1.93733e-05	1.60664	up		0.991301	-0.0223898	normal
XLOC_007498	0.000829234	1.60627	up		NA	0.437097	normal
XLOC_049632	0.0013909	1.60453	up		NA	0.723906	normal
XLOC_086095	0.0156491	1.60366	up		NA	NA	NA
XLOC_034381	1.01254e-13	1.60334	up		0.162074	0.689404	normal
XLOC_064684	0.00530126	1.60287	up		NA	0.32763	normal
XLOC_089604	0.0156798	1.60241	up		NA	NA	NA
XLOC_081499	0.0152794	1.60192	up		NA	NA	NA
XLOC_037391	0.00500934	1.60179	up		NA	0.743853	normal
XLOC_032765	0.0119053	1.60142	up		NA	0.713277	normal
XLOC_040965	0.000462082	1.60131	up		0.924167	-0.153459	normal
XLOC_070516	2.25028e-10	1.60081	up		0.0645134	0.996467	normal
XLOC_029465	0.00888148	1.60046	up		NA	-0.10027	normal
XLOC_064211	2.9593e-25	1.59996	up		0.976127	-0.06071	normal
XLOC_013850	0.0002345	1.59906	up		0.822115	0.298395	normal
XLOC_005559	0.00551176	1.59891	up		NA	0.397316	normal
XLOC_034634	1.27056e-14	1.59682	up		0.309499	0.774394	normal
XLOC_000814	0.000980183	1.59656	up		0.927518	0.149032	normal
XLOC_067678	1.43784e-12	1.59603	up		0.483894	0.626928	normal
XLOC_032182	2.18364e-17	1.59603	up		0.759927	0.374662	normal
XLOC_037393	0.0156987	1.59357	up		NA	0.148004	normal
XLOC_025206	0.0155829	1.59217	up		NA	0.183564	normal
XLOC_077678	2.21934e-06	1.59206	up		0.127079	0.918971	normal
XLOC_031997	9.63337e-12	1.59169	up		0.137809	0.688732	normal
XLOC_047167	0.000703091	1.59153	up		NA	0.264091	normal
XLOC_011148	2.47859e-08	1.5913	up		0.263617	0.646936	normal
XLOC_026436	0.00814138	1.59033	up		NA	0.207938	normal
XLOC_024860	2.36326e-05	1.58958	up		0.829831	0.267527	normal
XLOC_025599	0.0162848	1.58864	up		NA	NA	NA
XLOC_028938	0.00171399	1.58774	up		0.563058	0.562557	normal
XLOC_041929	1.76121e-10	1.58649	up		0.0590455	0.964388	normal
XLOC_070051	0.0079802	1.58597	up		NA	0.496283	normal
XLOC_027367	0.0173178	1.58493	up		NA	NA	NA
XLOC_032600	0.00858125	1.5829	up		NA	0.15361	normal
XLOC_029758	0.0172817	1.58279	up		NA	NA	NA
XLOC_065762	2.63236e-08	1.58256	up		0.569422	0.40728	normal
XLOC_020170	0.0169093	1.58227	up		NA	NA	NA
XLOC_028264	0.00969723	1.58227	up		NA	0.244945	normal
XLOC_064604	0.00614807	1.58143	up		NA	-0.0478138	normal
XLOC_032478	3.2037e-42	1.58139	up		0.127079	0.916474	normal
XLOC_064528	0.0167559	1.58082	up		NA	-0.0707544	normal
XLOC_029918	0.00131012	1.58045	up		0.9324	-0.145293	normal
XLOC_091601	0.000881764	1.58038	up		NA	0.199537	normal
XLOC_065037	2.16032e-10	1.58012	up		0.420306	0.503417	normal
XLOC_074441	0.0136554	1.58001	up		NA	1.20418	normal
XLOC_013783	5.72869e-09	1.57991	up		0.0533759	0.836607	normal
XLOC_059438	1.94207e-11	1.57929	up		0.081291	0.865448	normal
XLOC_077936	0.0176732	1.5791	up		NA	0.0693382	normal
XLOC_008903	1.32178e-05	1.57877	up		0.0599962	1.05718	normal
XLOC_054754	0.000317627	1.57867	up		0.236275	0.827814	normal
XLOC_071589	4.62445e-08	1.57803	up		0.49974	0.51999	normal
XLOC_015557	0.0174652	1.57755	up		NA	NA	NA
XLOC_012792	0.0175695	1.57634	up		NA	NA	NA
XLOC_032057	0.0181243	1.57622	up		NA	-0.455826	normal
XLOC_028683	1.83177e-05	1.57578	up		0.638942	0.466057	normal
XLOC_074462	0.01709	1.57541	up		NA	0.0583113	normal
XLOC_071059	0.0173847	1.57487	up		NA	0.348057	normal
XLOC_032073	2.51043e-07	1.57452	up		0.0583498	0.967536	normal
XLOC_081292	0.0181935	1.57428	up		NA	1.20989	normal
XLOC_054213	0.00190555	1.57387	up		NA	1.05909	normal
XLOC_081294	0.0144019	1.57375	up		NA	NA	NA
XLOC_064279	0.0155933	1.57347	up		NA	0.211475	normal
XLOC_092220	0.0178053	1.57324	up		NA	-0.195331	normal
XLOC_069207	0.0184656	1.57229	up		NA	NA	NA
XLOC_018430	2.46957e-07	1.57206	up		0.757191	0.318016	normal
XLOC_076241	0.0158715	1.57148	up		NA	0.33361	normal
XLOC_011773	0.00755637	1.57094	up		NA	0.451473	normal
XLOC_068981	0.018075	1.57036	up		NA	-0.552416	normal
XLOC_040984	0.0164739	1.57035	up		NA	0.169224	normal
XLOC_023411	0.00543897	1.57004	up		NA	0.832581	normal
XLOC_075831	0.01001	1.56897	up		NA	0.602912	normal
XLOC_024855	0.015868	1.56861	up		NA	NA	NA
XLOC_015561	0.0189192	1.56828	up		NA	NA	NA
XLOC_029933	0.0163384	1.56781	up		NA	-0.0987379	normal
XLOC_052567	0.00157954	1.56758	up		NA	0.256055	normal
XLOC_022596	0.00647985	1.56707	up		NA	0.502234	normal
XLOC_082639	0.0004428	1.56574	up		0.317108	0.637531	normal
XLOC_024527	0.0184095	1.56564	up		NA	NA	NA
XLOC_037858	1.02333e-08	1.56554	up		0.376389	0.474753	normal
XLOC_049203	1.5117e-07	1.56484	up		0.476704	0.577511	normal
XLOC_064193	0.0184656	1.56456	up		NA	NA	NA
XLOC_076440	0.00898063	1.56392	up		NA	0.31212	normal
XLOC_042051	0.0191024	1.56314	up		NA	NA	NA
XLOC_031876	0.00895644	1.56268	up		NA	0.497859	normal
XLOC_021576	0.0060582	1.56265	up		NA	-0.197005	normal
XLOC_029752	0.019494	1.56217	up		NA	NA	NA
XLOC_012268	3.38487e-19	1.56165	up		0.505438	0.609835	normal
XLOC_076285	0.00666656	1.56158	up		NA	-0.158201	normal
XLOC_051020	0.0183797	1.56154	up		NA	0.0747331	normal
XLOC_040690	0.00641803	1.56131	up		0.926496	-0.150925	normal
XLOC_031861	3.25877e-05	1.56037	up		0.346299	0.644673	normal
XLOC_064532	3.58239e-08	1.56021	up		0.914868	0.126738	normal
XLOC_037985	0.0165452	1.55996	up		NA	NA	NA
XLOC_056377	0.00143556	1.55989	up		NA	0.143638	normal
XLOC_036577	0.0189693	1.55825	up		NA	-0.0214069	normal
XLOC_076298	0.00187596	1.55805	up		0.852362	0.258877	normal
XLOC_076259	4.43912e-09	1.55685	up		0.768095	0.29731	normal
XLOC_092048	0.0167624	1.55678	up		NA	NA	NA
XLOC_056159	0.00442228	1.55567	up		NA	0.740311	normal
XLOC_037392	0.012003	1.55564	up		NA	0.375889	normal
XLOC_029417	7.91455e-12	1.55561	up		0.966175	-0.0503922	normal
XLOC_029431	0.00124932	1.55546	up		0.973616	0.0601258	normal
XLOC_032761	0.0202758	1.55456	up		NA	NA	NA
XLOC_071802	9.89454e-05	1.55428	up		0.150613	0.914912	normal
XLOC_052211	5.02586e-20	1.55419	up		0.776758	0.369289	normal
XLOC_026659	0.019351	1.55367	up		NA	NA	NA
XLOC_094689	1.43323e-08	1.55358	up		0.0819863	0.880557	normal
XLOC_083935	2.50252e-15	1.55297	up		0.73758	0.251287	normal
XLOC_083294	0.00715432	1.55253	up		0.750025	0.383375	normal
XLOC_033941	0.017979	1.55235	up		NA	-0.215781	normal
XLOC_070348	0.0205973	1.55219	up		NA	NA	NA
XLOC_077813	1.78916e-15	1.55205	up		0.863938	0.158051	normal
XLOC_022148	0.000592514	1.55194	up		0.771073	0.313813	normal
XLOC_037646	0.00214765	1.55114	up		NA	-0.0547486	normal
XLOC_071232	0.0186282	1.54998	up		NA	NA	NA
XLOC_079534	7.48593e-07	1.54924	up		0.0796302	0.941874	normal
XLOC_048017	3.83619e-05	1.54901	up		0.42605	0.592096	normal
XLOC_075262	0.00602915	1.54889	up		NA	-0.0201675	normal
XLOC_093074	0.0182853	1.54876	up		NA	0.108589	normal
XLOC_021192	0.0195753	1.54805	up		NA	NA	NA
XLOC_076265	0.00427941	1.54801	up		NA	-0.106708	normal
XLOC_096922	0.0176432	1.54696	up		NA	NA	NA
XLOC_083126	0.02023	1.54621	up		NA	NA	NA
XLOC_038312	9.70317e-17	1.54587	up		0.694923	0.439639	normal
XLOC_055502	1.92663e-08	1.54572	up		0.501124	0.452161	normal
XLOC_077727	1.94629e-14	1.54558	up		0.309787	0.562693	normal
XLOC_001529	0.00242018	1.54554	up		NA	0.773554	normal
XLOC_000540	0.00847527	1.54531	up		NA	0.554138	normal
XLOC_024859	0.0200293	1.54474	up		NA	0.351012	normal
XLOC_000784	1.95615e-22	1.54458	up		0.0829875	0.728823	normal
XLOC_070183	0.00365707	1.54201	up		NA	-0.140677	normal
XLOC_033381	3.43568e-05	1.54038	up		0.668888	0.434782	normal
XLOC_028263	1.1439e-06	1.54026	up		0.891128	0.176567	normal
XLOC_086899	0.0179096	1.53832	up		NA	NA	NA
XLOC_053046	0.0035191	1.5366	up		NA	0.478828	normal
XLOC_026115	0.022205	1.5365	up		NA	NA	NA
XLOC_006870	0.0170481	1.53612	up		NA	0.278463	normal
XLOC_037802	7.6273e-08	1.53605	up		0.174951	0.795461	normal
XLOC_031184	0.00191205	1.53524	up		0.24953	0.826977	normal
XLOC_074828	0.0224649	1.53475	up		NA	NA	NA
XLOC_055880	0.0181022	1.53454	up		NA	NA	NA
XLOC_033168	0.0202758	1.53429	up		NA	0.638585	normal
XLOC_018812	0.0214305	1.53382	up		NA	NA	NA
XLOC_010772	0.00132252	1.53351	up		0.26629	0.760877	normal
XLOC_048321	1.12797e-23	1.53332	up		0.132684	0.928548	normal
XLOC_010366	0.00819431	1.53314	up		0.929211	0.137928	normal
XLOC_067971	8.50627e-16	1.53302	up		0.243311	0.848676	normal
XLOC_076399	0.0220583	1.53279	up		NA	NA	NA
XLOC_044113	0.0227776	1.53227	up		NA	NA	NA
XLOC_050000	0.0143168	1.53199	up		NA	0.720411	normal
XLOC_092049	0.0227855	1.53198	up		NA	NA	NA
XLOC_036295	0.0228395	1.5319	up		NA	NA	NA
XLOC_011363	0.00253325	1.53116	up		0.942315	-0.116823	normal
XLOC_047162	0.00625271	1.53045	up		NA	1.07973	normal
XLOC_079516	0.00732143	1.53043	up		NA	0.329828	normal
XLOC_008702	0.00439653	1.52951	up		NA	0.0796931	normal
XLOC_006739	0.0137451	1.52905	up		NA	-0.215146	normal
XLOC_050900	0.0194418	1.52874	up		NA	-0.42458	normal
XLOC_054908	0.00858421	1.5287	up		NA	0.840425	normal
XLOC_080514	5.81181e-16	1.52868	up		0.0628068	0.531462	normal
XLOC_094090	0.00858868	1.52825	up		NA	0.989839	normal
XLOC_009634	0.000103336	1.52817	up		0.409886	0.682296	normal
XLOC_077712	0.0200063	1.52751	up		NA	0.131231	normal
XLOC_005607	1.42081e-05	1.52739	up		0.753543	0.328387	normal
XLOC_088846	1.37939e-12	1.52733	up		0.108802	0.765163	normal
XLOC_033288	0.00995885	1.52654	up		NA	0.676278	normal
XLOC_008526	0.00150656	1.52595	up		0.755826	0.371839	normal
XLOC_079124	0.0220609	1.52447	up		NA	NA	NA
XLOC_021654	0.000966807	1.52446	up		0.753373	0.38073	normal
XLOC_096445	0.0211645	1.52368	up		NA	0.816582	normal
XLOC_031882	0.0229392	1.52175	up		NA	NA	NA
XLOC_079532	7.06693e-07	1.52089	up		0.279335	0.640629	normal
XLOC_028283	0.000353482	1.51979	up		NA	0.963437	normal
XLOC_041981	0.000254205	1.51926	up		NA	0.72823	normal
XLOC_091598	0.00563482	1.51918	up		NA	0.0807661	normal
XLOC_082164	1.55954e-09	1.51865	up		0.93887	0.091154	normal
XLOC_074263	0.0245041	1.51847	up		NA	NA	NA
XLOC_041013	0.0199751	1.51839	up		NA	NA	NA
XLOC_021201	0.0201392	1.51818	up		NA	NA	NA
XLOC_078192	0.0201781	1.51807	up		NA	NA	NA
XLOC_093186	0.0201781	1.51807	up		NA	NA	NA
XLOC_006509	0.0236027	1.51687	up		NA	0.6777	normal
XLOC_078332	4.4571e-17	1.51656	up		0.303747	0.562611	normal
XLOC_083274	0.00155972	1.51609	up		0.816971	0.293989	normal
XLOC_080972	0.0113768	1.51595	up		NA	0.241146	normal
XLOC_069235	0.0202294	1.51594	up		NA	NA	NA
XLOC_086194	0.0202294	1.51594	up		NA	NA	NA
XLOC_064059	0.00054103	1.51574	up		NA	0.9164	normal
XLOC_051443	0.0107358	1.51479	up		NA	-0.0761719	normal
XLOC_072693	0.00182415	1.51456	up		NA	0.399827	normal
XLOC_083403	1.31013e-24	1.51432	up		0.123319	0.939897	normal
XLOC_059634	0.0251008	1.51345	up		NA	NA	NA
XLOC_065568	0.00204142	1.51295	up		NA	0.951624	normal
XLOC_096631	0.00800137	1.51294	up		NA	0.159948	normal
XLOC_033335	0.0190487	1.51289	up		NA	0.423273	normal
XLOC_084799	0.00775395	1.51286	up		0.553763	0.574077	normal
XLOC_083880	0.00107561	1.51275	up		0.986557	-0.0368335	normal
XLOC_082162	2.6316e-08	1.51275	up		0.958028	0.0688938	normal
XLOC_060719	2.98605e-07	1.5124	up		0.0924091	0.920574	normal
XLOC_043430	0.0243	1.51152	up		NA	NA	NA
XLOC_030681	0.00186516	1.51152	up		NA	0.653096	normal
XLOC_040987	0.00391002	1.51096	up		0.929676	0.137831	normal
XLOC_056770	7.25825e-28	1.50982	up		0.0522563	0.750468	normal
XLOC_032122	0.00308021	1.50932	up		NA	0.473657	normal
XLOC_074447	0.000677072	1.50871	up		0.058902	1.14285	normal
XLOC_084487	5.36772e-12	1.50842	up		0.278658	0.600815	normal
XLOC_001602	0.0254714	1.50598	up		NA	0.564275	normal
XLOC_061853	0.0214948	1.50547	up		NA	NA	NA
XLOC_034672	0.0241887	1.50543	up		NA	NA	NA
XLOC_061992	2.75533e-21	1.50536	up		0.167692	0.658994	normal
XLOC_000725	0.00146339	1.50536	up		NA	0.0272706	normal
XLOC_013779	1.7898e-06	1.50499	up		0.179679	0.670965	normal
XLOC_028947	0.000867967	1.50453	up		0.18004	0.857135	normal
XLOC_016983	0.0248594	1.503	up		NA	0.457983	normal
XLOC_009738	6.19036e-09	1.50211	up		0.780082	0.271282	normal
XLOC_000431	5.62578e-06	1.5017	up		0.422858	0.569581	normal
XLOC_021200	0.0215855	1.50128	up		NA	NA	NA
XLOC_032601	0.0150508	1.50101	up		NA	0.560228	normal
XLOC_078026	1.81743e-05	1.50094	up		0.716922	0.318006	normal
XLOC_088648	0.000255919	1.50088	up		0.644368	0.466593	normal
XLOC_051666	0.00163396	1.50015	up		0.691111	0.399101	normal
XLOC_063584	0.0240833	1.49959	up		NA	-0.211088	normal
XLOC_081084	0.0268674	1.49939	up		NA	NA	NA
XLOC_040939	0.0217938	1.49928	up		NA	NA	NA
XLOC_082168	0.00889097	1.49855	up		NA	0.331903	normal
XLOC_085264	1.64193e-10	1.49813	up		0.124609	0.635412	normal
XLOC_054846	9.07457e-21	1.49812	up		0.0524904	0.853011	normal
XLOC_021033	0.0213319	1.49793	up		NA	-0.397306	normal
XLOC_065553	0.0271779	1.49774	up		NA	NA	NA
XLOC_041559	5.64576e-05	1.49751	up		0.123319	0.860798	normal
XLOC_029477	0.0259497	1.49662	up		NA	-0.253169	normal
XLOC_010042	0.0176216	1.49627	up		NA	-0.0630885	normal
XLOC_000653	6.77678e-06	1.49596	up		0.711922	0.36866	normal
XLOC_080361	1.36916e-11	1.4951	up		0.8512	0.186334	normal
XLOC_038925	0.00585192	1.49492	up		NA	0.627778	normal
XLOC_005606	2.76994e-06	1.49453	up		0.858108	0.201331	normal
XLOC_020302	0.027713	1.49417	up		NA	NA	NA
XLOC_047508	0.027619	1.49411	up		NA	0.372514	normal
XLOC_032746	0.00706155	1.49376	up		NA	0.462549	normal
XLOC_009740	2.3875e-06	1.49334	up		0.46691	0.45797	normal
XLOC_096121	8.32691e-14	1.49259	up		0.170782	0.644485	normal
XLOC_076718	4.90158e-06	1.49208	up		0.784726	0.309351	normal
XLOC_083808	0.0278736	1.49206	up		NA	NA	NA
XLOC_060446	0.000783184	1.49129	up		NA	0.180531	normal
XLOC_027128	1.69147e-11	1.49098	up		0.921131	0.119423	normal
XLOC_083992	1.00487e-08	1.49078	up		0.284074	0.662408	normal
XLOC_023045	9.45229e-21	1.49063	up		0.479359	0.634544	normal
XLOC_073371	3.56595e-07	1.49042	up		0.800614	0.217032	normal
XLOC_029325	0.0283402	1.49011	up		NA	NA	NA
XLOC_085649	0.0283402	1.49011	up		NA	NA	NA
XLOC_020027	0.0214031	1.4901	up		NA	0.388718	normal
XLOC_060310	2.30643e-08	1.49001	up		0.328839	0.605198	normal
XLOC_080983	4.69026e-19	1.48922	up		0.294191	0.443646	normal
XLOC_091254	0.00558603	1.48906	up		0.874141	0.22354	normal
XLOC_055455	0.00118018	1.48815	up		0.065233	1.05051	normal
XLOC_033436	0.023271	1.48814	up		NA	NA	NA
XLOC_057392	0.0178635	1.48789	up		NA	0.126467	normal
XLOC_010158	0.00309997	1.48761	up		0.689823	0.435025	normal
XLOC_096435	0.00265344	1.48757	up		NA	0.446345	normal
XLOC_032454	0.00374194	1.48733	up		NA	0.773652	normal
XLOC_088039	0.0287529	1.48707	up		NA	0.0651468	normal
XLOC_062226	0.0287179	1.48687	up		NA	NA	NA
XLOC_024854	0.0288395	1.48672	up		NA	0.0163151	normal
XLOC_088649	4.82022e-05	1.48621	up		0.859025	0.250238	normal
XLOC_010305	0.0288932	1.48567	up		NA	NA	NA
XLOC_097762	0.0136799	1.48512	up		NA	0.239815	normal
XLOC_071640	0.0124639	1.48504	up		NA	-0.348512	normal
XLOC_024481	4.41584e-09	1.48488	up		0.109877	0.83633	normal
XLOC_078260	0.00314882	1.48451	up		NA	1.24742	normal
XLOC_039303	0.0208615	1.48451	up		NA	0.415678	normal
XLOC_033384	0.000258671	1.48409	up		0.945881	0.11462	normal
XLOC_019999	0.0264062	1.48353	up		NA	0.380804	normal
XLOC_001543	1.41163e-19	1.48327	up		0.207209	0.598347	normal
XLOC_022417	0.0211996	1.4828	up		NA	0.523328	normal
XLOC_091631	0.0238253	1.48277	up		NA	NA	NA
XLOC_085380	0.027942	1.48265	up		NA	NA	NA
XLOC_029444	0.000972574	1.48236	up		0.941109	-0.118922	normal
XLOC_051023	0.0256572	1.48234	up		NA	NA	NA
XLOC_079003	1.34597e-08	1.48182	up		0.150855	0.813104	normal
XLOC_040926	0.0238145	1.4818	up		NA	NA	NA
XLOC_057035	1.82784e-16	1.48173	up		0.460837	0.413282	normal
XLOC_002703	0.0239327	1.48156	up		NA	NA	NA
XLOC_030680	0.0287161	1.48153	up		NA	NA	NA
XLOC_075256	2.42497e-11	1.48096	up		0.878976	-0.146346	normal
XLOC_091576	0.0240878	1.48045	up		NA	NA	NA
XLOC_041643	7.42443e-05	1.48037	up		0.364002	0.670725	normal
XLOC_028685	0.00898063	1.47989	up		NA	1.44688	normal
XLOC_024864	0.00529999	1.47988	up		NA	0.365409	normal
XLOC_079132	2.31656e-07	1.47966	up		0.970649	0.0600181	normal
XLOC_091603	0.000202186	1.47896	up		0.795545	0.310511	normal
XLOC_043240	5.15054e-06	1.47837	up		0.170284	0.752876	normal
XLOC_044278	0.00345593	1.47741	up		NA	0.599589	normal
XLOC_022441	0.0137992	1.47709	up		NA	0.465664	normal
XLOC_020135	0.0137647	1.47652	up		NA	-0.0389265	normal
XLOC_044793	4.16916e-08	1.47581	up		0.0983295	0.829727	normal
XLOC_020299	0.0187297	1.47494	up		NA	0.429505	normal
XLOC_090106	3.97269e-05	1.47471	up		0.570299	0.53882	normal
XLOC_037916	0.0296767	1.47466	up		NA	NA	NA
XLOC_029455	0.00297442	1.47421	up		0.831401	0.291822	normal
XLOC_096120	4.01177e-24	1.47383	up		0.49085	0.59707	normal
XLOC_032368	0.0288253	1.47351	up		NA	-0.289335	normal
XLOC_066359	3.15808e-20	1.47243	up		0.394454	0.490234	normal
XLOC_020285	0.0132687	1.47236	up		NA	0.706941	normal
XLOC_059722	0.0257079	1.47157	up		NA	NA	NA
XLOC_002184	0.0148378	1.47119	up		NA	0.823435	normal
XLOC_075275	0.0103829	1.47107	up		NA	-0.0899593	normal
XLOC_011149	0.0306879	1.47095	up		NA	0.399225	normal
XLOC_042522	0.00455077	1.47085	up		NA	-0.18704	normal
XLOC_033576	0.0301775	1.47072	up		NA	-0.304901	normal
XLOC_077944	2.88351e-09	1.47061	up		0.924377	0.116562	normal
XLOC_012745	0.0314058	1.46994	up		NA	NA	NA
XLOC_002505	4.1081e-05	1.46927	up		0.533379	0.56293	normal
XLOC_065834	3.03511e-11	1.46921	up		0.104952	0.803624	normal
XLOC_031389	0.000269273	1.46896	up		0.331206	0.712869	normal
XLOC_043263	0.0286581	1.46832	up		NA	0.460246	normal
XLOC_045563	0.0317079	1.46675	up		NA	NA	NA
XLOC_083247	0.0259353	1.46652	up		NA	0.660822	normal
XLOC_092015	0.0299135	1.46613	up		NA	0.238067	normal
XLOC_040945	0.031793	1.46606	up		NA	NA	NA
XLOC_045511	0.0288866	1.466	up		NA	0.7972	normal
XLOC_009750	0.0258814	1.46547	up		NA	NA	NA
XLOC_076250	0.00037513	1.46511	up		0.811476	0.298078	normal
XLOC_027047	5.26891e-07	1.46494	up		0.296125	0.580881	normal
XLOC_053488	0.0300845	1.46493	up		NA	NA	NA
XLOC_029453	0.0254714	1.46481	up		NA	-0.261696	normal
XLOC_002337	0.00725693	1.46432	up		NA	1.31836	normal
XLOC_089479	0.01203	1.4634	up		NA	-0.108654	normal
XLOC_082163	5.5407e-06	1.46335	up		0.99176	-0.0171531	normal
XLOC_013239	3.72781e-06	1.46204	up		0.125057	0.856314	normal
XLOC_011353	6.4914e-10	1.46175	up		0.926878	0.1142	normal
XLOC_076398	0.022771	1.46116	up		NA	1.20818	normal
XLOC_019654	0.012404	1.46075	up		NA	0.814926	normal
XLOC_062622	0.030098	1.46055	up		NA	NA	NA
XLOC_075844	0.0221014	1.4601	up		NA	-0.0664246	normal
XLOC_023449	1.34507e-05	1.45965	up		0.089298	0.961616	normal
XLOC_078595	9.2931e-14	1.45865	up		0.975416	0.0422597	normal
XLOC_050335	4.84603e-06	1.45785	up		0.0817002	0.892566	normal
XLOC_016205	0.00918698	1.45762	up		0.932233	-0.132054	normal
XLOC_088888	0.0028595	1.45734	up		0.11187	1.01015	normal
XLOC_087981	0.0323241	1.45682	up		NA	NA	NA
XLOC_088652	0.0192766	1.4568	up		NA	-0.0309499	normal
XLOC_064482	0.0219011	1.45575	up		NA	0.784783	normal
XLOC_032501	0.0267943	1.45559	up		NA	0.927709	normal
XLOC_082436	9.35186e-05	1.45536	up		0.850106	0.247415	normal
XLOC_053115	9.13186e-06	1.45487	up		0.751392	0.323345	normal
XLOC_076297	7.11267e-05	1.45471	up		0.776667	0.322717	normal
XLOC_059631	0.00089599	1.45445	up		0.995189	-0.0131376	normal
XLOC_011364	1.03897e-06	1.45414	up		0.650371	-0.317525	normal
XLOC_013685	0.0226621	1.45407	up		NA	0.2105	normal
XLOC_076273	0.0330267	1.45396	up		NA	0.256206	normal
XLOC_018680	0.0330942	1.45359	up		NA	0.596341	normal
XLOC_027229	3.35716e-20	1.45353	up		0.300915	0.553091	normal
XLOC_049041	0.0293841	1.45292	up		NA	0.425541	normal
XLOC_054645	2.39969e-07	1.45288	up		0.0778932	0.924138	normal
XLOC_007211	0.0119015	1.45271	up		NA	-0.125679	normal
XLOC_087713	0.0342889	1.4527	up		NA	NA	NA
XLOC_032750	0.00147508	1.45253	up		0.872999	0.235142	normal
XLOC_083270	0.0342275	1.4523	up		NA	-0.167607	normal
XLOC_006285	0.0111724	1.45184	up		NA	0.100817	normal
XLOC_057661	0.00606218	1.45137	up		0.986777	-0.0339132	normal
XLOC_045254	0.0336932	1.45137	up		NA	0.765587	normal
XLOC_011147	0.0304171	1.45093	up		NA	0.426221	normal
XLOC_023791	5.46087e-08	1.4507	up		0.0947801	0.847967	normal
XLOC_025311	0.00214676	1.45053	up		0.682196	0.431871	normal
XLOC_038342	8.22456e-09	1.45001	up		0.167817	0.671717	normal
XLOC_048526	0.00119983	1.44917	up		0.332942	0.722223	normal
XLOC_057705	0.00258954	1.44867	up		0.583723	0.527776	normal
XLOC_095824	2.92482e-05	1.44847	up		0.359368	0.654211	normal
XLOC_031255	0.0348182	1.4484	up		NA	NA	NA
XLOC_083222	0.0253141	1.44823	up		NA	0.463294	normal
XLOC_082171	0.000119684	1.44778	up		0.879632	-0.177345	normal
XLOC_032757	0.0162462	1.4476	up		NA	0.752128	normal
XLOC_076251	0.00639437	1.44757	up		0.968119	0.0741655	normal
XLOC_015738	0.0349538	1.44719	up		NA	0.170285	normal
XLOC_044122	2.71451e-16	1.44712	up		0.231032	0.596806	normal
XLOC_005350	0.0347742	1.44684	up		NA	0.0500932	normal
XLOC_029322	0.0331293	1.44631	up		NA	NA	NA
XLOC_074424	0.028286	1.44584	up		NA	NA	NA
XLOC_016458	0.0284913	1.44421	up		NA	0.256125	normal
XLOC_026881	0.0295728	1.4442	up		NA	0.629434	normal
XLOC_046937	1.4782e-05	1.44371	up		0.838911	0.243115	normal
XLOC_080333	0.000682507	1.44349	up		0.996649	-0.00750905	normal
XLOC_074465	0.00293946	1.44337	up		0.933714	0.132367	normal
XLOC_016252	0.0334049	1.44257	up		NA	NA	NA
XLOC_008166	0.00100923	1.44204	up		NA	0.992616	normal
XLOC_051669	4.62297e-19	1.44181	up		0.748835	0.268034	normal
XLOC_048824	0.00206602	1.44175	up		NA	0.552211	normal
XLOC_010548	0.0308354	1.4409	up		NA	0.0328001	normal
XLOC_050242	2.53075e-06	1.44069	up		0.177182	0.713918	normal
XLOC_032107	8.85269e-06	1.44057	up		0.276176	0.771248	normal
XLOC_009710	2.51295e-06	1.44056	up		0.710188	0.362497	normal
XLOC_032313	6.29821e-16	1.44036	up		0.168099	0.631737	normal
XLOC_051667	0.000221321	1.44014	up		0.945274	0.103572	normal
XLOC_011365	3.12396e-06	1.44002	up		0.810266	-0.262568	normal
XLOC_078574	0.0230125	1.43985	up		NA	0.324534	normal
XLOC_025598	0.0288324	1.43966	up		NA	NA	NA
XLOC_021182	0.0262189	1.43924	up		NA	NA	NA
XLOC_067831	0.00672095	1.43918	up		NA	-0.414273	normal
XLOC_035727	0.0288635	1.43906	up		NA	NA	NA
XLOC_029440	0.016623	1.43888	up		NA	-0.221887	normal
XLOC_080353	2.83127e-08	1.43818	up		0.488119	0.539272	normal
XLOC_077825	0.0345664	1.43733	up		NA	NA	NA
XLOC_002934	4.16459e-16	1.43691	up		0.98394	-0.0445939	normal
XLOC_076276	0.00968725	1.43686	up		0.98705	0.0329037	normal
XLOC_097481	0.0115695	1.43507	up		0.990193	0.0270975	normal
XLOC_064367	0.00448192	1.43478	up		NA	0.166896	normal
XLOC_013876	0.00149363	1.43388	up		0.924852	0.138589	normal
XLOC_029943	0.00300518	1.4338	up		0.858747	-0.245358	normal
XLOC_037396	0.0355291	1.43371	up		NA	0.0453847	normal
XLOC_092030	0.0344761	1.4335	up		NA	-0.0477941	normal
XLOC_091727	1.21457e-05	1.4334	up		0.916984	0.153115	normal
XLOC_031510	0.00154918	1.43275	up		0.229425	0.816501	normal
XLOC_089363	0.0366661	1.43271	up		NA	0.497291	normal
XLOC_086523	0.0379037	1.43257	up		NA	0.512863	normal
XLOC_046909	1.29412e-05	1.43231	up		0.226213	0.705131	normal
XLOC_097658	0.0380162	1.43162	up		NA	NA	NA
XLOC_050960	0.0375745	1.43147	up		NA	NA	NA
XLOC_033066	0.0381177	1.4313	up		NA	0.304377	normal
XLOC_016365	0.0349409	1.43107	up		NA	NA	NA
XLOC_051272	0.0376497	1.4307	up		NA	NA	NA
XLOC_033432	0.0363235	1.43057	up		NA	-0.0191385	normal
XLOC_012468	7.78247e-07	1.43033	up		0.108802	0.820872	normal
XLOC_021320	0.0355375	1.42979	up		NA	NA	NA
XLOC_031877	0.00520907	1.42916	up		NA	0.847504	normal
XLOC_080231	0.0135947	1.42788	up		NA	-0.0015935	normal
XLOC_001216	5.34361e-12	1.42772	up		0.154628	0.651882	normal
XLOC_038539	0.0304884	1.42728	up		NA	0.708329	normal
XLOC_003141	9.55104e-10	1.42722	up		0.573296	0.355266	normal
XLOC_082456	0.038941	1.42714	up		NA	NA	NA
XLOC_086725	0.0265779	1.42697	up		NA	0.00461152	normal
XLOC_070831	0.00272518	1.4267	up		0.55923	0.569347	normal
XLOC_066391	0.0175282	1.42642	up		NA	0.491066	normal
XLOC_042241	0.0360257	1.42639	up		NA	NA	NA
XLOC_035458	0.0390003	1.42637	up		NA	0.0929075	normal
XLOC_038230	3.1471e-08	1.4258	up		0.0999489	0.854718	normal
XLOC_070657	0.00209258	1.42573	up		0.387876	0.671834	normal
XLOC_092138	0.0169847	1.42542	up		NA	0.30122	normal
XLOC_005274	0.0356064	1.42349	up		NA	0.192596	normal
XLOC_021181	0.0389747	1.42344	up		NA	0.579719	normal
XLOC_092717	0.000395158	1.42288	up		0.991614	0.0179638	normal
XLOC_035328	0.00249856	1.42283	up		0.753389	0.390746	normal
XLOC_014797	1.41871e-05	1.42275	up		0.953355	0.0884484	normal
XLOC_035084	3.00161e-06	1.42251	up		0.258247	0.598959	normal
XLOC_018459	3.03307e-12	1.42209	up		0.620494	0.340365	normal
XLOC_071229	0.0388064	1.42177	up		NA	NA	NA
XLOC_064699	0.0399935	1.42165	up		NA	NA	NA
XLOC_025287	0.029572	1.42071	up		NA	0.883179	normal
XLOC_080799	3.02578e-05	1.42041	up		0.0892991	0.940432	normal
XLOC_002406	1.84806e-12	1.4195	up		0.179857	0.631882	normal
XLOC_021652	0.00182374	1.41929	up		0.362045	0.666426	normal
XLOC_051662	0.00944188	1.41913	up		NA	0.316782	normal
XLOC_068954	0.0398944	1.41891	up		NA	NA	NA
XLOC_076248	0.00361607	1.41857	up		0.850231	0.270883	normal
XLOC_011352	0.000908953	1.41827	up		0.769902	0.332497	normal
XLOC_057707	0.00129883	1.41765	up		0.926293	-0.143621	normal
XLOC_007367	0.0406806	1.41756	up		NA	-0.188109	normal
XLOC_082394	0.0332542	1.41689	up		NA	0.202871	normal
XLOC_005666	0.0399897	1.41671	up		NA	0.281821	normal
XLOC_081625	0.0401546	1.41606	up		NA	NA	NA
XLOC_093062	0.0410034	1.41586	up		NA	NA	NA
XLOC_090347	2.29214e-07	1.41463	up		0.612395	0.516474	normal
XLOC_072445	3.15144e-07	1.41447	up		0.243311	0.690372	normal
XLOC_097760	1.49138e-06	1.41424	up		0.247479	0.702548	normal
XLOC_062983	0.00143641	1.4141	up		0.533379	0.543072	normal
XLOC_033388	0.000265411	1.4137	up		0.851908	0.248238	normal
XLOC_071352	0.0218675	1.41225	up		NA	1.92259	normal
XLOC_091604	0.00193642	1.41126	up		0.988137	-0.0306438	normal
XLOC_037400	0.0412864	1.41102	up		NA	0.310623	normal
XLOC_078537	1.48433e-08	1.41008	up		0.066092	0.964781	normal
XLOC_064194	0.0414986	1.40991	up		NA	NA	NA
XLOC_058871	0.0416729	1.40933	up		NA	0.196305	normal
XLOC_083018	0.0377903	1.40847	up		NA	NA	NA
XLOC_083895	9.28997e-10	1.40823	up		0.157641	0.579757	normal
XLOC_091599	0.0162831	1.40808	up		NA	0.35502	normal
XLOC_094755	1.41013e-07	1.40782	up		0.358516	0.54673	normal
XLOC_027352	7.7771e-07	1.40776	up		0.745013	0.294356	normal
XLOC_052292	0.0418456	1.40761	up		NA	NA	NA
XLOC_094673	0.00171867	1.40738	up		0.424074	0.59045	normal
XLOC_014692	2.77994e-10	1.40639	up		0.11386	0.672001	normal
XLOC_091656	0.0269678	1.40602	up		NA	0.723984	normal
XLOC_048121	9.68815e-10	1.40578	up		0.140306	0.789896	normal
XLOC_040207	3.49755e-13	1.40536	up		0.98411	0.0262795	normal
XLOC_010604	0.0216578	1.40519	up		NA	0.675482	normal
XLOC_024849	0.00276536	1.40511	up		0.722154	0.401781	normal
XLOC_076258	0.000958965	1.40491	up		0.435654	0.595106	normal
XLOC_029434	9.05047e-06	1.40482	up		0.926878	-0.12411	normal
XLOC_026731	0.0241334	1.40479	up		NA	-0.181672	normal
XLOC_046711	0.020795	1.40474	up		NA	0.0601083	normal
XLOC_071570	0.0273606	1.40441	up		NA	0.607046	normal
XLOC_019417	0.000542504	1.4044	up		0.909599	-0.168741	normal
XLOC_026888	0.0172472	1.40438	up		NA	0.531168	normal
XLOC_025210	0.0429438	1.40436	up		NA	NA	NA
XLOC_024850	0.017799	1.40347	up		NA	0.0853296	normal
XLOC_074321	0.0425853	1.40311	up		NA	0.222258	normal
XLOC_078155	0.000565165	1.40308	up		0.0911012	0.964045	normal
XLOC_061993	1.39533e-14	1.40304	up		0.608657	0.501149	normal
XLOC_013682	4.36302e-17	1.4028	up		0.0606304	0.796385	normal
XLOC_031497	0.00709239	1.40238	up		NA	0.761986	normal
XLOC_062993	0.0175038	1.40124	up		NA	0.030452	normal
XLOC_008708	0.00612131	1.40107	up		NA	-0.0129063	normal
XLOC_007217	0.0435495	1.40099	up		NA	-0.0158119	normal
XLOC_051604	0.026212	1.40082	up		NA	0.361537	normal
XLOC_017993	0.0405105	1.40036	up		NA	0.0604351	normal
XLOC_072692	0.0431626	1.39991	up		NA	NA	NA
XLOC_024870	0.0398776	1.39846	up		NA	NA	NA
XLOC_060237	3.10477e-08	1.39827	up		0.174072	0.660848	normal
XLOC_006524	0.0127578	1.39827	up		NA	-0.291141	normal
XLOC_051027	0.0366483	1.39799	up		NA	0.0862519	normal
XLOC_065870	0.00914566	1.39791	up		NA	0.886589	normal
XLOC_025303	0.0010819	1.39776	up		0.867177	0.213986	normal
XLOC_026836	0.044202	1.39773	up		NA	0.248831	normal
XLOC_046933	4.90158e-06	1.39702	up		0.362045	0.525997	normal
XLOC_057368	0.0349777	1.39666	up		NA	0.544692	normal
XLOC_032751	0.0431626	1.39599	up		NA	0.508502	normal
XLOC_030288	0.041795	1.3958	up		NA	NA	NA
XLOC_013426	0.0445292	1.39569	up		NA	NA	NA
XLOC_086699	0.0205844	1.39533	up		NA	-0.162275	normal
XLOC_016590	7.68937e-16	1.39504	up		0.554166	0.573485	normal
XLOC_038595	0.0444723	1.3949	up		NA	0.446743	normal
XLOC_052463	0.0415329	1.39373	up		NA	NA	NA
XLOC_027896	0.00317231	1.393	up		0.40139	0.640249	normal
XLOC_031897	0.0432789	1.39176	up		NA	NA	NA
XLOC_029429	0.000215301	1.39161	up		0.841877	0.243087	normal
XLOC_054239	0.0437952	1.39129	up		NA	-0.351295	normal
XLOC_061249	4.66983e-13	1.39087	up		0.198605	0.593119	normal
XLOC_013520	0.00846941	1.39076	up		NA	0.033925	normal
XLOC_047091	0.036049	1.39022	up		NA	NA	NA
XLOC_018457	0.0421635	1.38993	up		NA	NA	NA
XLOC_048528	0.0151268	1.38989	up		NA	0.253139	normal
XLOC_047143	0.005996	1.38965	up		0.236275	0.799303	normal
XLOC_046883	6.67018e-20	1.38954	up		0.660763	0.456775	normal
XLOC_023097	0.0169047	1.38951	up		NA	1.54158	normal
XLOC_011133	0.0423871	1.38933	up		NA	NA	NA
XLOC_071630	0.00121418	1.38922	up		0.463938	0.587504	normal
XLOC_033164	0.0359917	1.38901	up		NA	NA	NA
XLOC_031802	5.71591e-05	1.38803	up		0.569422	0.472225	normal
XLOC_044645	0.0450183	1.38785	up		NA	NA	NA
XLOC_044723	0.0178269	1.38717	up		NA	0.110382	normal
XLOC_078263	5.13919e-15	1.38679	up		0.425874	0.444	normal
XLOC_033583	0.0435115	1.38666	up		NA	NA	NA
XLOC_055552	0.0196931	1.38631	up		NA	0.690238	normal
XLOC_013521	0.0253327	1.38596	up		NA	0.86311	normal
XLOC_092017	0.00856801	1.38554	up		0.785018	0.339129	normal
XLOC_020424	0.0474769	1.38509	up		NA	NA	NA
XLOC_070546	5.74621e-05	1.38483	up		0.759835	0.322478	normal
XLOC_058319	0.00181691	1.3847	up		0.4588	0.55548	normal
XLOC_023521	0.00042703	1.38437	up		0.0501527	1.0992	normal
XLOC_076295	0.0407135	1.38425	up		NA	0.230444	normal
XLOC_010410	0.00676536	1.38388	up		0.941114	-0.113032	normal
XLOC_036401	0.00339408	1.38345	up		0.75385	0.355331	normal
XLOC_072192	0.0170955	1.38344	up		NA	0.451437	normal
XLOC_035222	1.5337e-07	1.38276	up		0.460002	0.509155	normal
XLOC_086730	0.0475021	1.38197	up		NA	NA	NA
XLOC_033394	0.00925911	1.38163	up		NA	-0.193947	normal
XLOC_043503	0.00847323	1.38095	up		NA	-0.0266657	normal
XLOC_076252	0.00129121	1.38093	up		0.780793	0.34609	normal
XLOC_037399	0.0232702	1.38043	up		NA	0.182258	normal
XLOC_052218	0.0486216	1.38016	up		NA	NA	NA
XLOC_074439	0.0450183	1.3801	up		NA	0.0285331	normal
XLOC_015554	0.0445247	1.38006	up		NA	NA	NA
XLOC_034068	0.0350056	1.37999	up		NA	-0.242886	normal
XLOC_043538	0.0486938	1.37984	up		NA	0.371563	normal
XLOC_040208	0.000266321	1.37935	up		0.751498	-0.364408	normal
XLOC_081051	1.13202e-05	1.37919	up		0.377723	0.562802	normal
XLOC_051616	0.0480768	1.37904	up		NA	0.257957	normal
XLOC_001221	0.0294697	1.37879	up		NA	NA	NA
XLOC_082178	0.0446186	1.37848	up		NA	NA	NA
XLOC_040760	0.0451057	1.37827	up		NA	NA	NA
XLOC_032445	1.2052e-09	1.3782	up		0.0507642	0.838586	normal
XLOC_051810	0.0301775	1.37706	up		NA	-0.365382	normal
XLOC_042946	0.0451173	1.37663	up		NA	NA	NA
XLOC_046214	0.0125227	1.37626	up		NA	-0.205838	normal
XLOC_023236	0.0481238	1.37518	up		NA	NA	NA
XLOC_097767	0.0247141	1.37469	up		NA	0.337382	normal
XLOC_045782	0.0470816	1.37461	up		NA	0.771567	normal
XLOC_014362	0.000117157	1.37427	up		0.93395	0.123475	normal
XLOC_042968	0.0428745	1.37422	up		NA	-0.0554755	normal
XLOC_088638	0.0469796	1.37406	up		NA	0.166993	normal
XLOC_015420	0.0238253	1.37393	up		NA	-0.204237	normal
XLOC_007203	0.031934	1.37366	up		NA	0.177291	normal
XLOC_090404	1.71266e-14	1.37346	up		0.111777	0.697792	normal
XLOC_038924	2.34581e-05	1.37344	up		0.611157	0.454826	normal
XLOC_061379	0.0448745	1.37279	up		NA	NA	NA
XLOC_014527	0.0110482	1.37253	up		NA	1.19258	normal
XLOC_021647	0.0221515	1.3725	up		NA	-0.0966352	normal
XLOC_020132	3.91625e-06	1.37238	up		0.186482	0.67227	normal
XLOC_055677	0.000297597	1.37162	up		0.45846	0.602787	normal
XLOC_031727	1.96715e-05	1.37136	up		0.930075	0.107269	normal
XLOC_033914	0.0430398	1.37059	up		NA	0.53571	normal
XLOC_094301	0.0338765	1.37003	up		NA	0.685787	normal
XLOC_077923	1.95023e-21	1.36965	up		0.303051	0.537901	normal
XLOC_089718	0.0026912	1.36945	up		0.442921	0.632759	normal
XLOC_087172	0.0460659	1.3689	up		NA	0.28114	normal
XLOC_018260	4.53817e-05	1.36876	up		0.895715	0.190588	normal
XLOC_051603	0.0377766	1.36848	up		NA	0.475543	normal
XLOC_022168	9.14988e-05	1.3683	up		0.114468	0.890922	normal
XLOC_091266	0.00254001	1.36819	up		0.857495	0.237961	normal
XLOC_018634	0.00165815	1.36811	up		0.829717	0.281618	normal
XLOC_031503	7.09421e-12	1.3673	up		0.554042	0.389563	normal
XLOC_087257	0.0180971	1.36676	up		NA	0.180104	normal
XLOC_016714	0.0463227	1.36671	up		NA	0.898649	normal
XLOC_046708	0.00416054	1.36613	up		0.937719	0.126954	normal
XLOC_066159	0.047075	1.36586	up		NA	NA	NA
XLOC_030149	0.0495089	1.36532	up		NA	0.471002	normal
XLOC_017952	0.0350941	1.36527	up		NA	0.278755	normal
XLOC_030051	0.00498209	1.36511	up		0.98394	-0.0407952	normal
XLOC_008814	0.00059565	1.36468	up		0.283276	0.7468	normal
XLOC_076255	0.0326622	1.36467	up		NA	0.687594	normal
XLOC_075532	0.0474289	1.36455	up		NA	1.34234	normal
XLOC_008584	0.000225109	1.36439	up		0.549634	0.528369	normal
XLOC_080365	1.79785e-08	1.36357	up		0.871262	0.246578	normal
XLOC_049839	7.66652e-07	1.36301	up		0.385401	0.560669	normal
XLOC_021032	0.0224262	1.36223	up		NA	-0.090926	normal
XLOC_081631	0.0474895	1.362	up		NA	NA	NA
XLOC_000432	0.0272314	1.36197	up		NA	0.578106	normal
XLOC_079271	1.38629e-06	1.3618	up		0.117167	0.889658	normal
XLOC_056067	6.67919e-05	1.36172	up		0.679278	0.351689	normal
XLOC_082170	0.0304893	1.36108	up		NA	0.101111	normal
XLOC_075830	0.0494215	1.36079	up		NA	-0.0232405	normal
XLOC_029462	0.00323424	1.36062	up		0.933615	0.127287	normal
XLOC_013137	0.00652279	1.36056	up		NA	0.648804	normal
XLOC_017135	0.0320615	1.36055	up		NA	0.710328	normal
XLOC_032752	0.0435007	1.35952	up		NA	0.951316	normal
XLOC_008068	0.0412972	1.35915	up		NA	NA	NA
XLOC_051200	0.0409846	1.3588	up		NA	NA	NA
XLOC_086101	0.0442234	1.35814	up		NA	-0.0594879	normal
XLOC_033395	0.0328763	1.35783	up		NA	0.0543669	normal
XLOC_029423	0.00122755	1.35757	up		0.919274	-0.150222	normal
XLOC_031875	0.00276536	1.35643	up		0.0639757	1.02744	normal
XLOC_017166	0.0263813	1.35637	up		NA	-0.232008	normal
XLOC_082015	0.049722	1.35542	up		NA	NA	NA
XLOC_076714	0.0240199	1.35511	up		NA	0.399312	normal
XLOC_097236	0.0437226	1.35497	up		NA	-0.105869	normal
XLOC_048463	0.0145397	1.35445	up		0.541579	0.548608	normal
XLOC_009745	0.0254714	1.35443	up		NA	0.351972	normal
XLOC_071849	2.16441e-06	1.35436	up		0.887021	0.176712	normal
XLOC_005544	0.0214305	1.35426	up		NA	0.0636815	normal
XLOC_003064	1.18481e-05	1.3542	up		0.358938	0.566599	normal
XLOC_046911	0.0176125	1.35348	up		NA	0.441163	normal
XLOC_066161	8.63784e-06	1.35345	up		0.809264	0.250121	normal
XLOC_050001	0.0051419	1.35337	up		NA	0.343672	normal
XLOC_058655	0.040053	1.35316	up		NA	0.458635	normal
XLOC_005270	0.0115838	1.35292	up		NA	0.272168	normal
XLOC_059144	0.0184974	1.35288	up		NA	-0.307244	normal
XLOC_037994	0.00293345	1.35193	up		0.724686	0.406877	normal
XLOC_000230	0.000463588	1.3516	up		0.382508	0.644047	normal
XLOC_064686	0.0259353	1.35154	up		NA	0.529522	normal
XLOC_011283	0.0421635	1.3513	up		NA	NA	NA
XLOC_037373	0.0421635	1.3513	up		NA	NA	NA
XLOC_043913	0.0499791	1.35103	up		NA	NA	NA
XLOC_075246	0.0267943	1.35086	up		0.915219	0.179043	normal
XLOC_005738	0.0411812	1.35074	up		NA	0.000677367	normal
XLOC_051047	5.72101e-10	1.3505	up		0.146545	0.723863	normal
XLOC_076256	0.00378892	1.35029	up		0.856011	0.259465	normal
XLOC_087195	0.0092961	1.35006	up		NA	-0.162472	normal
XLOC_078299	9.47767e-05	1.34978	up		0.453014	0.549967	normal
XLOC_084518	1.6329e-11	1.34966	up		0.694636	0.300327	normal
XLOC_050868	0.0135525	1.34961	up		NA	0.636324	normal
XLOC_037404	0.000462312	1.34844	up		0.353828	0.674783	normal
XLOC_012682	0.0494657	1.34785	up		NA	-0.286266	normal
XLOC_015652	0.000112209	1.34771	up		0.328839	0.621485	normal
XLOC_077274	0.0202859	1.34763	up		NA	0.323281	normal
XLOC_003748	0.0425209	1.34752	up		NA	1.35124	normal
XLOC_003536	0.00269677	1.34689	up		0.155626	0.881824	normal
XLOC_039664	0.0400782	1.34686	up		NA	0.572738	normal
XLOC_051046	8.75372e-20	1.34648	up		0.123927	0.682977	normal
XLOC_035154	3.28174e-10	1.34639	up		0.742463	0.269383	normal
XLOC_091514	0.0064646	1.34601	up		0.740701	0.364801	normal
XLOC_003352	0.0380162	1.34548	up		NA	NA	NA
XLOC_040931	0.00624958	1.34519	up		0.770997	0.361237	normal
XLOC_076253	0.00515112	1.34385	up		NA	0.309524	normal
XLOC_013780	1.24471e-05	1.34372	up		0.276743	0.569808	normal
XLOC_068050	1.33392e-06	1.34295	up		0.187106	0.710789	normal
XLOC_084556	0.00291623	1.34288	up		0.695169	0.434796	normal
XLOC_090420	2.32923e-15	1.34277	up		0.15158	0.674888	normal
XLOC_014023	0.0220217	1.34274	up		NA	NA	NA
XLOC_002949	0.00509241	1.34273	up		0.922604	0.149206	normal
XLOC_054725	0.0290805	1.34247	up		NA	0.210559	normal
XLOC_018969	6.42004e-08	1.34243	up		0.0736701	0.847471	normal
XLOC_010397	0.0083829	1.34204	up		0.968395	-0.0714052	normal
XLOC_004137	0.039068	1.34204	up		NA	0.517832	normal
XLOC_084513	4.52468e-15	1.34187	up		0.0960982	0.712611	normal
XLOC_002902	0.0077674	1.34181	up		0.990671	0.0235278	normal
XLOC_068082	2.9475e-07	1.34148	up		0.753046	0.304921	normal
XLOC_061863	0.0144019	1.34051	up		0.98845	0.0305574	normal
XLOC_063051	0.0283366	1.33953	up		NA	0.294445	normal
XLOC_079216	0.0216679	1.33905	up		NA	0.356095	normal
XLOC_045346	0.0468572	1.33881	up		NA	0.710156	normal
XLOC_027616	0.0156309	1.33868	up		NA	0.00317781	normal
XLOC_049644	0.0464269	1.33851	up		NA	1.00844	normal
XLOC_033696	0.00632929	1.33785	up		NA	0.0809204	normal
XLOC_007048	0.0440278	1.33773	up		NA	-0.176169	normal
XLOC_008730	0.000859943	1.33771	up		0.347271	0.617356	normal
XLOC_011366	1.09005e-05	1.33767	up		0.61946	-0.373462	normal
XLOC_031470	7.43023e-13	1.33706	up		0.0827698	0.717636	normal
XLOC_042693	1.89945e-11	1.33588	up		0.563058	0.561148	normal
XLOC_029447	0.0446745	1.33542	up		0.94362	0.118671	normal
XLOC_084406	8.12698e-06	1.33534	up		0.474592	0.484731	normal
XLOC_065165	0.00120357	1.33521	up		0.933042	0.1348	normal
XLOC_018290	0.00361758	1.33504	up		0.962135	0.0814231	normal
XLOC_044646	5.46147e-05	1.33444	up		0.86498	0.23438	normal
XLOC_014213	0.00773041	1.3342	up		0.27302	0.811104	normal
XLOC_068016	2.31455e-05	1.33352	up		0.123361	0.892465	normal
XLOC_003388	5.25216e-19	1.33343	up		0.714438	0.195928	normal
XLOC_091767	0.0124812	1.33295	up		NA	1.19203	normal
XLOC_008047	0.0190171	1.33274	up		0.975407	-0.0593183	normal
XLOC_093970	1.13209e-11	1.33193	up		0.801555	0.249075	normal
XLOC_062256	0.00099766	1.3311	up		0.0949983	0.993026	normal
XLOC_065882	0.0166378	1.33059	up		NA	0.612938	normal
XLOC_058832	0.00851497	1.33048	up		0.981754	0.044298	normal
XLOC_083085	0.0090553	1.32995	up		0.93395	0.132089	normal
XLOC_025302	7.61131e-05	1.32989	up		0.760775	0.287465	normal
XLOC_032282	5.22759e-12	1.32985	up		0.128616	0.69851	normal
XLOC_024828	0.0334049	1.32985	up		NA	0.826046	normal
XLOC_071225	0.0457132	1.32984	up		NA	NA	NA
XLOC_046934	0.00556307	1.32857	up		0.651514	0.423943	normal
XLOC_082860	0.0467709	1.3281	up		NA	0.0144639	normal
XLOC_061911	0.013458	1.3268	up		NA	0.963528	normal
XLOC_038054	0.00284064	1.32659	up		0.659498	0.471448	normal
XLOC_029609	0.0499791	1.32423	up		NA	0.424524	normal
XLOC_004961	0.00767768	1.32391	up		NA	0.174603	normal
XLOC_029430	0.00469473	1.32384	up		0.948129	0.100932	normal
XLOC_013760	0.00358354	1.32359	up		0.328822	0.706409	normal
XLOC_050627	5.18842e-06	1.32331	up		0.291075	0.653266	normal
XLOC_084114	5.60173e-11	1.32279	up		0.0864186	0.709155	normal
XLOC_089331	1.43443e-07	1.32212	up		0.339839	0.574543	normal
XLOC_043337	0.00132063	1.32205	up		0.56735	0.532215	normal
XLOC_076260	3.78549e-05	1.32156	up		0.993516	-0.015622	normal
XLOC_058282	0.0281441	1.32122	up		NA	0.452616	normal
XLOC_059544	0.00818222	1.31993	up		0.878146	0.230786	normal
XLOC_044479	0.00516683	1.31977	up		0.250282	0.777293	normal
XLOC_011354	0.0226456	1.31974	up		NA	0.0775765	normal
XLOC_004960	0.0201873	1.31918	up		NA	0.441126	normal
XLOC_033380	7.09401e-05	1.31872	up		0.784992	0.313836	normal
XLOC_086903	0.00140712	1.31849	up		0.745013	0.350028	normal
XLOC_020655	0.0451918	1.3174	up		0.808433	0.320854	normal
XLOC_095347	4.38677e-26	1.31639	up		0.424003	0.625465	normal
XLOC_071596	1.78315e-05	1.31603	up		0.583836	0.481166	normal
XLOC_077710	0.0493747	1.3155	up		NA	0.447833	normal
XLOC_049959	0.0149931	1.31548	up		NA	0.289311	normal
XLOC_029433	0.000392758	1.31542	up		0.995491	-0.00979802	normal
XLOC_029915	0.00579211	1.31541	up		0.879632	0.208152	normal
XLOC_006514	0.00475436	1.31487	up		0.94291	-0.110689	normal
XLOC_046936	3.52899e-07	1.3141	up		0.919497	0.124488	normal
XLOC_071954	0.00964548	1.31407	up		0.986777	-0.0344956	normal
XLOC_014923	0.00787609	1.31384	up		NA	0.281896	normal
XLOC_041960	0.00204664	1.3137	up		0.537335	0.567851	normal
XLOC_032759	0.0271887	1.31348	up		NA	0.581815	normal
XLOC_087284	0.0471621	1.31291	up		NA	0.845425	normal
XLOC_076257	0.00352257	1.31207	up		0.860197	0.253737	normal
XLOC_079669	0.000150986	1.31154	up		0.343432	0.690611	normal
XLOC_054597	0.0429196	1.3098	up		NA	0.391158	normal
XLOC_057463	0.00120071	1.30976	up		0.530547	0.536833	normal
XLOC_025200	0.0497089	1.30865	up		NA	0.461403	normal
XLOC_021030	0.0492319	1.30841	up		NA	0.38351	normal
XLOC_091515	1.4125e-06	1.30805	up		0.820951	0.225936	normal
XLOC_091512	0.0499791	1.30757	up		NA	-0.16553	normal
XLOC_026433	0.0476202	1.30728	up		NA	0.531264	normal
XLOC_034630	3.33307e-12	1.30718	up		0.0914914	0.732562	normal
XLOC_095547	0.0242854	1.30695	up		NA	0.345949	normal
XLOC_095342	4.92612e-06	1.30596	up		0.509652	0.443101	normal
XLOC_014783	0.000131292	1.3056	up		0.0829875	0.860996	normal
XLOC_075253	0.0473498	1.30515	up		NA	0.0781884	normal
XLOC_023547	0.039113	1.30424	up		NA	0.464978	normal
XLOC_077014	0.0236482	1.30412	up		NA	0.435945	normal
XLOC_001646	0.000349835	1.30392	up		0.990827	0.0201415	normal
XLOC_076117	0.000831489	1.30333	up		0.623748	-0.501175	normal
XLOC_002870	8.50928e-08	1.30215	up		0.542826	0.578444	normal
XLOC_007440	0.0289296	1.30168	up		NA	0.335118	normal
XLOC_006607	0.0185335	1.30137	up		0.947363	0.111766	normal
XLOC_078323	0.022205	1.30121	up		NA	1.03528	normal
XLOC_012145	8.45475e-14	1.30111	up		0.279952	0.509627	normal
XLOC_029443	0.0212418	1.29965	up		0.908663	0.180375	normal
XLOC_056976	0.000344746	1.29883	up		0.428496	0.563397	normal
XLOC_044306	2.94582e-06	1.29798	up		0.683884	0.388134	normal
XLOC_075861	0.0033033	1.29771	up		0.914069	-0.159287	normal
XLOC_066578	1.16332e-05	1.29596	up		0.227154	0.717434	normal
XLOC_032904	0.045232	1.29459	up		NA	0.616631	normal
XLOC_080712	0.00149363	1.29402	up		0.691111	0.395307	normal
XLOC_050521	2.4889e-08	1.29386	up		0.0832234	0.819355	normal
XLOC_074446	0.0143957	1.29385	up		NA	0.599566	normal
XLOC_052568	0.0355949	1.29333	up		NA	0.0405699	normal
XLOC_061413	3.78679e-18	1.29272	up		0.865372	0.258343	normal
XLOC_025315	0.0167559	1.29245	up		NA	0.61169	normal
XLOC_047290	2.54418e-05	1.29212	up		0.717554	0.334556	normal
XLOC_029418	2.35417e-07	1.29152	up		0.986777	0.0271679	normal
XLOC_019590	7.18207e-05	1.29141	up		0.542651	0.476753	normal
XLOC_090561	0.00437709	1.29137	up		0.374241	0.67518	normal
XLOC_056640	0.0338851	1.29088	up		NA	0.356617	normal
XLOC_044166	3.99462e-08	1.29014	up		0.309894	0.605993	normal
XLOC_077733	0.0099038	1.28947	up		NA	0.836211	normal
XLOC_091516	0.00129883	1.28902	up		0.632768	0.430546	normal
XLOC_014005	0.00156521	1.28824	up		0.537558	0.541071	normal
XLOC_082464	3.01392e-05	1.28781	up		0.406637	0.578381	normal
XLOC_082235	5.75418e-06	1.28701	up		0.710323	0.304647	normal
XLOC_049982	0.0108566	1.28614	up		0.994747	-0.0154606	normal
XLOC_070921	0.000593772	1.2859	up		0.540567	0.50744	normal
XLOC_080741	9.79758e-09	1.28582	up		0.345556	0.537833	normal
XLOC_009240	3.13103e-12	1.28575	up		0.966853	0.0406362	normal
XLOC_036400	8.02377e-06	1.2855	up		0.0800262	0.725282	normal
XLOC_094148	7.3829e-20	1.28435	up		0.0502524	0.760569	normal
XLOC_033887	0.0476781	1.28433	up		NA	0.486669	normal
XLOC_012074	0.0289621	1.28433	up		NA	0.420929	normal
XLOC_088194	0.0175322	1.28407	up		0.915711	-0.167046	normal
XLOC_075251	0.0338981	1.28341	up		NA	-0.489548	normal
XLOC_029424	0.000729731	1.28339	up		0.962779	0.0666324	normal
XLOC_068359	0.0312662	1.28335	up		NA	0.896474	normal
XLOC_003125	2.62853e-10	1.28307	up		0.118642	0.710427	normal
XLOC_029024	1.23473e-07	1.28267	up		0.824659	-0.239241	normal
XLOC_003559	0.0167559	1.28194	up		0.838483	0.282928	normal
XLOC_039339	0.000219869	1.28174	up		0.807016	0.326771	normal
XLOC_043239	3.66184e-06	1.28168	up		0.171116	0.758021	normal
XLOC_057385	0.0359917	1.27956	up		0.968314	-0.0703374	normal
XLOC_053890	0.0242848	1.27944	up		NA	0.594623	normal
XLOC_023546	0.019494	1.27896	up		NA	0.544274	normal
XLOC_056722	0.000628618	1.27813	up		0.53964	0.558701	normal
XLOC_032742	0.00793736	1.27776	up		0.105727	0.891713	normal
XLOC_069328	0.035796	1.2767	up		NA	-0.189187	normal
XLOC_073278	0.0301775	1.27599	up		NA	0.421679	normal
XLOC_021404	0.0146254	1.27508	up		NA	0.538883	normal
XLOC_013782	4.72353e-09	1.27447	up		0.174072	0.56607	normal
XLOC_010161	0.0458157	1.27329	up		NA	0.394413	normal
XLOC_007128	0.00012013	1.2732	up		0.0890999	0.867658	normal
XLOC_012799	0.000445056	1.27274	up		0.220988	0.734585	normal
XLOC_084810	0.000283144	1.27259	up		0.166795	0.738009	normal
XLOC_017618	1.68199e-11	1.27243	up		0.150277	0.607997	normal
XLOC_023584	8.28204e-12	1.27232	up		0.359368	0.729314	normal
XLOC_021572	0.044785	1.27205	up		NA	-0.159561	normal
XLOC_013336	1.89431e-06	1.27177	up		0.235421	0.63271	normal
XLOC_075249	0.00191692	1.26929	up		0.516597	0.509943	normal
XLOC_027127	2.63129e-05	1.26915	up		0.965215	0.0666455	normal
XLOC_083288	0.00914566	1.26807	up		0.788259	0.325248	normal
XLOC_038408	0.0460904	1.26784	up		NA	0.72455	normal
XLOC_004875	0.0447223	1.26737	up		NA	-0.106676	normal
XLOC_076272	0.012869	1.26732	up		0.967689	-0.0727571	normal
XLOC_014268	9.28642e-12	1.2666	up		0.706808	0.311791	normal
XLOC_042694	0.000111051	1.26631	up		0.0891153	0.983344	normal
XLOC_092265	0.0239327	1.26543	up		0.868828	0.242463	normal
XLOC_005543	0.0345412	1.26477	up		0.764305	0.352236	normal
XLOC_014792	5.49608e-12	1.26313	up		0.0739149	0.799441	normal
XLOC_046930	0.0324757	1.26296	up		NA	0.352767	normal
XLOC_047569	5.56742e-15	1.26271	up		0.269349	0.544965	normal
XLOC_092296	0.0224751	1.2625	up		0.64932	-0.457967	normal
XLOC_009746	0.0112067	1.26135	up		0.698832	0.411702	normal
XLOC_063585	0.0254594	1.26086	up		0.937242	0.127756	normal
XLOC_051659	0.00132823	1.26058	up		0.698832	0.365073	normal
XLOC_073463	0.00686326	1.25987	up		0.772275	0.363393	normal
XLOC_001476	0.00369635	1.25925	up		0.923588	0.13107	normal
XLOC_002990	0.00422309	1.25904	up		0.495442	0.559928	normal
XLOC_075247	9.15109e-05	1.25882	up		0.0566744	0.810277	normal
XLOC_067664	0.00145538	1.25788	up		0.484393	0.595169	normal
XLOC_069652	0.0078	1.25778	up		NA	0.444019	normal
XLOC_045137	1.39459e-08	1.25775	up		0.0655805	0.748786	normal
XLOC_076284	1.23222e-05	1.25746	up		0.943605	0.0855224	normal
XLOC_007255	0.0230243	1.25624	up		NA	0.647262	normal
XLOC_060549	1.02786e-09	1.25615	up		0.861098	0.156199	normal
XLOC_029420	0.0246726	1.25553	up		0.42018	-0.626997	normal
XLOC_075278	0.0172968	1.25366	up		0.947782	0.104337	normal
XLOC_029451	0.0405244	1.2533	up		NA	-0.121588	normal
XLOC_071852	3.66184e-06	1.2527	up		0.530473	0.404116	normal
XLOC_071847	0.0449177	1.25206	up		NA	-0.0644189	normal
XLOC_078499	6.16033e-08	1.25161	up		0.435715	0.491249	normal
XLOC_084534	3.9159e-09	1.25025	up		0.640888	0.366842	normal
XLOC_017781	2.52392e-08	1.2498	up		0.856103	0.196644	normal
XLOC_029425	5.98445e-06	1.24922	up		0.93395	0.10064	normal
XLOC_024289	0.0384399	1.24827	up		NA	0.966589	normal
XLOC_022888	0.00818614	1.24794	up		NA	0.303283	normal
XLOC_071678	0.000969994	1.24715	up		0.625899	0.446718	normal
XLOC_038868	0.0177314	1.24619	up		NA	1.07195	normal
XLOC_076262	0.000430386	1.24613	up		0.767422	0.315104	normal
XLOC_090419	0.0120976	1.2461	up		0.982369	0.0474685	normal
XLOC_080081	4.29689e-10	1.24287	up		0.309894	0.756382	normal
XLOC_007944	2.83527e-06	1.24192	up		0.895715	0.146243	normal
XLOC_091600	0.0149118	1.24137	up		0.877247	0.228135	normal
XLOC_050589	0.0333223	1.24124	up		NA	0.562676	normal
XLOC_003391	1.20652e-18	1.24099	up		0.285459	0.37957	normal
XLOC_072956	0.00353726	1.24067	up		0.989051	0.024618	normal
XLOC_082500	0.000440364	1.2393	up		0.891597	0.176484	normal
XLOC_031871	0.0109064	1.23917	up		0.0861915	1.01588	normal
XLOC_037327	0.0486471	1.23908	up		NA	0.619386	normal
XLOC_075255	0.0265516	1.23674	up		NA	-0.0537025	normal
XLOC_023448	0.00330164	1.23598	up		0.340151	0.690109	normal
XLOC_085727	4.8182e-17	1.23561	up		0.132543	0.656814	normal
XLOC_044185	0.021781	1.23428	up		NA	0.130835	normal
XLOC_038682	1.08254e-10	1.23416	up		0.889054	0.220422	normal
XLOC_012334	4.4101e-09	1.23363	up		0.0662998	0.823421	normal
XLOC_054602	2.89358e-21	1.23362	up		0.175897	0.568493	normal
XLOC_082182	0.0342116	1.23296	up		0.886925	0.215894	normal
XLOC_030289	0.0104888	1.23275	up		0.847487	-0.264207	normal
XLOC_084702	2.27793e-11	1.23257	up		0.258033	0.779886	normal
XLOC_034710	0.0235468	1.23255	up		NA	0.817111	normal
XLOC_011308	0.0215287	1.23193	up		0.766074	0.352115	normal
XLOC_028324	1.76863e-14	1.23138	up		0.347644	0.468813	normal
XLOC_051605	0.0480859	1.23107	up		NA	0.354808	normal
XLOC_014200	0.0446844	1.23004	up		0.936362	-0.125722	normal
XLOC_036329	0.0247646	1.22951	up		NA	0.141331	normal
XLOC_013701	0.00246614	1.22942	up		0.936863	0.117399	normal
XLOC_072908	3.67529e-08	1.2294	up		0.145702	0.775843	normal
XLOC_002141	4.92612e-06	1.2291	up		0.269349	0.613225	normal
XLOC_072294	0.00168387	1.22904	up		0.767444	0.292046	normal
XLOC_087258	0.00650187	1.22903	up		0.7503	0.352369	normal
XLOC_018289	0.000262256	1.2285	up		0.819974	0.269032	normal
XLOC_071303	1.11333e-15	1.22846	up		0.30454	0.497675	normal
XLOC_042918	0.000579414	1.22808	up		0.8711	-0.190528	normal
XLOC_064837	0.00807822	1.22753	up		0.829097	0.278754	normal
XLOC_017423	0.0459002	1.22751	up		NA	0.26951	normal
XLOC_021183	0.0333223	1.22749	up		NA	0.78987	normal
XLOC_095830	1.63238e-05	1.22618	up		0.0861915	0.877741	normal
XLOC_001574	3.79496e-05	1.22322	up		0.667772	0.355915	normal
XLOC_016393	0.000186842	1.22134	up		0.863938	0.203164	normal
XLOC_047021	1.6967e-09	1.2204	up		0.0640406	0.803932	normal
XLOC_058272	0.00655485	1.2192	up		0.934732	0.125256	normal
XLOC_084057	4.4263e-12	1.21914	up		0.267423	0.585247	normal
XLOC_042017	0.00428033	1.2184	up		0.520704	0.521509	normal
XLOC_065509	0.00479432	1.21794	up		0.310026	0.742131	normal
XLOC_072727	3.5793e-07	1.21656	up		0.962008	0.0731029	normal
XLOC_033428	0.0208255	1.21622	up		0.93395	0.132391	normal
XLOC_021466	0.0333223	1.21568	up		NA	0.224431	normal
XLOC_033383	0.0366007	1.21544	up		NA	-0.264069	normal
XLOC_002094	0.0117199	1.21506	up		0.645581	0.457063	normal
XLOC_076316	0.0359329	1.21452	up		0.9801	0.0492597	normal
XLOC_047956	6.64429e-05	1.2142	up		0.249986	0.727608	normal
XLOC_088828	5.93651e-08	1.21395	up		0.553075	0.563825	normal
XLOC_073583	0.019326	1.21372	up		NA	0.582582	normal
XLOC_028824	0.023163	1.21272	up		0.501124	0.610358	normal
XLOC_005374	0.00044959	1.21235	up		0.99217	0.0172	normal
XLOC_088608	0.0368161	1.21155	up		NA	0.446466	normal
XLOC_088393	1.51273e-07	1.21051	up		0.563136	0.401306	normal
XLOC_044145	0.012071	1.20971	up		0.759927	0.381305	normal
XLOC_091498	0.0136839	1.20881	up		0.890548	0.19879	normal
XLOC_000395	0.0159031	1.2087	up		0.792348	0.307093	normal
XLOC_021210	0.0104888	1.20862	up		0.854585	-0.248704	normal
XLOC_075250	8.09222e-09	1.20837	up		0.135909	0.567692	normal
XLOC_076287	0.000948274	1.20793	up		0.768583	-0.291297	normal
XLOC_089888	0.000111307	1.20688	up		0.0953101	0.790307	normal
XLOC_036398	0.0137523	1.203	up		0.593421	0.450593	normal
XLOC_045077	1.07453e-05	1.20142	up		0.128762	0.699623	normal
XLOC_044431	7.59168e-05	1.20132	up		0.361067	0.591452	normal
XLOC_047478	2.50607e-06	1.20066	up		0.0797548	0.874294	normal
XLOC_001563	0.0176116	1.19988	up		NA	1.68144	normal
XLOC_020140	0.00226641	1.19984	up		0.343346	0.600504	normal
XLOC_080152	0.00520907	1.19983	up		0.608657	0.439115	normal
XLOC_031440	0.00673222	1.19974	up		0.748958	0.350017	normal
XLOC_047767	0.0104405	1.19912	up		0.580825	0.529278	normal
XLOC_046665	2.26506e-07	1.19817	up		0.0756796	0.95289	normal
XLOC_071848	0.0188981	1.19799	up		NA	0.301548	normal
XLOC_028762	3.11301e-05	1.19798	up		0.775587	0.24296	normal
XLOC_064399	0.0277662	1.19686	up		NA	-0.27994	normal
XLOC_012790	9.22935e-17	1.1965	up		0.136954	0.565798	normal
XLOC_090161	0.0350746	1.19644	up		NA	0.175551	normal
XLOC_076304	0.0104405	1.19599	up		0.799899	0.294202	normal
XLOC_067019	0.0367714	1.19553	up		NA	-0.181688	normal
XLOC_012105	1.87392e-05	1.19527	up		0.757191	0.30791	normal
XLOC_076277	0.00922647	1.19519	up		0.994758	-0.0133781	normal
XLOC_018460	0.017979	1.19504	up		0.808828	-0.313619	normal
XLOC_061994	1.53761e-09	1.19479	up		0.634514	0.471981	normal
XLOC_009099	0.00307962	1.19427	up		0.379095	0.641967	normal
XLOC_043429	0.00814138	1.19417	up		0.406639	0.661035	normal
XLOC_095829	0.0480251	1.19404	up		NA	0.363412	normal
XLOC_007861	0.00166498	1.19381	up		0.927518	-0.143511	normal
XLOC_060376	1.40381e-12	1.19232	up		0.180945	0.614086	normal
XLOC_092932	0.01955	1.19106	up		0.984374	0.0393064	normal
XLOC_085191	2.26125e-10	1.19089	up		0.104818	0.668627	normal
XLOC_080717	3.0898e-07	1.19058	up		0.161166	0.614437	normal
XLOC_009006	2.6318e-08	1.19029	up		0.706808	-0.321806	normal
XLOC_073468	3.34332e-07	1.1896	up		0.148496	0.673957	normal
XLOC_047105	0.0176395	1.1891	up		NA	0.628309	normal
XLOC_028534	0.00854559	1.18888	up		0.871262	0.209494	normal
XLOC_016947	0.0190487	1.18868	up		0.719783	0.400227	normal
XLOC_068747	0.0490581	1.18859	up		NA	0.271304	normal
XLOC_070070	0.0312656	1.18798	up		NA	0.409806	normal
XLOC_006732	0.0152494	1.18786	up		0.962559	-0.0727735	normal
XLOC_084283	0.00515104	1.18733	up		0.0688436	1.0093	normal
XLOC_074445	0.025514	1.18639	up		NA	0.928733	normal
XLOC_009443	0.00218641	1.18579	up		0.529584	0.503354	normal
XLOC_048067	0.0120989	1.18542	up		0.406637	0.647055	normal
XLOC_068855	0.0308754	1.18425	up		NA	0.295533	normal
XLOC_060369	9.15479e-08	1.1809	up		0.0713379	0.840834	normal
XLOC_037407	0.0213295	1.17962	up		0.341387	0.713819	normal
XLOC_095160	0.00308395	1.17924	up		0.0973585	0.79961	normal
XLOC_009739	0.0470816	1.17781	up		NA	-0.0718368	normal
XLOC_029950	0.0299304	1.17778	up		NA	0.228833	normal
XLOC_049181	0.0256176	1.17699	up		0.902239	-0.165128	normal
XLOC_088600	4.3591e-09	1.17678	up		0.263872	0.630184	normal
XLOC_022539	0.00341073	1.17233	up		0.867844	0.210804	normal
XLOC_017422	0.00506207	1.17079	up		0.516596	0.56134	normal
XLOC_022328	2.14284e-06	1.17031	up		0.07926	0.939328	normal
XLOC_088550	0.0121825	1.17017	up		0.589546	0.518101	normal
XLOC_005273	0.04159	1.16795	up		NA	0.253188	normal
XLOC_023274	4.5519e-07	1.16642	up		0.256255	0.634134	normal
XLOC_038021	1.94787e-10	1.16581	up		0.0854776	0.699081	normal
XLOC_012943	8.74187e-08	1.16529	up		0.681812	0.338889	normal
XLOC_048433	8.39729e-07	1.16483	up		0.0658088	0.893372	normal
XLOC_011350	0.0400066	1.16412	up		NA	-0.277753	normal
XLOC_027909	0.0123287	1.16386	up		0.993516	-0.0164328	normal
XLOC_033469	0.0042371	1.16369	up		0.882001	0.211125	normal
XLOC_090356	0.0135501	1.1635	up		0.440662	0.617471	normal
XLOC_047835	8.09339e-09	1.16292	up		0.210205	0.605267	normal
XLOC_041420	0.00563486	1.16271	up		0.389153	0.619802	normal
XLOC_051670	2.46675e-06	1.16177	up		0.426083	0.448842	normal
XLOC_091521	0.00983675	1.16153	up		0.964764	-0.0659112	normal
XLOC_038163	7.47603e-12	1.16147	up		0.105727	0.62634	normal
XLOC_078383	4.49918e-15	1.16133	up		0.18522	0.612899	normal
XLOC_009201	0.00746447	1.16084	up		0.072827	1.05709	normal
XLOC_035273	0.0400633	1.16025	up		0.745013	0.398729	normal
XLOC_016203	0.0131699	1.16007	up		0.943605	0.105147	normal
XLOC_031450	0.0169492	1.15826	up		0.959426	-0.0901673	normal
XLOC_049147	2.87919e-21	1.15808	up		0.309256	0.454087	normal
XLOC_043242	0.00152005	1.15762	up		0.0624187	0.926753	normal
XLOC_001536	0.0440868	1.15699	up		NA	0.777447	normal
XLOC_029421	0.0205099	1.15671	up		0.949633	0.0995602	normal
XLOC_082385	0.000548205	1.1565	up		0.90076	0.157161	normal
XLOC_018612	4.35496e-08	1.15634	up		0.209379	0.524375	normal
XLOC_009494	0.02073	1.15603	up		0.98817	0.0292554	normal
XLOC_082498	0.00857953	1.15575	up		0.900513	0.16768	normal
XLOC_012472	0.016328	1.15288	up		NA	0.148995	normal
XLOC_043499	0.0196337	1.15222	up		0.881481	0.209779	normal
XLOC_041168	0.000263174	1.15156	up		0.962559	-0.0618848	normal
XLOC_008742	2.59764e-05	1.15058	up		0.471419	0.633599	normal
XLOC_077004	0.000299651	1.1503	up		0.701072	0.396564	normal
XLOC_051665	0.0424523	1.15004	up		0.963779	0.0779393	normal
XLOC_095188	0.0318878	1.14853	up		NA	0.136333	normal
XLOC_060517	0.0231391	1.14852	up		0.69211	0.42732	normal
XLOC_068189	0.000132406	1.14802	up		0.172998	0.84872	normal
XLOC_072757	0.000263056	1.14778	up		0.404406	0.598138	normal
XLOC_084961	2.11603e-12	1.14606	up		0.316289	0.415277	normal
XLOC_060199	3.53798e-11	1.14505	up		0.394244	0.475932	normal
XLOC_040961	0.0317617	1.14459	up		0.867891	0.24487	normal
XLOC_002594	9.31114e-05	1.14427	up		0.773276	0.28604	normal
XLOC_048345	0.0187988	1.14341	up		0.0758854	1.06982	normal
XLOC_029442	0.00209606	1.14302	up		0.959963	0.0698179	normal
XLOC_028911	7.57712e-09	1.14249	up		0.162071	0.590531	normal
XLOC_006286	0.0192441	1.14214	up		0.883636	0.20095	normal
XLOC_004888	0.00211081	1.14189	up		0.916968	0.151757	normal
XLOC_001799	0.0338569	1.14172	up		0.700021	0.421536	normal
XLOC_024348	1.62761e-12	1.1409	up		0.726842	0.232902	normal
XLOC_066957	1.56094e-06	1.14082	up		0.861216	0.263593	normal
XLOC_038947	0.000149026	1.14053	up		0.570236	0.552411	normal
XLOC_000075	0.00245356	1.13996	up		0.590556	0.451233	normal
XLOC_068043	2.85927e-09	1.13962	up		0.0531337	0.835676	normal
XLOC_007680	1.31758e-05	1.1372	up		0.327851	0.643574	normal
XLOC_037708	0.00645647	1.13704	up		0.982508	-0.0407244	normal
XLOC_014822	0.00141877	1.13651	up		0.334438	0.658696	normal
XLOC_038271	0.0339072	1.13524	up		NA	0.268135	normal
XLOC_076934	3.30097e-13	1.13499	up		0.0566454	0.747979	normal
XLOC_021609	0.0252598	1.13403	up		0.862537	0.237843	normal
XLOC_059812	1.98538e-09	1.13347	up		0.058065	0.723136	normal
XLOC_072940	0.0287161	1.13338	up		0.93395	0.123398	normal
XLOC_012340	0.0309178	1.13186	up		NA	0.0886451	normal
XLOC_043243	0.000294555	1.13132	up		0.187106	0.719873	normal
XLOC_056670	8.29686e-10	1.12905	up		0.13328	0.57039	normal
XLOC_038057	1.07759e-08	1.12804	up		0.0729802	0.729582	normal
XLOC_089959	0.0280682	1.127	up		0.909599	0.157679	normal
XLOC_020196	0.0345629	1.12633	up		0.926396	-0.146309	normal
XLOC_023721	0.0154926	1.12609	up		0.953214	0.0924106	normal
XLOC_083702	0.000831489	1.12588	up		0.164691	0.795278	normal
XLOC_034735	3.61843e-10	1.12585	up		0.453014	0.43223	normal
XLOC_000735	0.00502296	1.12477	up		NA	0.247276	normal
XLOC_047086	3.61697e-07	1.12476	up		0.271759	0.695376	normal
XLOC_048074	0.00788494	1.12465	up		0.112393	0.940357	normal
XLOC_081746	0.0255631	1.12416	up		0.815078	-0.276567	normal
XLOC_060937	3.55347e-06	1.12372	up		0.998856	-0.00239782	normal
XLOC_056358	2.93776e-07	1.12349	up		0.063101	0.884119	normal
XLOC_082387	0.0338157	1.12331	up		0.835352	-0.280734	normal
XLOC_036330	0.000361582	1.12311	up		0.921127	0.129307	normal
XLOC_060273	7.37428e-05	1.12263	up		0.150826	0.828791	normal
XLOC_053044	0.0437778	1.12085	up		0.687824	0.43302	normal
XLOC_061883	0.0256976	1.12053	up		0.470502	0.623156	normal
XLOC_000044	0.0395268	1.12051	up		NA	-0.0806207	normal
XLOC_022560	0.0259353	1.12047	up		0.961671	0.0812905	normal
XLOC_067962	2.63474e-08	1.12009	up		0.49872	0.43248	normal
XLOC_045047	2.32524e-05	1.11986	up		0.218184	0.606069	normal
XLOC_014449	1.42611e-14	1.1196	up		0.140047	0.623924	normal
XLOC_072959	0.0497089	1.1193	up		0.877945	0.225988	normal
XLOC_079218	1.4486e-06	1.11856	up		0.29123	0.556199	normal
XLOC_058506	0.0371905	1.11841	up		NA	0.47178	normal
XLOC_080125	3.09744e-08	1.11774	up		0.0569899	0.747888	normal
XLOC_078916	6.55885e-07	1.11654	up		0.533379	0.581824	normal
XLOC_077632	1.19185e-13	1.11618	up		0.214256	0.527163	normal
XLOC_077867	2.45679e-11	1.11618	up		0.600143	0.33129	normal
XLOC_031211	2.03133e-05	1.11534	up		0.408106	0.532335	normal
XLOC_076698	0.0307762	1.11479	up		NA	0.559894	normal
XLOC_075846	0.0184227	1.11346	up		0.98903	0.0284526	normal
XLOC_088141	0.00531894	1.11322	up		0.993516	0.0155841	normal
XLOC_001500	3.90116e-14	1.11304	up		0.411901	0.369912	normal
XLOC_039765	0.0225333	1.11169	up		0.169272	0.838416	normal
XLOC_091255	0.00763788	1.11112	up		0.869637	0.196721	normal
XLOC_028032	0.0350025	1.11085	up		0.227154	0.859897	normal
XLOC_009459	2.25915e-09	1.10855	up		0.198605	0.59291	normal
XLOC_020195	0.000148897	1.10848	up		0.74267	0.276609	normal
XLOC_033387	6.93013e-07	1.10799	up		0.79954	0.228998	normal
XLOC_088801	0.000106356	1.10732	up		0.0892991	0.763958	normal
XLOC_023455	0.0296395	1.10711	up		0.526196	0.548088	normal
XLOC_056350	6.58721e-07	1.10685	up		0.196734	0.688626	normal
XLOC_048671	0.0316728	1.1065	up		0.529584	0.536219	normal
XLOC_051789	0.0490521	1.10564	up		0.986788	0.032994	normal
XLOC_077376	0.0147856	1.10413	up		0.237146	0.778352	normal
XLOC_077915	0.0385917	1.10336	up		0.14637	0.959698	normal
XLOC_050332	0.018427	1.10317	up		0.324752	0.689455	normal
XLOC_085337	0.00307962	1.10312	up		0.281452	0.672667	normal
XLOC_076247	0.019731	1.10198	up		0.956633	0.0964979	normal
XLOC_089777	0.0354577	1.10098	up		0.951949	0.105186	normal
XLOC_014513	0.0159906	1.10008	up		0.896026	0.184343	normal
XLOC_064397	0.0496117	1.09887	up		NA	0.154962	normal
XLOC_034933	1.8102e-10	1.09866	up		0.856314	-0.180792	normal
XLOC_044709	0.000222789	1.09764	up		0.446534	0.503476	normal
XLOC_021565	0.0124319	1.09752	up		0.912871	0.148767	normal
XLOC_059899	0.002713	1.09629	up		0.465366	0.560954	normal
XLOC_080351	0.0309136	1.09541	up		0.857295	0.245942	normal
XLOC_013413	6.94393e-06	1.09524	up		0.700021	0.320046	normal
XLOC_019440	5.92469e-14	1.09489	up		0.060116	0.632299	normal
XLOC_041601	8.77483e-13	1.09487	up		0.378616	0.489966	normal
XLOC_058419	0.0171659	1.09436	up		0.716687	0.365642	normal
XLOC_012700	0.0209012	1.094	up		0.87098	0.231838	normal
XLOC_004209	0.0344035	1.09355	up		0.971962	-0.0637771	normal
XLOC_080065	9.73053e-14	1.09271	up		0.20152	0.538666	normal
XLOC_053891	0.0494215	1.09251	up		NA	-0.152764	normal
XLOC_090227	0.0287529	1.09132	up		0.38163	0.697117	normal
XLOC_028001	8.32616e-06	1.09109	up		0.243074	0.647223	normal
XLOC_050367	0.0117956	1.09036	up		0.672401	0.381336	normal
XLOC_088816	1.12126e-11	1.08964	up		0.146168	0.486045	normal
XLOC_065440	1.62572e-05	1.08886	up		0.243311	0.679119	normal
XLOC_041832	0.00165962	1.08864	up		0.518264	0.52726	normal
XLOC_034707	0.014988	1.08821	up		0.338421	0.66597	normal
XLOC_016206	0.00733565	1.08757	up		0.995183	-0.0113706	normal
XLOC_042919	0.0372745	1.08746	up		0.831044	-0.256627	normal
XLOC_066186	0.00918986	1.08735	up		0.598783	0.498759	normal
XLOC_056547	0.00539567	1.08726	up		0.117816	0.777026	normal
XLOC_055747	0.005996	1.08641	up		0.66803	0.358516	normal
XLOC_012926	2.3358e-13	1.0863	up		0.0908093	0.692041	normal
XLOC_058508	0.0285886	1.08448	up		0.994758	0.0141606	normal
XLOC_089960	4.99566e-05	1.08446	up		0.635204	0.354978	normal
XLOC_001572	0.00452072	1.08398	up		0.406412	0.518764	normal
XLOC_030245	0.0103416	1.08391	up		0.830316	0.285423	normal
XLOC_078168	2.44267e-06	1.08387	up		0.184716	0.646126	normal
XLOC_044720	0.000203123	1.08364	up		0.501124	0.439893	normal
XLOC_087168	0.0369231	1.08325	up		0.933145	0.12924	normal
XLOC_084008	6.59875e-19	1.08213	up		0.0862319	0.616207	normal
XLOC_005352	0.00588097	1.08207	up		0.953642	-0.0881493	normal
XLOC_094724	2.2368e-08	1.08132	up		0.181898	0.568959	normal
XLOC_044993	4.20842e-06	1.08066	up		0.467669	0.52736	normal
XLOC_071299	0.000593203	1.0796	up		0.617526	0.518018	normal
XLOC_090423	2.80397e-11	1.07906	up		0.55399	0.400017	normal
XLOC_045519	0.00676337	1.07848	up		0.973616	-0.0536645	normal
XLOC_013188	0.0339468	1.07771	up		NA	1.04484	normal
XLOC_056685	0.0301085	1.07759	up		0.905161	0.180989	normal
XLOC_056483	0.000816246	1.07738	up		0.560192	0.45871	normal
XLOC_039140	5.84524e-06	1.07678	up		0.174347	0.692824	normal
XLOC_075235	0.0251547	1.07655	up		0.789718	0.293867	normal
XLOC_046923	0.0208255	1.07638	up		0.687856	0.408555	normal
XLOC_095623	0.0414202	1.0762	up		0.140048	0.910955	normal
XLOC_001803	0.00198625	1.07552	up		0.728238	0.38209	normal
XLOC_074474	0.0446048	1.07472	up		0.91485	0.158579	normal
XLOC_031118	2.07385e-07	1.07471	up		0.569745	0.404717	normal
XLOC_067993	2.25599e-14	1.07471	up		0.238444	0.551722	normal
XLOC_055368	0.0014956	1.07302	up		0.951614	-0.0770728	normal
XLOC_042243	0.024202	1.07298	up		0.940553	-0.114917	normal
XLOC_056880	2.46355e-06	1.07247	up		0.992644	0.0148793	normal
XLOC_051796	0.0416871	1.07241	up		0.354093	-0.620863	normal
XLOC_059719	1.15986e-15	1.07213	up		0.13874	0.618357	normal
XLOC_063290	0.0210767	1.07206	up		0.988308	-0.028357	normal
XLOC_073465	1.98952e-08	1.07175	up		0.328839	0.529015	normal
XLOC_085184	5.03517e-07	1.07144	up		0.0851829	0.755909	normal
XLOC_062727	0.000499451	1.0714	up		0.927501	0.105085	normal
XLOC_014086	4.3163e-09	1.07057	up		0.142363	0.679159	normal
XLOC_034054	0.0151978	1.07038	up		0.733041	-0.376205	normal
XLOC_038575	9.76333e-07	1.06991	up		0.335796	0.740659	normal
[truncated: 716 more rows]

## Sheet: 1834 downregulated in NASH mice
		1834 specifically down-regulated lncRNAs in NASH mice
	28 weeks HFHC diet feeding induced NASH mice				12 weeks HFHC diet feeding induced NAFL mice
#ID	FDR	Log2(Fold Change)	Regulated		FDR	Log2(Fold Change)	Regulated
XLOC_014868	0.0320693	-0.585001	down		0.981694	0.029413	normal
XLOC_083328	0.0259353	-0.585028	down		0.986777	0.0232114	normal
XLOC_028969	0.00785409	-0.585123	down		0.55768	0.307752	normal
XLOC_080887	9.76751e-06	-0.585406	down		0.921685	0.104277	normal
XLOC_012991	0.000425497	-0.585682	down		0.917302	0.0813462	normal
XLOC_039090	0.0189042	-0.585798	down		0.891597	-0.132468	normal
XLOC_028343	4.03358e-05	-0.586037	down		0.760592	-0.17691	normal
XLOC_070573	0.00534279	-0.586086	down		0.929211	-0.0762487	normal
XLOC_013923	0.000173298	-0.586238	down		0.617563	0.252528	normal
XLOC_047497	0.000168863	-0.586263	down		0.92152	0.0785266	normal
XLOC_031508	2.23163e-06	-0.58652	down		0.733864	-0.197995	normal
XLOC_047323	0.00599813	-0.587037	down		0.477378	-0.309123	normal
XLOC_014722	0.000309151	-0.587063	down		0.617395	-0.270116	normal
XLOC_056555	0.000361582	-0.587146	down		0.112584	-0.504515	normal
XLOC_083886	0.00146751	-0.587157	down		0.612395	-0.25862	normal
XLOC_032397	7.52114e-05	-0.587298	down		0.897025	-0.0945492	normal
XLOC_060793	0.000602875	-0.58764	down		0.970787	-0.0328087	normal
XLOC_030514	0.00757612	-0.587666	down		0.403679	-0.398426	normal
XLOC_032259	0.0022216	-0.587741	down		0.692927	0.230913	normal
XLOC_032898	0.00147017	-0.587879	down		0.426083	-0.334281	normal
XLOC_048053	6.08034e-05	-0.588202	down		0.784317	0.176609	normal
XLOC_014870	0.00509789	-0.588448	down		0.929983	-0.0796517	normal
XLOC_012999	0.000127052	-0.588661	down		0.951307	-0.0501113	normal
XLOC_044483	9.69326e-05	-0.58874	down		0.948601	-0.0544353	normal
XLOC_090158	0.000375677	-0.58882	down		0.991534	0.0119013	normal
XLOC_055693	8.19e-05	-0.589028	down		0.980581	-0.0275662	normal
XLOC_019047	0.000143834	-0.589465	down		0.0926376	-0.583792	normal
XLOC_001134	8.45116e-06	-0.589499	down		0.920654	-0.0786567	normal
XLOC_067689	0.000235777	-0.589575	down		0.978035	0.028903	normal
XLOC_018959	0.0111425	-0.589676	down		0.823266	-0.173221	normal
XLOC_047614	0.00934273	-0.5902	down		0.97891	-0.0337814	normal
XLOC_023218	0.041589	-0.590282	down		0.869841	-0.162628	normal
XLOC_047595	0.00211926	-0.590363	down		0.514149	-0.294807	normal
XLOC_019442	0.000706827	-0.590404	down		0.998856	0.0013796	normal
XLOC_085358	0.000763331	-0.590642	down		0.870903	-0.114792	normal
XLOC_028334	0.011573	-0.590948	down		0.498229	-0.359125	normal
XLOC_073044	0.0124865	-0.591031	down		0.961671	-0.0518624	normal
XLOC_034824	0.00118569	-0.591117	down		0.920902	-0.0802144	normal
XLOC_054704	0.000198841	-0.591155	down		0.97499	-0.0346961	normal
XLOC_065472	0.0119696	-0.591182	down		0.755965	-0.196147	normal
XLOC_059651	0.00654956	-0.591771	down		0.307844	-0.413665	normal
XLOC_044242	4.75213e-05	-0.591817	down		0.844576	-0.13121	normal
XLOC_093975	0.000357915	-0.591959	down		0.896026	-0.104618	normal
XLOC_044625	0.000203493	-0.592227	down		0.702526	-0.206392	normal
XLOC_047457	0.00393747	-0.59231	down		0.937542	-0.0696448	normal
XLOC_088217	0.0001158	-0.592364	down		0.145108	-0.461292	normal
XLOC_077175	0.00141384	-0.59307	down		0.995491	0.00588973	normal
XLOC_083577	0.00209634	-0.593147	down		0.766037	-0.205208	normal
XLOC_003499	3.3738e-05	-0.593951	down		0.929676	-0.0716386	normal
XLOC_037946	0.038281	-0.59397	down		0.97492	0.0382756	normal
XLOC_054819	0.000294034	-0.594244	down		0.861448	-0.129196	normal
XLOC_001960	1.01028e-05	-0.594496	down		0.796236	-0.156737	normal
XLOC_071206	0.0338343	-0.594575	down		0.991534	0.0149418	normal
XLOC_044828	0.00560705	-0.595059	down		0.83292	0.169514	normal
XLOC_055557	5.20524e-05	-0.595115	down		0.881481	0.128022	normal
XLOC_083397	0.00170861	-0.595445	down		0.676079	-0.213475	normal
XLOC_044508	1.19615e-05	-0.596335	down		0.269349	-0.425466	normal
XLOC_038284	3.83962e-05	-0.596562	down		0.918327	-0.0818711	normal
XLOC_067564	3.74549e-05	-0.59661	down		0.391815	-0.317889	normal
XLOC_027836	0.00182311	-0.596752	down		0.997695	0.00317848	normal
XLOC_002159	0.000358838	-0.597304	down		0.094266	-0.57883	normal
XLOC_017587	0.000817124	-0.597368	down		0.389077	-0.360149	normal
XLOC_023644	1.40206e-06	-0.597802	down		0.310422	-0.331321	normal
XLOC_009785	0.000329112	-0.598005	down		0.807016	-0.165883	normal
XLOC_080273	0.00375633	-0.598058	down		0.896443	0.109212	normal
XLOC_038750	0.000137769	-0.598194	down		0.897762	-0.110438	normal
XLOC_044801	0.000418032	-0.598693	down		0.595081	-0.28447	normal
XLOC_041677	3.11614e-05	-0.598968	down		0.999481	-0.000392269	normal
XLOC_091131	0.0257079	-0.599275	down		0.982488	0.0269835	normal
XLOC_022570	0.000342853	-0.59928	down		0.94051	-0.0573945	normal
XLOC_054486	7.08326e-06	-0.599316	down		0.946504	-0.0556653	normal
XLOC_083406	0.00534829	-0.599504	down		0.802927	-0.176616	normal
XLOC_065226	0.000970885	-0.599521	down		0.14347	0.429478	normal
XLOC_048007	2.17336e-05	-0.599606	down		0.927396	-0.0688605	normal
XLOC_055910	0.00120555	-0.600215	down		0.760592	-0.208903	normal
XLOC_037705	0.00751741	-0.600414	down		0.969524	0.0368329	normal
XLOC_061235	0.0053008	-0.600891	down		0.866161	0.154932	normal
XLOC_031298	6.51981e-05	-0.600947	down		0.997842	-0.00290749	normal
XLOC_088861	1.96477e-05	-0.601233	down		0.820064	-0.144798	normal
XLOC_032013	0.00882527	-0.601298	down		0.661488	-0.31197	normal
XLOC_048947	0.00676089	-0.601539	down		0.915788	0.0930993	normal
XLOC_048078	0.00933932	-0.601549	down		0.722942	0.241554	normal
XLOC_001422	0.00366163	-0.601593	down		0.591018	-0.273298	normal
XLOC_031837	0.0013909	-0.601611	down		0.990193	0.0159544	normal
XLOC_027270	0.000193829	-0.602008	down		0.921685	-0.0821646	normal
XLOC_037757	1.16271e-05	-0.602047	down		0.915219	0.0995543	normal
XLOC_044224	0.0385215	-0.602112	down		0.805446	0.220041	normal
XLOC_056845	0.0217769	-0.602401	down		0.999139	-0.000979506	normal
XLOC_001712	0.00896899	-0.602495	down		0.232519	-0.461481	normal
XLOC_046714	0.00079265	-0.603135	down		0.87342	-0.122128	normal
XLOC_085287	0.000344735	-0.604251	down		0.796073	-0.161763	normal
XLOC_073541	7.39493e-06	-0.604528	down		0.437393	-0.323757	normal
XLOC_060763	0.00218877	-0.604588	down		0.986777	-0.0207475	normal
XLOC_050609	4.39008e-05	-0.604764	down		0.921127	-0.0790602	normal
XLOC_037835	3.3035e-05	-0.604941	down		0.555556	-0.255094	normal
XLOC_085359	4.65834e-05	-0.604951	down		0.804296	0.182056	normal
XLOC_044589	3.53887e-05	-0.605455	down		0.854495	-0.130398	normal
XLOC_012900	0.0061586	-0.605472	down		0.896026	0.116115	normal
XLOC_041439	0.0312656	-0.605497	down		0.681314	-0.366643	normal
XLOC_007985	2.2521e-06	-0.605708	down		0.602426	-0.290037	normal
XLOC_068207	1.00127e-05	-0.60648	down		0.101979	-0.602541	normal
XLOC_071517	9.86474e-05	-0.606745	down		0.887415	-0.103629	normal
XLOC_038864	2.51295e-06	-0.606794	down		0.145102	-0.481407	normal
XLOC_045224	0.00780142	-0.606829	down		0.805724	-0.18558	normal
XLOC_001495	0.000316052	-0.607212	down		0.700021	0.210435	normal
XLOC_071956	1.68063e-06	-0.607258	down		0.841877	-0.135278	normal
XLOC_067703	0.00148647	-0.60731	down		0.993516	-0.00976673	normal
XLOC_080168	1.89573e-05	-0.60735	down		0.975416	0.0330462	normal
XLOC_002488	0.000130072	-0.60744	down		0.842033	0.140742	normal
XLOC_066300	0.000181799	-0.607565	down		0.826495	-0.157926	normal
XLOC_031216	0.00637217	-0.607733	down		0.738723	-0.221476	normal
XLOC_027767	0.00428033	-0.607761	down		0.294613	-0.374766	normal
XLOC_028337	0.00406073	-0.607996	down		0.829332	-0.171487	normal
XLOC_014657	0.00142969	-0.608298	down		0.939136	-0.0691839	normal
XLOC_014140	0.000260713	-0.608546	down		0.872317	-0.116478	normal
XLOC_027054	0.000307454	-0.608661	down		0.799688	-0.156128	normal
XLOC_002871	0.000146884	-0.60878	down		0.704092	0.202725	normal
XLOC_079997	0.000107788	-0.609024	down		0.731935	-0.199005	normal
XLOC_022405	0.00816371	-0.609157	down		0.938104	-0.0727089	normal
XLOC_055222	0.00253784	-0.609393	down		0.181432	-0.470928	normal
XLOC_049946	0.0075707	-0.609894	down		0.961581	-0.0484628	normal
XLOC_049000	8.92799e-05	-0.609948	down		0.997985	0.00351491	normal
XLOC_012364	1.72723e-05	-0.61047	down		0.994747	-0.00785017	normal
XLOC_013568	4.25561e-05	-0.610482	down		0.882695	-0.105955	normal
XLOC_013617	1.59472e-05	-0.610509	down		0.772275	-0.17333	normal
XLOC_018511	0.00147213	-0.61056	down		0.467669	-0.353796	normal
XLOC_073544	0.000504795	-0.610659	down		0.738618	-0.215879	normal
XLOC_024553	0.0326933	-0.610761	down		0.408915	0.403072	normal
XLOC_032269	2.06526e-05	-0.610844	down		0.729213	-0.210251	normal
XLOC_048926	0.00034825	-0.610883	down		0.310422	-0.363434	normal
XLOC_067462	5.34548e-06	-0.6109	down		0.980581	0.0223167	normal
XLOC_084439	0.00162855	-0.610914	down		0.570299	-0.313267	normal
XLOC_048119	2.30564e-05	-0.611096	down		0.987575	0.0178271	normal
XLOC_060755	1.05172e-05	-0.611427	down		0.869828	-0.116447	normal
XLOC_049271	0.000366071	-0.611614	down		0.975719	-0.0317478	normal
XLOC_038844	2.57281e-06	-0.611668	down		0.560346	-0.269474	normal
XLOC_007319	0.000117704	-0.611688	down		0.815813	-0.142688	normal
XLOC_056303	0.000902828	-0.611743	down		0.965716	0.0398789	normal
XLOC_067255	0.000158488	-0.612163	down		0.346373	-0.368677	normal
XLOC_039083	1.82394e-05	-0.612168	down		0.947295	0.0618756	normal
XLOC_094541	0.000703091	-0.612442	down		0.996181	-0.00572945	normal
XLOC_076489	3.6729e-05	-0.612692	down		0.887415	-0.105242	normal
XLOC_023194	8.28234e-06	-0.612854	down		0.996082	-0.00505581	normal
XLOC_063231	0.0228892	-0.612975	down		0.978226	-0.0378661	normal
XLOC_018613	7.70404e-05	-0.613234	down		0.755902	-0.170159	normal
XLOC_048492	1.02925e-06	-0.613297	down		0.342521	-0.400113	normal
XLOC_045115	2.2437e-06	-0.613405	down		0.948011	-0.0592575	normal
XLOC_060350	0.0110656	-0.613441	down		0.942113	0.0756897	normal
XLOC_032275	1.17282e-05	-0.613676	down		0.962135	0.0406209	normal
XLOC_085584	0.00136572	-0.613801	down		0.870473	-0.133648	normal
XLOC_066295	0.0169444	-0.613947	down		0.757146	0.230856	normal
XLOC_047069	0.00257404	-0.614089	down		0.948601	0.0649298	normal
XLOC_059595	6.09356e-05	-0.614291	down		0.216539	-0.402574	normal
XLOC_084416	0.00281055	-0.614337	down		0.959727	-0.0511367	normal
XLOC_084521	1.13573e-06	-0.614596	down		0.468311	-0.314554	normal
XLOC_094177	0.0167168	-0.614651	down		0.468275	0.473594	normal
XLOC_071290	2.71598e-05	-0.614822	down		0.661905	-0.267341	normal
XLOC_022935	0.019225	-0.615122	down		0.888843	0.117561	normal
XLOC_074641	0.0130242	-0.615158	down		0.176298	-0.493872	normal
XLOC_031791	2.18081e-07	-0.61578	down		0.99176	-0.0114648	normal
XLOC_034912	0.00110755	-0.615847	down		0.761162	-0.199546	normal
XLOC_090580	2.01793e-05	-0.61601	down		0.987471	0.0161737	normal
XLOC_048077	0.00219749	-0.616126	down		0.865958	0.130238	normal
XLOC_047132	0.000439287	-0.61642	down		0.789152	-0.221505	normal
XLOC_043380	0.0389747	-0.616718	down		0.500529	-0.403857	normal
XLOC_031653	0.00842753	-0.616962	down		0.738453	-0.251416	normal
XLOC_047093	0.00918698	-0.617256	down		0.988922	0.0180524	normal
XLOC_093964	0.000315363	-0.617414	down		0.881614	-0.121759	normal
XLOC_070294	0.0110477	-0.617483	down		0.0564796	-0.551254	normal
XLOC_022662	0.0167559	-0.617627	down		0.465937	0.389859	normal
XLOC_056878	0.011993	-0.617767	down		0.950417	-0.0629094	normal
XLOC_050537	0.000110387	-0.617917	down		0.70025	-0.219507	normal
XLOC_002255	0.00849707	-0.619043	down		0.955331	-0.0595184	normal
XLOC_009060	0.000427297	-0.619325	down		0.655944	-0.222483	normal
XLOC_054414	5.38549e-05	-0.619625	down		0.996649	0.00446605	normal
XLOC_056356	6.18476e-07	-0.619927	down		0.381842	-0.370515	normal
XLOC_060586	8.1003e-05	-0.620311	down		0.916968	0.0779095	normal
XLOC_047059	8.79889e-06	-0.620737	down		0.674246	-0.213091	normal
XLOC_059356	0.000181411	-0.620993	down		0.769773	-0.196304	normal
XLOC_022526	0.00274571	-0.62101	down		0.44591	-0.344039	normal
XLOC_009843	0.000703091	-0.621041	down		0.975719	-0.0310402	normal
XLOC_085717	1.17542e-05	-0.621134	down		0.991534	-0.0105103	normal
XLOC_056794	0.0210912	-0.621578	down		0.285665	-0.52266	normal
XLOC_065654	7.41909e-06	-0.621589	down		0.617563	-0.248357	normal
XLOC_059779	0.00401233	-0.621626	down		0.995189	-0.0078338	normal
XLOC_000030	1.82226e-06	-0.621774	down		0.710733	-0.204848	normal
XLOC_059647	0.000238699	-0.621976	down		0.890872	0.11004	normal
XLOC_047464	1.97068e-05	-0.622492	down		0.74137	0.18097	normal
XLOC_035507	1.29921e-05	-0.622536	down		0.993516	0.00830683	normal
XLOC_068915	0.0246732	-0.622555	down		0.61866	-0.315739	normal
XLOC_070608	8.46159e-05	-0.622571	down		0.970687	-0.0321096	normal
XLOC_008192	0.00108352	-0.622718	down		0.879632	-0.113597	normal
XLOC_007856	0.00645605	-0.622935	down		0.949907	0.0542439	normal
XLOC_033234	0.00337168	-0.623055	down		0.927518	0.0929667	normal
XLOC_068049	2.26357e-05	-0.623165	down		0.717554	-0.221229	normal
XLOC_035148	0.000198927	-0.623186	down		0.942315	-0.0705804	normal
XLOC_031921	1.59472e-05	-0.623395	down		0.98429	-0.0214462	normal
XLOC_048095	0.00923935	-0.623581	down		0.809865	-0.175175	normal
XLOC_048238	0.000282321	-0.623627	down		0.870537	-0.128333	normal
XLOC_049699	9.15701e-05	-0.623909	down		0.756732	-0.198358	normal
XLOC_048915	1.14844e-05	-0.624001	down		0.914069	-0.0947202	normal
XLOC_089621	0.000359945	-0.624266	down		0.885665	-0.10858	normal
XLOC_024145	0.000700647	-0.624281	down		0.869637	-0.129605	normal
XLOC_047998	6.86969e-05	-0.62432	down		0.665937	-0.215953	normal
XLOC_023371	0.000838365	-0.624606	down		0.961581	0.0475955	normal
XLOC_045110	0.0113768	-0.624614	down		0.126415	0.567655	normal
XLOC_038391	0.000150774	-0.624804	down		0.971131	0.0323947	normal
XLOC_018158	6.40597e-07	-0.624929	down		0.796236	-0.171059	normal
XLOC_080686	0.000114867	-0.625061	down		0.755826	-0.185004	normal
XLOC_043245	0.0124733	-0.625281	down		0.341847	-0.398172	normal
XLOC_038198	1.78488e-05	-0.625426	down		0.722441	-0.196559	normal
XLOC_039204	1.08057e-05	-0.625606	down		0.769788	0.202219	normal
XLOC_065690	0.0328318	-0.625617	down		0.698179	-0.30177	normal
XLOC_037834	0.00444921	-0.625822	down		0.980128	0.0320872	normal
XLOC_012977	0.000787954	-0.625921	down		0.896026	0.102781	normal
XLOC_001711	0.000519125	-0.626136	down		0.0949983	-0.482074	normal
XLOC_071218	0.0009411	-0.626203	down		0.940845	0.0685917	normal
XLOC_089194	0.000926522	-0.626504	down		0.000228808	0.742915	up
XLOC_060632	0.00674881	-0.626662	down		0.561491	0.345486	normal
XLOC_080845	3.16638e-05	-0.626667	down		0.955155	-0.0446115	normal
XLOC_031310	2.60326e-05	-0.627279	down		0.907469	0.0874032	normal
XLOC_090771	0.00178638	-0.627577	down		0.781237	-0.187641	normal
XLOC_049652	0.00087627	-0.628043	down		0.945415	-0.0556689	normal
XLOC_073116	0.0100906	-0.628386	down		0.870388	-0.143443	normal
XLOC_088174	0.00250982	-0.629028	down		0.22544	-0.542516	normal
XLOC_017821	0.00101361	-0.629159	down		0.941494	-0.0665469	normal
XLOC_089527	5.73627e-06	-0.629429	down		0.670382	-0.212459	normal
XLOC_028206	0.000579829	-0.629631	down		0.858961	0.136536	normal
XLOC_072326	8.86979e-06	-0.629757	down		0.999012	0.00100474	normal
XLOC_048551	0.000441295	-0.629885	down		0.776947	-0.198057	normal
XLOC_034972	6.07285e-05	-0.629971	down		0.940148	-0.0575107	normal
XLOC_018238	0.0148505	-0.630226	down		0.702176	-0.280495	normal
XLOC_003467	0.00288318	-0.630408	down		0.760764	-0.196814	normal
XLOC_091053	0.000109814	-0.630479	down		0.746776	-0.196253	normal
XLOC_079273	0.000208028	-0.630549	down		0.91889	0.0859312	normal
XLOC_035126	0.0114313	-0.630803	down		0.203471	0.518809	normal
XLOC_058731	0.0272192	-0.630829	down		0.565922	-0.363688	normal
XLOC_091848	0.0289688	-0.631426	down		0.688711	-0.273785	normal
XLOC_066933	0.0298355	-0.63147	down		0.896631	-0.132022	normal
XLOC_001167	2.51627e-05	-0.631799	down		0.968802	0.04402	normal
XLOC_062259	3.07151e-05	-0.631891	down		0.738453	0.194387	normal
XLOC_071249	9.48101e-05	-0.632143	down		0.606825	-0.230722	normal
XLOC_050107	0.0249178	-0.632399	down		0.960848	-0.0488112	normal
XLOC_000692	0.000906877	-0.632489	down		0.688711	-0.242131	normal
XLOC_038254	9.51693e-06	-0.632504	down		0.894005	-0.0930649	normal
XLOC_008065	0.00011865	-0.633023	down		0.644294	-0.21488	normal
XLOC_031189	1.40084e-05	-0.633376	down		0.32757	-0.477985	normal
XLOC_063100	0.02713	-0.633394	down		0.871262	-0.155684	normal
XLOC_014737	4.49649e-05	-0.633885	down		0.829717	-0.148487	normal
XLOC_000258	0.000458572	-0.634064	down		0.961165	0.0474241	normal
XLOC_023934	0.00185278	-0.634403	down		0.252897	0.466891	normal
XLOC_066881	0.000108612	-0.634464	down		0.812063	-0.169099	normal
XLOC_008417	0.00270674	-0.634467	down		0.948023	0.0673782	normal
XLOC_014805	9.72963e-05	-0.634484	down		0.990167	-0.0153357	normal
XLOC_085749	5.41894e-06	-0.634683	down		0.723538	-0.22584	normal
XLOC_077875	4.15189e-05	-0.635375	down		0.42944	-0.282622	normal
XLOC_060713	0.00226658	-0.635501	down		0.832995	0.143258	normal
XLOC_088204	0.00224338	-0.635505	down		0.942315	0.0661381	normal
XLOC_028327	1.10676e-05	-0.635549	down		0.157187	-0.465841	normal
XLOC_032241	0.00017478	-0.635896	down		0.838483	0.124188	normal
XLOC_090179	0.00394137	-0.635933	down		0.88132	-0.126859	normal
XLOC_084375	0.00015054	-0.636192	down		0.320165	-0.354272	normal
XLOC_048552	0.00556723	-0.636292	down		0.919878	-0.101929	normal
XLOC_059648	0.00278357	-0.636306	down		0.907469	-0.103503	normal
XLOC_001527	3.53405e-05	-0.636572	down		0.939255	-0.0673326	normal
XLOC_031743	1.21374e-06	-0.636656	down		0.924167	-0.0781684	normal
XLOC_096086	7.81379e-06	-0.636812	down		0.579072	-0.246753	normal
XLOC_083168	0.0132869	-0.636886	down		0.810608	0.326355	normal
XLOC_061528	5.84524e-06	-0.637102	down		0.939814	-0.0560973	normal
XLOC_071828	3.49666e-05	-0.637516	down		0.921127	0.0862237	normal
XLOC_037937	1.15268e-05	-0.637667	down		0.637488	-0.249283	normal
XLOC_031265	0.000473453	-0.637705	down		0.974502	-0.0329262	normal
XLOC_084822	0.000291754	-0.638001	down		0.612395	0.31546	normal
XLOC_090165	2.02029e-05	-0.638029	down		0.744937	-0.205011	normal
XLOC_019237	9.78952e-05	-0.63834	down		0.632035	0.227373	normal
XLOC_056945	4.55006e-06	-0.638351	down		0.923549	-0.0718814	normal
XLOC_001598	2.90891e-06	-0.638648	down		0.82605	-0.162723	normal
XLOC_072275	0.00043645	-0.638761	down		0.800614	-0.159278	normal
XLOC_031700	3.92779e-06	-0.639037	down		0.770997	0.193768	normal
XLOC_018102	0.0360887	-0.639345	down		0.377723	-0.519817	normal
XLOC_048741	0.0432789	-0.639455	down		0.63555	-0.31878	normal
XLOC_031600	6.94393e-06	-0.639621	down		0.120146	-0.623516	normal
XLOC_041400	4.73199e-05	-0.639682	down		0.426071	-0.287059	normal
XLOC_037844	1.36298e-06	-0.639881	down		0.206614	-0.396458	normal
XLOC_049387	0.000821198	-0.639894	down		0.654747	-0.281903	normal
XLOC_044981	3.03758e-05	-0.640074	down		0.222979	-0.373139	normal
XLOC_073638	0.00179457	-0.640091	down		0.422089	-0.357919	normal
XLOC_036827	0.0236027	-0.640291	down		0.963973	-0.0459471	normal
XLOC_077242	0.00328452	-0.640345	down		0.994552	0.00918879	normal
XLOC_034484	2.1653e-06	-0.640496	down		0.835337	-0.132909	normal
XLOC_024250	3.58338e-06	-0.640819	down		0.0877253	-0.493968	normal
XLOC_046870	4.61593e-05	-0.640948	down		0.843114	-0.129036	normal
XLOC_041972	8.68116e-06	-0.641035	down		0.952706	0.0611923	normal
XLOC_041864	2.80654e-05	-0.641134	down		0.73758	-0.184078	normal
XLOC_038819	1.64803e-05	-0.641185	down		0.921685	0.0863892	normal
XLOC_035018	0.00639437	-0.641375	down		0.695982	-0.314981	normal
XLOC_050046	7.37428e-05	-0.641615	down		0.925104	-0.0755821	normal
XLOC_042206	0.00763432	-0.641639	down		0.720955	0.21393	normal
XLOC_023152	0.00063657	-0.641668	down		0.36782	-0.337498	normal
XLOC_044666	0.0011524	-0.64184	down		0.991298	0.0143252	normal
XLOC_028609	0.0146009	-0.641956	down		0.995491	-0.00666913	normal
XLOC_001293	0.00760569	-0.642025	down		0.72759	-0.240719	normal
XLOC_031799	0.0134656	-0.64206	down		0.921943	0.0954391	normal
XLOC_008160	0.00256136	-0.642234	down		0.942315	0.0794258	normal
XLOC_065611	8.90111e-05	-0.642369	down		0.981821	0.0231222	normal
XLOC_013999	7.62553e-05	-0.642691	down		0.964738	0.0379698	normal
XLOC_055088	1.1995e-05	-0.642823	down		0.783141	-0.157828	normal
XLOC_097714	0.00259366	-0.642824	down		0.857396	-0.139334	normal
XLOC_021000	0.0375694	-0.642993	down		0.933489	0.0959335	normal
XLOC_000785	3.50129e-05	-0.643379	down		0.991534	0.011769	normal
XLOC_009297	0.0116796	-0.6435	down		0.897762	-0.113083	normal
XLOC_056814	4.15273e-07	-0.6436	down		0.957933	-0.041729	normal
XLOC_015086	0.025444	-0.643711	down		0.961671	-0.0577703	normal
XLOC_035496	8.8796e-05	-0.644364	down		0.884207	-0.112298	normal
XLOC_001163	8.57703e-07	-0.64445	down		0.729213	-0.196316	normal
XLOC_044647	0.00152741	-0.644751	down		0.823438	-0.149919	normal
XLOC_072830	1.19176e-06	-0.644852	down		0.861849	-0.122153	normal
XLOC_073637	0.000831489	-0.644871	down		0.51183	-0.324955	normal
XLOC_080247	2.01997e-05	-0.645083	down		0.393081	-0.294774	normal
XLOC_048041	4.67117e-07	-0.645399	down		0.891128	-0.114033	normal
XLOC_028807	6.84016e-07	-0.645749	down		0.982369	0.0249662	normal
XLOC_055059	0.000730507	-0.646081	down		0.955096	0.0532763	normal
XLOC_038099	0.0431238	-0.646144	down		0.667666	0.313328	normal
XLOC_028860	4.67654e-06	-0.646185	down		0.347296	-0.42899	normal
XLOC_027845	0.00228027	-0.646276	down		0.839351	0.153877	normal
XLOC_077490	8.584e-07	-0.646807	down		0.774412	-0.164333	normal
XLOC_000149	9.16252e-06	-0.646909	down		0.921127	0.0842731	normal
XLOC_012910	5.12638e-05	-0.647	down		0.529584	-0.30189	normal
XLOC_001523	3.27421e-05	-0.64735	down		0.929084	0.0818307	normal
XLOC_027139	1.05172e-05	-0.647391	down		0.623061	-0.234313	normal
XLOC_062212	0.00532914	-0.647955	down		0.920149	0.0935942	normal
XLOC_039118	0.000682712	-0.648111	down		0.756835	-0.224493	normal
XLOC_066226	0.000717107	-0.648189	down		0.962369	-0.0457805	normal
XLOC_028709	3.59713e-05	-0.648365	down		0.90076	-0.0919988	normal
XLOC_041729	5.07861e-05	-0.648414	down		0.827579	0.149315	normal
XLOC_000644	9.91671e-05	-0.649004	down		0.963221	-0.044879	normal
XLOC_080889	0.026755	-0.64944	down		0.222087	-0.583394	normal
XLOC_023691	0.00397946	-0.649904	down		0.728363	0.240313	normal
XLOC_009835	4.62461e-07	-0.650669	down		0.806441	-0.166857	normal
XLOC_055543	0.0375941	-0.650918	down		0.867357	0.157074	normal
XLOC_060818	2.94368e-05	-0.651038	down		0.993288	-0.0108948	normal
XLOC_014403	0.000114925	-0.65129	down		0.989769	-0.0147769	normal
XLOC_014936	0.0249178	-0.651358	down		0.753869	-0.225692	normal
XLOC_044948	0.000295743	-0.651635	down		0.769773	-0.190966	normal
XLOC_035151	5.28356e-07	-0.651777	down		0.523822	-0.251482	normal
XLOC_073559	5.41894e-06	-0.651999	down		0.753389	-0.189958	normal
XLOC_038574	0.000658944	-0.652062	down		0.878146	0.117805	normal
XLOC_030511	0.0372892	-0.652227	down		0.870473	-0.167877	normal
XLOC_058670	0.0198516	-0.652293	down		0.46216	-0.451835	normal
XLOC_066571	0.0254714	-0.653276	down		0.050542	0.772734	normal
XLOC_073825	0.0254714	-0.654271	down		0.579072	-0.293789	normal
XLOC_038483	0.00899807	-0.654652	down		0.975943	0.0353308	normal
XLOC_015840	0.0164739	-0.65497	down		0.836049	0.171759	normal
XLOC_034827	1.18431e-06	-0.655312	down		0.945881	-0.0593338	normal
XLOC_035000	0.00288142	-0.65555	down		0.347644	0.41951	normal
XLOC_085181	1.70308e-06	-0.655697	down		0.973616	-0.0316876	normal
XLOC_000251	0.00372519	-0.656229	down		0.581631	-0.347941	normal
XLOC_049127	9.51678e-05	-0.65631	down		0.533495	-0.283288	normal
XLOC_066390	4.36208e-07	-0.656438	down		0.877945	-0.127523	normal
XLOC_012602	0.00104729	-0.656554	down		0.843114	-0.14868	normal
XLOC_053741	0.00108179	-0.656952	down		0.864791	-0.179934	normal
XLOC_013921	0.00414676	-0.657025	down		0.640102	-0.264912	normal
XLOC_034524	1.8325e-07	-0.657284	down		0.924852	0.0816923	normal
XLOC_061031	0.00760569	-0.65749	down		0.948508	-0.0723861	normal
XLOC_084932	0.0414986	-0.65756	down		0.961671	0.0727079	normal
XLOC_084562	0.00199981	-0.658653	down		0.850173	-0.148368	normal
XLOC_059348	0.00313546	-0.658715	down		0.933608	0.0843377	normal
XLOC_031202	8.19215e-05	-0.659164	down		0.743443	0.200099	normal
XLOC_014929	0.0194418	-0.659382	down		0.893991	0.129648	normal
XLOC_041567	2.79948e-07	-0.659395	down		0.697837	-0.201601	normal
XLOC_067619	5.02298e-05	-0.660507	down		0.655913	0.280032	normal
XLOC_041441	3.95669e-05	-0.660547	down		0.766898	-0.189964	normal
XLOC_088684	0.00384142	-0.660614	down		0.753004	0.224384	normal
XLOC_060835	0.000507746	-0.660692	down		0.790004	-0.206227	normal
XLOC_034373	1.35355e-05	-0.661093	down		0.971718	-0.0332148	normal
XLOC_083694	4.41025e-05	-0.661096	down		0.877945	-0.138437	normal
XLOC_034668	3.79575e-06	-0.66117	down		0.969862	-0.0312497	normal
XLOC_002234	2.01885e-06	-0.661484	down		0.936692	-0.0714711	normal
XLOC_007983	7.72476e-07	-0.662395	down		0.656968	-0.292974	normal
XLOC_090240	0.000831489	-0.662516	down		0.883393	-0.116981	normal
XLOC_001672	0.00187961	-0.662932	down		0.577098	0.26538	normal
XLOC_083388	4.39008e-05	-0.663655	down		0.465589	-0.294693	normal
XLOC_012632	2.84751e-05	-0.66381	down		0.887883	0.112743	normal
XLOC_035324	4.39572e-06	-0.664	down		0.808828	0.167238	normal
XLOC_059784	3.14682e-06	-0.664117	down		0.942315	-0.0625343	normal
XLOC_080598	0.000176556	-0.664175	down		0.977963	0.0262712	normal
XLOC_060303	0.000481249	-0.664251	down		0.998856	-0.00175985	normal
XLOC_024266	1.31758e-05	-0.66431	down		0.481244	0.402808	normal
XLOC_008587	0.00609103	-0.664625	down		0.98394	-0.0263398	normal
XLOC_061081	2.15448e-06	-0.664731	down		0.634514	-0.238594	normal
XLOC_082344	0.00421631	-0.665027	down		0.753004	-0.258923	normal
XLOC_071432	0.000791127	-0.665589	down		0.654747	-0.220208	normal
XLOC_066961	1.54197e-06	-0.666115	down		0.88048	-0.114636	normal
XLOC_041964	5.0616e-05	-0.666144	down		0.894166	-0.108638	normal
XLOC_031827	0.00149363	-0.666466	down		0.943591	-0.0708921	normal
XLOC_002405	0.000431976	-0.666609	down		0.682318	-0.24106	normal
XLOC_068102	0.00267787	-0.666628	down		0.945109	-0.0632396	normal
XLOC_045225	2.3824e-05	-0.66663	down		0.885491	0.118557	normal
XLOC_094633	1.27945e-05	-0.666886	down		0.883906	0.108229	normal
XLOC_038519	0.0045594	-0.667667	down		0.895715	-0.121509	normal
XLOC_090108	2.04005e-05	-0.667716	down		0.668165	-0.22244	normal
XLOC_038858	0.0262748	-0.667945	down		0.860467	0.152435	normal
XLOC_046660	6.01617e-06	-0.667978	down		0.865372	-0.140527	normal
XLOC_045993	0.000382304	-0.668301	down		0.0604075	-0.616271	normal
XLOC_084163	8.3746e-06	-0.668441	down		0.666386	-0.230061	normal
XLOC_074639	0.0013944	-0.668932	down		0.497982	-0.342107	normal
XLOC_031149	7.62255e-08	-0.669357	down		0.991534	-0.0114603	normal
XLOC_060305	0.000186132	-0.669803	down		0.761036	-0.221954	normal
XLOC_097715	0.00521886	-0.669843	down		0.800918	-0.187827	normal
XLOC_047186	0.000467919	-0.669948	down		0.10953	-0.52417	normal
XLOC_013466	0.0109722	-0.670272	down		0.939136	-0.0736967	normal
XLOC_048752	0.000268587	-0.670572	down		0.810937	-0.170698	normal
XLOC_041362	2.29098e-05	-0.670996	down		0.976992	0.0314502	normal
XLOC_088597	2.12544e-05	-0.671111	down		0.577098	-0.286172	normal
XLOC_048922	0.00163157	-0.671463	down		0.999012	0.00186141	normal
XLOC_012784	0.00182794	-0.67148	down		0.666386	-0.253624	normal
XLOC_035036	4.88341e-05	-0.671635	down		0.92084	0.0782875	normal
XLOC_050598	1.39693e-06	-0.67204	down		0.991534	-0.0114043	normal
XLOC_044853	5.91461e-05	-0.672194	down		0.694636	0.23482	normal
XLOC_018503	0.000342528	-0.672464	down		0.917987	-0.0916028	normal
XLOC_014251	6.1977e-05	-0.672591	down		0.875988	-0.108119	normal
XLOC_070353	0.00355315	-0.67312	down		0.988552	0.0164066	normal
XLOC_009190	2.34716e-05	-0.67361	down		0.800077	0.203581	normal
XLOC_066946	0.000463588	-0.673825	down		0.624405	-0.291716	normal
XLOC_044631	0.00012493	-0.674106	down		0.7743	-0.199826	normal
XLOC_063557	0.0152182	-0.674208	down		0.137604	-0.651804	normal
XLOC_048269	0.000173298	-0.674411	down		0.96437	-0.0398342	normal
XLOC_023077	0.000164737	-0.675143	down		0.971115	-0.0345916	normal
XLOC_012693	0.0190832	-0.675325	down		0.945415	-0.0792964	normal
XLOC_041625	4.24262e-08	-0.67555	down		0.882303	-0.101264	normal
XLOC_012986	3.87106e-06	-0.67598	down		0.757887	-0.18638	normal
XLOC_091071	0.0350817	-0.676073	down		0.500809	-0.411719	normal
XLOC_071561	1.41997e-05	-0.676424	down		0.082399	-0.672032	normal
XLOC_047912	3.81237e-05	-0.676605	down		0.88426	0.115193	normal
XLOC_068914	0.0150914	-0.676774	down		0.604024	-0.320447	normal
XLOC_041869	1.43131e-05	-0.676893	down		0.0799443	-0.563089	normal
XLOC_013090	0.0193608	-0.676983	down		0.990975	0.0172822	normal
XLOC_061660	3.56558e-06	-0.677327	down		0.878051	-0.115032	normal
XLOC_035547	0.00567749	-0.677578	down		0.924167	0.0896746	normal
XLOC_038098	0.000800656	-0.678026	down		0.582191	-0.315256	normal
XLOC_060621	0.00474317	-0.67827	down		0.753869	0.197166	normal
XLOC_034501	0.00870157	-0.678496	down		0.949228	0.070885	normal
XLOC_059042	0.0176838	-0.678739	down		0.614126	-0.313479	normal
XLOC_000397	1.41753e-05	-0.678955	down		0.755968	0.193436	normal
XLOC_020008	0.000781678	-0.679001	down		0.962135	0.0512879	normal
XLOC_065344	0.00177637	-0.679271	down		0.6587	-0.239655	normal
XLOC_037638	0.00073817	-0.679631	down		0.860467	-0.126886	normal
XLOC_031411	2.92555e-05	-0.680101	down		0.90586	0.0988169	normal
XLOC_024345	2.34838e-05	-0.68012	down		0.900513	0.106422	normal
XLOC_061302	2.0865e-07	-0.680443	down		0.9324	-0.073565	normal
XLOC_031193	7.90176e-06	-0.680687	down		0.988076	0.0146633	normal
XLOC_050169	1.45405e-08	-0.681733	down		0.158554	-0.402075	normal
XLOC_047976	5.57363e-05	-0.682016	down		0.878478	-0.120752	normal
XLOC_014399	1.8848e-06	-0.682231	down		0.962559	0.0393511	normal
XLOC_011960	0.000252163	-0.682495	down		0.991301	-0.0113603	normal
XLOC_042103	3.49335e-06	-0.682738	down		0.988737	-0.0141109	normal
XLOC_002275	7.62856e-07	-0.683192	down		0.954039	-0.0477306	normal
XLOC_031151	4.91451e-06	-0.684179	down		0.736341	-0.214223	normal
XLOC_013052	1.70503e-05	-0.684259	down		0.900214	-0.0967232	normal
XLOC_031835	1.54265e-05	-0.684805	down		0.775022	-0.174082	normal
XLOC_091082	0.00200144	-0.68484	down		0.0646476	-0.618335	normal
XLOC_047880	5.78125e-06	-0.684914	down		0.694538	-0.201833	normal
XLOC_031909	2.35565e-07	-0.685054	down		0.829151	-0.144532	normal
XLOC_007242	2.40229e-06	-0.685199	down		0.991741	-0.0115588	normal
XLOC_073234	3.86475e-07	-0.68542	down		0.698832	-0.226972	normal
XLOC_035085	1.81591e-06	-0.685693	down		0.821933	0.196305	normal
XLOC_027375	1.76103e-06	-0.685799	down		0.391063	-0.303625	normal
XLOC_050289	0.00012521	-0.685826	down		0.896925	-0.0961991	normal
XLOC_077530	6.8234e-05	-0.686318	down		0.827576	-0.143061	normal
XLOC_054379	3.81159e-06	-0.686342	down		0.852548	0.114313	normal
XLOC_001258	7.92904e-07	-0.686774	down		0.823681	-0.159712	normal
XLOC_054707	6.64818e-06	-0.686839	down		0.980076	0.0259943	normal
XLOC_002415	3.82101e-07	-0.686962	down		0.955902	-0.045711	normal
XLOC_080828	1.01569e-05	-0.687016	down		0.835216	-0.143855	normal
XLOC_031941	2.61569e-05	-0.687199	down		0.986788	0.0181502	normal
XLOC_000293	0.0376497	-0.687842	down		0.746776	-0.281503	normal
XLOC_047962	6.48052e-06	-0.687991	down		0.997842	0.00352795	normal
XLOC_013654	3.43055e-06	-0.688253	down		0.759835	-0.175963	normal
XLOC_014731	0.000651154	-0.68829	down		0.921202	0.0963706	normal
XLOC_055849	2.27989e-07	-0.688516	down		0.60293	-0.241786	normal
XLOC_067374	9.7531e-07	-0.688921	down		0.975649	0.0288784	normal
XLOC_078914	6.82337e-06	-0.688931	down		0.929211	-0.0726982	normal
XLOC_035590	2.35207e-05	-0.688956	down		0.860197	0.124965	normal
XLOC_095139	5.55007e-06	-0.689837	down		0.983496	-0.0225209	normal
XLOC_014857	9.3446e-07	-0.690118	down		0.945022	-0.0627027	normal
XLOC_085743	7.86397e-05	-0.690711	down		0.990193	-0.0149426	normal
XLOC_068042	0.000372797	-0.690992	down		0.980581	0.0294379	normal
XLOC_080784	6.58721e-07	-0.69131	down		0.87254	0.147193	normal
XLOC_061857	3.28387e-06	-0.69146	down		0.906432	-0.09597	normal
XLOC_067181	1.81628e-06	-0.69167	down		0.7415	-0.197562	normal
XLOC_078300	0.000559447	-0.691674	down		0.264442	-0.448418	normal
XLOC_054980	9.7707e-05	-0.691676	down		0.943237	0.064712	normal
XLOC_011909	0.00149363	-0.691835	down		0.322835	-0.533168	normal
XLOC_047076	0.0232682	-0.692062	down		0.872999	-0.162935	normal
XLOC_002904	0.00406268	-0.692423	down		0.996082	0.00643024	normal
XLOC_072610	1.36862e-07	-0.692546	down		0.909599	-0.0829851	normal
XLOC_079143	1.62615e-06	-0.692975	down		0.92732	-0.0836938	normal
XLOC_084101	0.00769202	-0.693026	down		0.946513	-0.067818	normal
XLOC_038399	0.00659392	-0.693603	down		0.858945	0.177555	normal
XLOC_060721	2.277e-06	-0.693969	down		0.995189	-0.00646746	normal
XLOC_012591	0.0311875	-0.694106	down		0.791645	-0.231771	normal
XLOC_021069	0.010588	-0.694436	down		0.584699	0.359922	normal
XLOC_009833	1.87928e-05	-0.694617	down		0.826179	-0.162871	normal
XLOC_090421	6.54629e-06	-0.694657	down		0.983791	0.0221965	normal
XLOC_095232	3.15979e-09	-0.695297	down		0.687828	-0.213925	normal
XLOC_024159	0.00568722	-0.695329	down		0.953307	0.0623236	normal
XLOC_034574	2.50718e-07	-0.695578	down		0.710724	-0.196488	normal
XLOC_028574	7.3304e-05	-0.696187	down		0.750025	-0.195798	normal
XLOC_003399	2.02275e-05	-0.69623	down		0.072827	-0.587308	normal
XLOC_045033	0.000421136	-0.696805	down		0.961671	0.0476543	normal
XLOC_044425	2.1843e-08	-0.697109	down		0.326087	-0.363725	normal
XLOC_096040	0.000131401	-0.697595	down		0.413466	-0.357694	normal
XLOC_088891	1.93147e-05	-0.697967	down		0.907469	-0.0918249	normal
XLOC_068838	0.0207377	-0.698063	down		0.788096	-0.217324	normal
XLOC_078273	1.74512e-07	-0.698098	down		0.747194	-0.173645	normal
XLOC_079961	0.00230382	-0.698261	down		0.812063	-0.189929	normal
XLOC_048253	4.55132e-05	-0.699043	down		0.0892991	-0.514207	normal
XLOC_027198	4.53817e-05	-0.699333	down		0.838911	-0.13582	normal
XLOC_038060	1.13681e-06	-0.699822	down		0.702541	-0.24099	normal
XLOC_077052	2.19338e-06	-0.70097	down		0.886925	0.121752	normal
XLOC_003019	1.20819e-08	-0.700987	down		0.352238	-0.3628	normal
XLOC_058683	0.0192089	-0.701216	down		0.291248	-0.531412	normal
XLOC_031935	9.68772e-06	-0.701304	down		0.826682	-0.155196	normal
XLOC_032499	7.44122e-06	-0.701622	down		0.917871	0.0776829	normal
XLOC_017925	6.48052e-06	-0.702117	down		0.446319	-0.317486	normal
XLOC_079239	1.62572e-05	-0.702253	down		0.961671	0.0415935	normal
XLOC_002811	1.38629e-06	-0.702263	down		0.193773	-0.381964	normal
XLOC_014852	2.36676e-05	-0.702295	down		0.876295	0.148569	normal
XLOC_034336	3.16664e-06	-0.702561	down		0.888377	0.130816	normal
XLOC_002998	0.0163919	-0.702571	down		0.990499	0.0190292	normal
XLOC_077330	2.13187e-05	-0.702857	down		0.954149	0.0543074	normal
XLOC_085327	7.35526e-07	-0.703243	down		0.926496	-0.0715211	normal
XLOC_045145	0.000403392	-0.703555	down		0.992644	0.00950527	normal
XLOC_017931	1.59772e-06	-0.703665	down		0.645715	-0.217085	normal
XLOC_044587	0.0385976	-0.703888	down		0.794885	0.264386	normal
XLOC_018151	6.65481e-06	-0.704159	down		0.948205	0.0584923	normal
XLOC_013083	4.49649e-05	-0.704557	down		0.971554	-0.0335822	normal
XLOC_009600	0.00195941	-0.70465	down		0.984024	-0.0295267	normal
XLOC_008399	1.01012e-06	-0.705278	down		0.821933	-0.143847	normal
XLOC_059497	5.47339e-09	-0.706285	down		0.681752	-0.226213	normal
XLOC_093162	0.0286035	-0.706658	down		0.558123	-0.426473	normal
XLOC_085031	0.0012724	-0.706707	down		0.860467	-0.13664	normal
XLOC_012062	1.6012e-06	-0.706792	down		0.83292	-0.146245	normal
XLOC_034818	6.10458e-06	-0.706947	down		0.967854	-0.0358909	normal
XLOC_029953	0.00937491	-0.706983	down		0.630129	-0.297031	normal
XLOC_049706	3.35629e-07	-0.706992	down		0.948023	-0.0578399	normal
XLOC_031521	1.0842e-06	-0.707155	down		0.33794	-0.386193	normal
XLOC_089682	1.32816e-08	-0.707492	down		0.509867	-0.3187	normal
XLOC_071081	8.59313e-07	-0.707812	down		0.991534	0.013229	normal
XLOC_088310	3.88837e-05	-0.707823	down		0.772348	0.156051	normal
XLOC_062254	0.000127551	-0.707979	down		0.58906	-0.283522	normal
XLOC_067984	0.0147293	-0.70807	down		0.780649	0.315856	normal
XLOC_042071	1.84186e-05	-0.708084	down		0.962264	-0.0527925	normal
XLOC_016480	0.0383137	-0.70844	down		0.872939	0.174465	normal
XLOC_080666	4.78939e-06	-0.709885	down		0.990827	0.0132653	normal
XLOC_045116	0.00367144	-0.710272	down		0.988378	-0.0174566	normal
XLOC_043255	0.017046	-0.710444	down		0.984374	0.0285888	normal
XLOC_090581	1.91109e-07	-0.711077	down		0.984374	-0.0210363	normal
XLOC_003437	3.31864e-06	-0.711301	down		0.914739	-0.0892246	normal
XLOC_071562	5.302e-07	-0.711391	down		0.856096	0.156712	normal
XLOC_080862	1.68296e-05	-0.711487	down		0.996072	-0.00535662	normal
XLOC_058901	0.0487746	-0.71224	down		0.934094	0.106165	normal
XLOC_068197	1.79489e-06	-0.712359	down		0.936362	0.0611002	normal
XLOC_089443	0.0389683	-0.712537	down		0.949228	-0.0880587	normal
XLOC_036808	0.000348302	-0.712805	down		0.10192	-0.624527	normal
XLOC_088559	8.80164e-08	-0.713033	down		0.218352	-0.398536	normal
XLOC_062911	0.015099	-0.713304	down		0.948739	-0.0676294	normal
XLOC_054771	1.65095e-08	-0.713406	down		0.797305	-0.195756	normal
XLOC_031537	6.93013e-07	-0.713617	down		0.543666	-0.258527	normal
XLOC_054037	0.029123	-0.713763	down		0.803157	0.223514	normal
XLOC_064591	0.0417525	-0.71421	down		0.980128	0.0435747	normal
XLOC_056833	0.000146312	-0.714329	down		0.226213	-0.441353	normal
XLOC_038286	3.88513e-07	-0.714422	down		0.910021	-0.0933842	normal
XLOC_013959	3.98673e-05	-0.714528	down		0.530889	0.281524	normal
XLOC_001661	0.00031263	-0.714961	down		0.730549	0.231094	normal
XLOC_020909	0.036945	-0.71521	down		0.720326	-0.293141	normal
XLOC_088747	2.00437e-08	-0.715311	down		0.979388	0.0274662	normal
XLOC_095058	0.000213459	-0.715358	down		0.990499	0.0143876	normal
XLOC_032276	3.54533e-07	-0.715437	down		0.887531	-0.105787	normal
XLOC_061796	0.00096784	-0.715567	down		0.955902	0.0556901	normal
XLOC_049308	0.000459023	-0.715625	down		0.766074	-0.187641	normal
XLOC_078415	7.7322e-07	-0.715836	down		0.895715	-0.107185	normal
XLOC_045013	0.000681167	-0.716636	down		0.914868	0.0896718	normal
XLOC_013459	9.64221e-06	-0.716975	down		0.925492	-0.090466	normal
XLOC_077275	6.35846e-07	-0.717675	down		0.910567	-0.093005	normal
XLOC_067464	0.00553132	-0.718388	down		0.933714	-0.0880564	normal
XLOC_001472	1.13755e-07	-0.718537	down		0.831964	-0.142457	normal
XLOC_078133	0.00207715	-0.718835	down		0.942315	0.0748599	normal
XLOC_044735	2.60789e-06	-0.719356	down		0.838662	0.141736	normal
XLOC_045464	0.0241721	-0.719633	down		0.826179	-0.250418	normal
XLOC_041722	0.000354582	-0.719854	down		0.372568	0.404441	normal
XLOC_074636	0.0185553	-0.719898	down		0.803549	-0.215621	normal
XLOC_041624	0.0284573	-0.720159	down		0.929632	0.0928506	normal
XLOC_090156	2.35858e-07	-0.720197	down		0.978226	-0.0300488	normal
XLOC_093367	0.000511082	-0.720284	down		0.533495	-0.280311	normal
XLOC_050104	0.0036982	-0.720367	down		0.933851	-0.0784045	normal
XLOC_018847	2.19063e-05	-0.720632	down		0.968956	-0.0442667	normal
XLOC_000461	0.000527089	-0.721189	down		0.810898	-0.18517	normal
XLOC_044265	4.87659e-06	-0.721265	down		0.835111	0.149641	normal
XLOC_003486	9.75312e-09	-0.723354	down		0.587673	-0.25068	normal
XLOC_009808	3.41228e-07	-0.723522	down		0.780793	-0.19551	normal
XLOC_055771	2.10555e-05	-0.724381	down		0.891597	-0.107336	normal
XLOC_061062	0.000905707	-0.724696	down		0.776592	0.177086	normal
XLOC_072844	0.000489277	-0.725043	down		0.857495	-0.14123	normal
XLOC_083788	3.35462e-05	-0.725456	down		0.847944	-0.142529	normal
XLOC_085355	5.3517e-07	-0.725681	down		0.988458	-0.0182551	normal
XLOC_079141	0.00292134	-0.726286	down		0.983448	-0.0309352	normal
XLOC_007740	0.00163396	-0.726671	down		0.303521	-0.431502	normal
XLOC_077042	0.000406211	-0.727249	down		0.926126	-0.0944958	normal
XLOC_037198	0.00752587	-0.727526	down		0.453135	-0.431555	normal
XLOC_034521	1.32625e-07	-0.728112	down		0.875998	-0.134489	normal
XLOC_009483	0.0126985	-0.728337	down		0.944164	0.0750718	normal
XLOC_002326	3.59945e-05	-0.728387	down		0.892236	-0.147847	normal
XLOC_047171	6.96091e-07	-0.728803	down		0.55399	-0.249358	normal
XLOC_082652	0.00498035	-0.729066	down		0.354093	-0.384093	normal
XLOC_035149	0.0254714	-0.729573	down		0.981111	-0.0400043	normal
XLOC_001420	3.59177e-07	-0.729593	down		0.862882	-0.128418	normal
XLOC_048444	0.00780382	-0.729762	down		0.248267	-0.483282	normal
XLOC_038830	4.23484e-07	-0.72988	down		0.952706	0.0621293	normal
XLOC_038851	7.41772e-07	-0.729993	down		0.829717	-0.158204	normal
XLOC_049766	5.23006e-07	-0.730344	down		0.978624	-0.0272593	normal
XLOC_000635	1.29345e-08	-0.730476	down		0.936863	-0.0714408	normal
XLOC_097457	6.65807e-06	-0.730683	down		0.0975897	-0.622189	normal
XLOC_078221	3.74549e-05	-0.730757	down		0.655769	0.224634	normal
XLOC_011314	0.0357394	-0.731573	down		0.795545	-0.20874	normal
XLOC_067045	1.27225e-05	-0.731758	down		0.645461	0.26408	normal
XLOC_091245	0.0189016	-0.732667	down		0.978598	-0.0449349	normal
XLOC_053369	0.0338825	-0.732743	down		0.0640622	-0.69024	normal
XLOC_008429	1.71004e-05	-0.732751	down		0.904755	-0.0980506	normal
XLOC_051128	0.0204868	-0.732787	down		0.528479	-0.427484	normal
XLOC_022443	4.82139e-07	-0.73315	down		0.898845	-0.0904074	normal
XLOC_060393	0.00837102	-0.733477	down		0.855042	-0.184365	normal
XLOC_048112	3.71947e-08	-0.733585	down		0.942126	-0.0553064	normal
XLOC_020352	0.0243924	-0.733787	down		0.921876	-0.125387	normal
XLOC_095059	0.00453073	-0.733874	down		0.755914	-0.202395	normal
XLOC_032482	6.16033e-08	-0.733936	down		0.774553	-0.359672	normal
XLOC_047971	2.98849e-09	-0.73401	down		0.706808	-0.20479	normal
XLOC_001997	9.47575e-05	-0.734186	down		0.433952	0.364635	normal
XLOC_080011	0.00724355	-0.734419	down		0.997842	0.00350071	normal
XLOC_065143	1.21203e-08	-0.735355	down		0.434668	-0.298333	normal
XLOC_054491	1.67061e-07	-0.73545	down		0.998039	-0.00268887	normal
XLOC_022253	7.64787e-08	-0.735757	down		0.568565	-0.300334	normal
XLOC_046735	3.92953e-06	-0.736161	down		0.834746	-0.148104	normal
XLOC_031678	0.000396623	-0.736213	down		0.757191	0.232426	normal
XLOC_065650	0.0049785	-0.736688	down		0.981078	-0.034572	normal
XLOC_042143	0.0424523	-0.737561	down		0.887388	-0.170263	normal
XLOC_012469	0.000556686	-0.738154	down		0.916351	-0.109894	normal
XLOC_065516	0.0127368	-0.738278	down		0.431147	-0.45934	normal
XLOC_019228	2.45566e-08	-0.738683	down		0.969561	0.0343384	normal
XLOC_062493	0.0317311	-0.738763	down		0.755296	-0.272316	normal
XLOC_001264	0.00155499	-0.73892	down		0.638609	-0.333984	normal
XLOC_089557	0.000126375	-0.738925	down		0.816248	-0.188548	normal
XLOC_065785	1.47139e-06	-0.739145	down		0.892198	0.0965229	normal
XLOC_027961	5.27538e-05	-0.739914	down		0.892968	0.135009	normal
XLOC_040194	0.00441026	-0.740282	down		0.800918	-0.226217	normal
XLOC_061019	0.012071	-0.740676	down		0.9801	0.0324685	normal
XLOC_045124	3.57655e-07	-0.741001	down		0.854585	-0.155968	normal
XLOC_085154	0.0032485	-0.741102	down		0.947782	-0.0636479	normal
XLOC_079131	0.000435948	-0.741103	down		0.772099	0.229858	normal
XLOC_076918	1.77468e-05	-0.741228	down		0.663712	-0.24645	normal
XLOC_047881	2.96311e-07	-0.741558	down		0.834565	-0.167659	normal
XLOC_052278	0.0375956	-0.741836	down		0.729632	0.28405	normal
XLOC_071616	5.7064e-06	-0.742357	down		0.961671	-0.0448174	normal
XLOC_041444	2.09371e-05	-0.742631	down		0.835337	-0.154435	normal
XLOC_002629	4.67456e-06	-0.742769	down		0.98394	0.0251409	normal
XLOC_013932	3.53796e-06	-0.742845	down		0.91371	-0.0908347	normal
XLOC_013649	0.0286783	-0.742863	down		0.516035	-0.384836	normal
XLOC_032200	1.35957e-05	-0.743168	down		0.755914	0.20891	normal
XLOC_041310	0.000553255	-0.743749	down		0.489647	0.345981	normal
XLOC_079215	0.00162855	-0.743969	down		0.893495	-0.128735	normal
XLOC_004952	0.00513722	-0.745158	down		0.928669	-0.0881812	normal
XLOC_059282	0.00134824	-0.74556	down		0.517542	-0.331051	normal
XLOC_076960	9.50614e-06	-0.745564	down		0.190948	-0.477712	normal
XLOC_066001	0.0151961	-0.745659	down		0.669749	0.316251	normal
XLOC_022233	4.20842e-06	-0.745878	down		0.876327	-0.126813	normal
XLOC_042088	0.000290067	-0.746065	down		0.536668	-0.254066	normal
XLOC_065251	5.4001e-07	-0.746194	down		0.870473	0.13092	normal
XLOC_059765	1.06617e-05	-0.746346	down		0.939831	-0.0766939	normal
XLOC_022989	6.77319e-10	-0.746533	down		0.580051	-0.26717	normal
XLOC_094944	3.47861e-06	-0.74672	down		0.875255	-0.123528	normal
XLOC_077561	0.00372813	-0.74797	down		0.26629	-0.459156	normal
XLOC_055334	3.73603e-09	-0.748442	down		0.840727	-0.123742	normal
XLOC_048911	0.00217441	-0.748639	down		0.26173	-0.506539	normal
XLOC_022438	5.99467e-07	-0.749007	down		0.175874	-0.474964	normal
XLOC_078984	2.67782e-09	-0.749673	down		0.429741	-0.342947	normal
XLOC_028601	4.76833e-07	-0.749705	down		0.998039	0.00323816	normal
XLOC_054190	0.00138984	-0.749791	down		0.310026	0.534183	normal
XLOC_050370	3.05399e-10	-0.749803	down		0.241544	-0.388028	normal
XLOC_078847	7.01582e-10	-0.750016	down		0.755723	-0.222721	normal
XLOC_079433	0.000130442	-0.750429	down		0.909883	0.0992934	normal
XLOC_041891	1.40296e-08	-0.7508	down		0.910567	-0.100249	normal
XLOC_058732	1.61932e-05	-0.751011	down		0.654664	-0.293388	normal
XLOC_039335	2.63768e-06	-0.751212	down		0.533766	-0.305572	normal
XLOC_065726	0.000117479	-0.751605	down		0.827732	-0.157587	normal
XLOC_048786	0.00011833	-0.751703	down		0.886925	-0.129554	normal
XLOC_077337	0.00212349	-0.751738	down		0.230161	-0.537544	normal
XLOC_034726	1.62233e-09	-0.751805	down		0.822384	-0.151836	normal
XLOC_090856	4.29264e-08	-0.753465	down		0.880309	-0.127588	normal
XLOC_079545	1.04581e-07	-0.75386	down		0.968775	-0.0419066	normal
XLOC_032322	0.0176572	-0.753991	down		0.91172	0.138211	normal
XLOC_013270	2.44883e-08	-0.754044	down		0.816626	-0.165299	normal
XLOC_013011	1.06947e-06	-0.7553	down		0.872784	-0.114244	normal
XLOC_065281	0.0411981	-0.755377	down		0.868859	0.163911	normal
XLOC_044607	4.4096e-06	-0.755504	down		0.836049	-0.173334	normal
XLOC_012737	5.57924e-08	-0.755742	down		0.535469	-0.317066	normal
XLOC_060299	4.2864e-05	-0.755817	down		0.650234	-0.258749	normal
XLOC_054825	0.0091012	-0.755818	down		0.814901	-0.223634	normal
XLOC_070953	6.07492e-06	-0.756074	down		0.858878	-0.116265	normal
XLOC_038873	0.000232795	-0.756093	down		0.894941	-0.110864	normal
XLOC_013214	4.97913e-09	-0.756254	down		0.992644	-0.010866	normal
XLOC_089580	1.36009e-06	-0.756755	down		0.873401	-0.128821	normal
XLOC_037759	9.68507e-05	-0.756863	down		0.890721	0.151235	normal
XLOC_031485	7.62147e-06	-0.757579	down		0.912871	-0.087675	normal
XLOC_050544	0.0440379	-0.757662	down		0.963221	-0.0558325	normal
XLOC_014494	4.65033e-07	-0.757705	down		0.729213	-0.186995	normal
XLOC_003200	7.40118e-05	-0.758019	down		0.969862	0.037988	normal
XLOC_002818	1.56094e-06	-0.758483	down		0.512741	0.307366	normal
XLOC_078131	1.7431e-08	-0.759371	down		0.915557	-0.0788627	normal
XLOC_008851	8.65444e-07	-0.7596	down		0.98394	0.024689	normal
XLOC_060342	1.08927e-07	-0.760491	down		0.617563	0.264148	normal
XLOC_061929	7.06728e-05	-0.76059	down		0.985583	-0.0200484	normal
XLOC_083430	6.75468e-08	-0.760639	down		0.834125	-0.162323	normal
XLOC_039360	3.30267e-07	-0.760857	down		0.756854	0.217608	normal
XLOC_008031	8.28608e-05	-0.761065	down		0.961671	-0.0846476	normal
XLOC_044206	4.84424e-08	-0.761443	down		0.761041	0.222008	normal
XLOC_054638	8.40803e-08	-0.762227	down		0.924852	-0.0847774	normal
XLOC_072422	6.18476e-07	-0.762382	down		0.953307	0.0452517	normal
XLOC_001018	0.0012216	-0.762426	down		0.837789	-0.162375	normal
XLOC_027714	0.0468625	-0.762639	down		0.946504	0.0911462	normal
XLOC_008279	0.00466813	-0.762664	down		0.932898	0.0804328	normal
XLOC_024067	2.74379e-07	-0.7628	down		0.963221	-0.041647	normal
XLOC_032881	0.0290353	-0.762969	down		0.630462	-0.388012	normal
XLOC_056254	5.72397e-10	-0.763016	down		0.81136	-0.188243	normal
XLOC_005279	0.0360779	-0.764031	down		0.833917	-0.223062	normal
XLOC_093504	1.33681e-08	-0.765349	down		0.352025	-0.346743	normal
XLOC_044387	0.000516731	-0.765682	down		0.434675	-0.370452	normal
XLOC_084489	1.66569e-05	-0.766269	down		0.994747	0.00836326	normal
XLOC_093515	5.42867e-07	-0.766335	down		0.785699	0.208802	normal
XLOC_080924	0.00165417	-0.7668	down		0.889054	-0.134574	normal
XLOC_085715	3.15979e-09	-0.767116	down		0.803549	-0.195859	normal
XLOC_061960	3.24912e-08	-0.767424	down		0.641249	-0.235836	normal
XLOC_000412	7.2914e-06	-0.767574	down		0.946158	0.067332	normal
XLOC_068487	0.0154167	-0.768296	down		0.891597	-0.134554	normal
XLOC_013673	3.29955e-05	-0.768821	down		0.886114	0.130733	normal
XLOC_044234	0.00316477	-0.768853	down		0.805724	-0.20606	normal
XLOC_022788	0.0377196	-0.768939	down		0.866104	-0.186437	normal
XLOC_054772	2.1585e-09	-0.769017	down		0.788259	-0.202417	normal
XLOC_066545	1.10389e-05	-0.769025	down		0.881626	-0.111138	normal
XLOC_018917	7.1204e-05	-0.769137	down		0.697168	-0.301091	normal
XLOC_018018	4.07723e-05	-0.770233	down		0.577652	-0.281795	normal
XLOC_012754	0.0259792	-0.770783	down		0.991021	-0.0194596	normal
XLOC_022997	1.62212e-06	-0.771153	down		0.835111	-0.154504	normal
XLOC_071209	0.00113309	-0.771268	down		0.265441	-0.406812	normal
XLOC_003441	7.6017e-06	-0.772052	down		0.401822	0.405161	normal
XLOC_058716	0.00554841	-0.772132	down		0.239523	-0.535154	normal
XLOC_031252	5.38418e-05	-0.772159	down		0.772275	-0.191206	normal
XLOC_037800	1.95802e-08	-0.77285	down		0.322835	-0.3447	normal
XLOC_093211	0.0183797	-0.773035	down		0.419345	-0.497128	normal
XLOC_088620	5.88562e-07	-0.773772	down		0.877526	-0.108473	normal
XLOC_045461	6.06308e-05	-0.774938	down		0.788096	-0.24022	normal
XLOC_037556	0.000190544	-0.774976	down		0.984705	-0.0244939	normal
XLOC_031527	1.21804e-09	-0.775048	down		0.941494	0.0668143	normal
XLOC_019660	0.00862731	-0.776709	down		0.635431	-0.34849	normal
XLOC_035238	1.73118e-05	-0.776974	down		0.216539	-0.480673	normal
XLOC_053380	0.0481095	-0.777953	down		0.18459	-0.612547	normal
XLOC_077916	0.000129956	-0.778106	down		0.318527	-0.376893	normal
XLOC_027224	0.00131208	-0.780147	down		0.902239	-0.11354	normal
XLOC_094890	0.00806321	-0.781026	down		0.870537	0.170843	normal
XLOC_039098	0.0317079	-0.781111	down		0.119442	0.720792	normal
XLOC_008724	6.79719e-07	-0.781785	down		0.888921	-0.116904	normal
XLOC_054212	0.00141384	-0.781849	down		0.915711	-0.10386	normal
XLOC_036152	6.32066e-06	-0.782225	down		0.760764	-0.216686	normal
XLOC_065299	0.00804481	-0.782836	down		0.953946	-0.0654515	normal
XLOC_007646	7.87507e-10	-0.783668	down		0.903472	0.100744	normal
XLOC_021729	0.00257781	-0.783692	down		0.761675	-0.253792	normal
XLOC_004949	0.00324481	-0.783867	down		0.77816	-0.24855	normal
XLOC_011926	1.27731e-09	-0.784297	down		0.632035	-0.275451	normal
XLOC_038957	5.06469e-05	-0.784715	down		0.917059	-0.0965646	normal
XLOC_091130	1.88879e-10	-0.785616	down		0.998379	-0.0025929	normal
XLOC_022987	0.0403496	-0.786347	down		0.991021	-0.0183105	normal
XLOC_010474	0.0260432	-0.786382	down		0.233	-0.580963	normal
XLOC_048791	0.00807893	-0.786782	down		0.657906	-0.315742	normal
XLOC_037991	0.000468283	-0.787304	down		0.942315	-0.0761716	normal
XLOC_035168	3.83273e-05	-0.787457	down		0.770542	-0.204796	normal
XLOC_012155	1.69677e-09	-0.787615	down		0.879038	-0.106641	normal
XLOC_085033	0.000145824	-0.788051	down		0.936426	-0.0718695	normal
XLOC_048955	2.14905e-08	-0.788089	down		0.99217	0.0127861	normal
XLOC_058686	0.0118416	-0.789095	down		0.829151	-0.310363	normal
XLOC_022074	2.40081e-06	-0.791293	down		0.870537	-0.127257	normal
XLOC_038357	0.000126375	-0.791306	down		0.702148	-0.222903	normal
XLOC_044133	3.29042e-07	-0.791506	down		0.952469	-0.0544065	normal
XLOC_057101	9.29014e-08	-0.792438	down		0.874778	-0.118279	normal
XLOC_024409	0.0165149	-0.793145	down		0.919433	-0.117654	normal
XLOC_034523	1.18737e-09	-0.79438	down		0.65556	-0.245351	normal
XLOC_007730	2.74255e-06	-0.794474	down		0.711922	-0.216246	normal
XLOC_053425	0.00316477	-0.7951	down		0.961671	-0.0856761	normal
XLOC_037584	1.72388e-06	-0.795332	down		0.888843	-0.10567	normal
XLOC_046658	1.14786e-05	-0.795696	down		0.567287	-0.312083	normal
XLOC_024352	6.9859e-05	-0.796729	down		0.863134	-0.127643	normal
XLOC_083622	0.00010228	-0.797139	down		0.219199	-0.509321	normal
XLOC_019218	0.000120673	-0.797206	down		0.908583	0.100967	normal
XLOC_044732	0.0088797	-0.797973	down		0.898331	0.132291	normal
XLOC_058720	0.00325259	-0.798898	down		0.540567	-0.430137	normal
XLOC_008393	4.13802e-05	-0.79979	down		0.904169	-0.13099	normal
XLOC_058673	0.00123847	-0.799796	down		0.0855316	-0.654628	normal
XLOC_090551	8.86895e-06	-0.800111	down		0.437769	-0.315328	normal
XLOC_008323	0.0233344	-0.800143	down		0.742854	0.266752	normal
XLOC_083571	2.46303e-08	-0.800892	down		0.579355	-0.265245	normal
XLOC_087372	0.0220258	-0.801459	down		0.222467	0.594973	normal
XLOC_055304	2.41728e-10	-0.801935	down		0.237681	-0.459233	normal
XLOC_009482	1.2026e-05	-0.803942	down		0.985161	0.0240554	normal
XLOC_014913	8.55409e-07	-0.805468	down		0.841664	0.170449	normal
XLOC_044668	0.00212934	-0.805508	down		0.161341	-0.604096	normal
XLOC_071697	0.00541413	-0.806015	down		0.844795	-0.212858	normal
XLOC_014910	1.83608e-07	-0.806291	down		0.727823	-0.248718	normal
XLOC_039336	1.16508e-08	-0.806367	down		0.99688	-0.00453655	normal
XLOC_053377	0.00677323	-0.806751	down		0.0839216	-0.65136	normal
XLOC_036561	0.046936	-0.806763	down		0.862537	-0.205196	normal
XLOC_061422	1.39982e-09	-0.807213	down		0.903783	-0.09803	normal
XLOC_012815	3.66945e-10	-0.807479	down		0.933102	-0.0856165	normal
XLOC_074759	0.0407461	-0.807571	down		0.794885	0.266355	normal
XLOC_088695	0.000928858	-0.808197	down		0.940802	-0.0845004	normal
XLOC_095048	0.000547288	-0.808445	down		0.362782	-0.480998	normal
XLOC_001695	9.75312e-09	-0.808488	down		0.569422	-0.261367	normal
XLOC_089431	2.15513e-09	-0.808615	down		0.976886	-0.0308506	normal
XLOC_059565	8.88458e-09	-0.80919	down		0.87342	-0.155427	normal
XLOC_058736	0.00241948	-0.809409	down		0.363612	-0.479196	normal
XLOC_032907	0.0418092	-0.809643	down		0.645461	-0.326599	normal
XLOC_030718	0.0247478	-0.809708	down		0.835111	-0.213266	normal
XLOC_029043	0.0112088	-0.809816	down		0.933851	0.100565	normal
XLOC_059797	0.000117479	-0.810528	down		0.685718	0.279537	normal
XLOC_031707	2.79256e-10	-0.811004	down		0.91042	-0.0854766	normal
XLOC_072781	0.0187538	-0.811045	down		0.378616	-0.462932	normal
XLOC_071193	3.28869e-08	-0.811162	down		0.852548	0.1405	normal
XLOC_072067	3.35505e-05	-0.812306	down		0.9324	0.0789475	normal
XLOC_001827	8.31662e-08	-0.812325	down		0.850419	-0.136168	normal
XLOC_013694	8.09754e-08	-0.812326	down		0.579355	-0.240494	normal
XLOC_003517	0.0023534	-0.812674	down		0.863134	-0.162448	normal
XLOC_046899	8.6226e-07	-0.812866	down		0.654747	-0.226281	normal
XLOC_018947	1.04214e-05	-0.813529	down		0.971131	0.0463411	normal
XLOC_013338	2.64453e-09	-0.81366	down		0.856103	0.156858	normal
XLOC_019624	4.39572e-06	-0.813874	down		0.772837	-0.2134	normal
XLOC_019300	0.0235407	-0.814315	down		0.162417	-0.653173	normal
XLOC_073631	0.0301843	-0.814855	down		0.855939	-0.191179	normal
XLOC_059041	0.0402375	-0.815336	down		0.774592	-0.263921	normal
XLOC_002611	1.19149e-06	-0.815808	down		0.685243	-0.209579	normal
XLOC_089200	6.7547e-08	-0.816725	down		0.756732	-0.200673	normal
XLOC_095901	6.27791e-06	-0.81691	down		0.0800143	-0.666971	normal
XLOC_055486	1.21906e-09	-0.81714	down		0.931035	-0.0856732	normal
XLOC_085002	2.10452e-09	-0.81762	down		0.67331	-0.276227	normal
XLOC_013409	3.59696e-08	-0.818651	down		0.866999	0.141213	normal
XLOC_078212	5.88122e-08	-0.82008	down		0.879632	-0.130405	normal
XLOC_058726	0.0390275	-0.820234	down		0.942315	-0.100725	normal
XLOC_068152	6.5145e-05	-0.820485	down		0.789526	-0.186928	normal
XLOC_049074	4.06446e-07	-0.820691	down		0.851043	-0.165456	normal
XLOC_007936	2.76006e-07	-0.821743	down		0.203156	-0.433974	normal
XLOC_022879	0.0133315	-0.821792	down		0.798112	-0.221083	normal
XLOC_060175	1.07322e-06	-0.821986	down		0.813804	-0.186957	normal
XLOC_033722	0.00235873	-0.822602	down		0.671251	0.303287	normal
XLOC_095823	1.81097e-07	-0.822621	down		0.871262	-0.120579	normal
XLOC_002012	1.47094e-05	-0.823536	down		0.986777	-0.0216878	normal
XLOC_054340	0.000263667	-0.823591	down		0.564863	-0.377271	normal
XLOC_068675	0.0178121	-0.823602	down		0.83292	0.225435	normal
XLOC_071691	7.47127e-08	-0.824129	down		0.785325	-0.228244	normal
XLOC_053376	0.0296478	-0.82478	down		0.198605	-0.58308	normal
XLOC_065409	1.09005e-05	-0.824942	down		0.456814	-0.441748	normal
XLOC_054337	0.00064148	-0.825553	down		0.573361	-0.389629	normal
XLOC_090925	2.34145e-09	-0.826493	down		0.884454	0.143635	normal
XLOC_031120	1.12297e-05	-0.827156	down		0.171116	-0.526781	normal
XLOC_034441	1.31502e-08	-0.827639	down		0.865965	-0.142871	normal
XLOC_003605	0.00113514	-0.828753	down		0.753543	-0.240003	normal
XLOC_048145	0.000570607	-0.828911	down		0.322743	-0.54838	normal
XLOC_038874	4.93316e-08	-0.82954	down		0.572963	-0.266834	normal
XLOC_034444	0.00342163	-0.831169	down		0.861448	-0.177625	normal
XLOC_003218	0.000144967	-0.832205	down		0.939089	-0.0872553	normal
XLOC_052488	0.0317079	-0.832845	down		0.875673	-0.17298	normal
XLOC_044649	4.3199e-06	-0.833413	down		0.736341	0.221097	normal
XLOC_091002	5.41436e-06	-0.834246	down		0.146098	0.520929	normal
XLOC_089565	4.56624e-05	-0.83507	down		0.890277	0.145676	normal
XLOC_080653	4.14998e-06	-0.835138	down		0.668863	-0.223244	normal
XLOC_058735	1.81158e-06	-0.83515	down		0.612463	-0.326253	normal
XLOC_002163	0.0432451	-0.835169	down		0.762363	-0.307023	normal
XLOC_084841	2.60892e-12	-0.835715	down		0.910059	-0.102873	normal
XLOC_056758	4.23251e-10	-0.836658	down		0.9465	-0.0642297	normal
XLOC_013195	0.0451292	-0.836862	down		0.869359	-0.198113	normal
XLOC_053421	0.000735097	-0.837039	down		0.985455	0.0300256	normal
XLOC_066121	5.91354e-06	-0.837607	down		0.760802	-0.226483	normal
XLOC_055402	0.0300325	-0.837624	down		0.396458	0.416328	normal
XLOC_044377	6.89769e-08	-0.837787	down		0.990602	-0.0146784	normal
XLOC_047373	5.13715e-13	-0.838687	down		0.970971	0.0667214	normal
XLOC_078489	2.00227e-08	-0.83989	down		0.981177	0.0278248	normal
XLOC_054336	0.0179107	-0.840174	down		0.469723	-0.481566	normal
XLOC_034842	2.22005e-10	-0.840261	down		0.934732	-0.0703105	normal
XLOC_014239	6.79719e-07	-0.840303	down		0.8462	-0.130196	normal
XLOC_090455	2.64137e-09	-0.841246	down		0.686421	-0.254128	normal
XLOC_094204	0.0258882	-0.841494	down		0.566733	-0.403035	normal
XLOC_074638	6.24096e-05	-0.841606	down		0.521877	-0.361061	normal
XLOC_071553	1.13099e-07	-0.842068	down		0.379863	-0.354552	normal
XLOC_014262	0.032822	-0.842759	down		0.483979	0.5668	normal
XLOC_031970	5.98175e-11	-0.842923	down		0.359765	-0.329148	normal
XLOC_023256	2.23568e-09	-0.844694	down		0.495278	-0.33418	normal
XLOC_048748	3.11346e-06	-0.844909	down		0.686648	0.227116	normal
XLOC_047954	4.60798e-08	-0.845269	down		0.973615	-0.0382615	normal
XLOC_048772	5.29888e-09	-0.846096	down		0.60667	-0.243342	normal
XLOC_072174	0.0432291	-0.846554	down		0.599515	0.333505	normal
XLOC_060026	7.74991e-12	-0.847161	down		0.666386	-0.215069	normal
XLOC_088658	3.55421e-08	-0.847466	down		0.982508	-0.0234827	normal
XLOC_067492	0.000734086	-0.847537	down		0.834746	-0.184828	normal
XLOC_055284	1.07259e-09	-0.848064	down		0.962135	-0.0506113	normal
XLOC_068840	0.0421744	-0.84927	down		0.806734	-0.258458	normal
XLOC_055820	0.000288111	-0.849462	down		0.927728	-0.0958065	normal
XLOC_051164	0.00498061	-0.849884	down		0.861352	-0.196209	normal
XLOC_074631	4.07683e-05	-0.85076	down		0.726522	-0.216838	normal
XLOC_066258	1.54323e-12	-0.851601	down		0.00251406	0.687648	up
XLOC_018011	0.0137886	-0.851802	down		0.961581	0.0678364	normal
XLOC_059048	0.00105708	-0.852502	down		0.947351	-0.116863	normal
XLOC_031966	5.42867e-07	-0.855135	down		0.282509	-0.516605	normal
XLOC_058086	0.0113828	-0.855317	down		0.931035	0.098831	normal
XLOC_050050	0.0243601	-0.85561	down		0.243456	-0.568302	normal
XLOC_090302	2.77625e-07	-0.856643	down		0.356429	-0.378202	normal
XLOC_045990	0.000889539	-0.858216	down		0.15426	-0.59912	normal
XLOC_024098	5.12944e-08	-0.858703	down		0.939056	-0.0779981	normal
XLOC_003584	2.16846e-07	-0.859197	down		0.998856	0.00297196	normal
XLOC_058722	0.00372353	-0.860655	down		0.660892	-0.376955	normal
XLOC_085720	4.49377e-07	-0.86165	down		0.655769	0.296328	normal
XLOC_060642	0.000153449	-0.862341	down		0.706808	0.247894	normal
XLOC_028328	1.40279e-09	-0.863182	down		0.504721	-0.30789	normal
XLOC_014190	4.44064e-10	-0.863776	down		0.946215	-0.0632843	normal
XLOC_018120	0.00386503	-0.864608	down		0.186482	-0.680607	normal
XLOC_090218	8.41776e-09	-0.866557	down		0.673393	-0.470962	normal
XLOC_056594	8.09754e-08	-0.866885	down		0.402169	-0.399005	normal
XLOC_070570	0.0476147	-0.867044	down		0.719783	0.369095	normal
XLOC_022828	4.50279e-11	-0.867301	down		0.653171	-0.22062	normal
XLOC_054899	0.000724739	-0.867908	down		0.672401	-0.275985	normal
XLOC_032216	0.000508275	-0.86805	down		0.842033	-0.168714	normal
XLOC_096477	0.000347671	-0.869646	down		0.983791	-0.0291961	normal
XLOC_053153	0.00249421	-0.869974	down		0.090376	-0.776373	normal
XLOC_051162	0.0366661	-0.870148	down		0.961671	-0.0734631	normal
XLOC_090098	1.51089e-07	-0.870177	down		0.744499	0.177362	normal
XLOC_068181	3.34445e-07	-0.87111	down		0.942315	0.0865699	normal
XLOC_031207	2.95148e-10	-0.872629	down		0.863186	-0.130135	normal
XLOC_048684	4.49611e-07	-0.872644	down		0.929632	0.0773947	normal
XLOC_077559	0.00186516	-0.873074	down		0.515101	-0.378152	normal
XLOC_069658	0.0374757	-0.873364	down		0.811476	0.278316	normal
XLOC_090505	0.0280081	-0.874238	down		0.67331	0.469442	normal
XLOC_027263	0.022283	-0.874769	down		0.792684	0.298104	normal
XLOC_017748	1.01028e-05	-0.875026	down		0.838009	-0.158806	normal
XLOC_022575	3.49708e-07	-0.875281	down		0.0892991	-0.509539	normal
XLOC_045166	7.6017e-06	-0.87605	down		0.965859	-0.0428298	normal
XLOC_048668	4.22049e-08	-0.876982	down		0.157187	-0.537676	normal
XLOC_003020	0.00179014	-0.877565	down		0.614891	-0.369503	normal
XLOC_077719	0.024202	-0.877992	down		0.957768	0.0763865	normal
XLOC_045276	0.00762624	-0.879806	down		0.93437	0.0934336	normal
XLOC_067107	1.19359e-07	-0.880926	down		0.555822	-0.349653	normal
XLOC_070349	4.28524e-09	-0.881719	down		0.613556	-0.238932	normal
XLOC_020947	0.00874743	-0.88243	down		0.352238	-0.501157	normal
XLOC_048150	9.25677e-12	-0.882886	down		0.716682	-0.264419	normal
XLOC_013767	5.61066e-07	-0.883054	down		0.948023	0.0603755	normal
XLOC_009423	9.34299e-08	-0.883308	down		0.205268	-0.384379	normal
XLOC_066078	1.06306e-07	-0.883806	down		0.717017	-0.232178	normal
XLOC_035317	1.13755e-07	-0.883889	down		0.942378	-0.0697822	normal
XLOC_080694	2.75472e-06	-0.885624	down		0.815813	-0.197176	normal
XLOC_014332	0.00137182	-0.885823	down		0.751498	0.270712	normal
XLOC_091728	2.04005e-05	-0.885846	down		0.4588	-0.650964	normal
XLOC_050011	0.00189674	-0.885982	down		0.787193	-0.224985	normal
XLOC_019606	1.13228e-07	-0.886951	down		0.694636	-0.263413	normal
XLOC_009780	0.000853144	-0.888444	down		0.984374	-0.0270936	normal
XLOC_034587	2.98073e-07	-0.888545	down		0.973616	0.0332015	normal
XLOC_054839	0.0290171	-0.888981	down		0.719318	-0.368864	normal
XLOC_069261	0.000313582	-0.889487	down		0.254446	-0.535313	normal
XLOC_057531	0.0414986	-0.889977	down		0.947447	-0.090923	normal
XLOC_028341	2.57761e-06	-0.890255	down		0.909884	-0.126167	normal
XLOC_024948	0.0472626	-0.89027	down		0.193636	-0.755679	normal
XLOC_059401	1.3436e-08	-0.890356	down		0.712119	-0.222162	normal
XLOC_054338	0.000142562	-0.89117	down		0.663475	-0.329947	normal
XLOC_080124	2.41105e-06	-0.891455	down		0.913558	-0.0863791	normal
XLOC_059764	0.0154305	-0.891512	down		0.453014	0.520143	normal
XLOC_053109	0.0177297	-0.892107	down		0.0947137	-0.687715	normal
XLOC_012679	3.20183e-11	-0.892113	down		0.896998	0.107281	normal
XLOC_091114	1.99247e-06	-0.892154	down		0.335505	0.482817	normal
XLOC_034519	3.56452e-11	-0.892413	down		0.300899	-0.417445	normal
XLOC_048663	8.97524e-07	-0.892485	down		0.263621	-0.420402	normal
XLOC_055490	1.64455e-10	-0.892843	down		0.972688	-0.0347685	normal
XLOC_023011	3.20929e-15	-0.894376	down		0.993516	0.00997035	normal
XLOC_023656	2.45497e-06	-0.894621	down		0.354851	-0.372277	normal
XLOC_094191	6.08227e-10	-0.894839	down		0.927396	-0.0835002	normal
XLOC_056317	7.90191e-08	-0.895186	down		0.837997	-0.133797	normal
XLOC_039088	4.4763e-13	-0.896774	down		0.962227	-0.0419059	normal
XLOC_080805	3.18789e-08	-0.897831	down		0.539011	-0.306726	normal
XLOC_063416	1.37164e-08	-0.897856	down		0.688959	-0.228131	normal
XLOC_055549	7.06353e-08	-0.897907	down		0.393987	-0.353273	normal
XLOC_061069	0.000137591	-0.898082	down		0.817839	-0.209804	normal
XLOC_032250	0.0339714	-0.898445	down		0.948718	-0.0949513	normal
XLOC_045090	6.55379e-14	-0.899981	down		0.914932	-0.0805882	normal
XLOC_066301	2.17846e-05	-0.900012	down		0.573063	-0.318455	normal
XLOC_006540	0.00375892	-0.902272	down		0.694141	-0.437687	normal
XLOC_050749	0.0414575	-0.902736	down		0.995189	-0.00991055	normal
XLOC_059493	0.00143826	-0.903146	down		0.859512	0.180098	normal
XLOC_023042	0.000399503	-0.903458	down		0.322373	-0.513343	normal
XLOC_086006	0.0183357	-0.904156	down		0.917059	-0.135007	normal
XLOC_073471	3.82371e-06	-0.904427	down		0.476115	0.414156	normal
XLOC_080272	0.00923935	-0.904811	down		2.56395e-06	1.24686	up
XLOC_071267	0.000185518	-0.904981	down		0.946396	0.0683904	normal
XLOC_067915	1.16743e-08	-0.90563	down		0.666386	-0.296345	normal
XLOC_039347	3.56452e-11	-0.905801	down		0.316101	-0.361019	normal
XLOC_056979	3.02223e-10	-0.906005	down		0.982301	-0.0292173	normal
XLOC_046165	0.0192851	-0.906364	down		0.821193	0.318122	normal
XLOC_019243	2.41728e-10	-0.906533	down		0.514551	-0.290835	normal
XLOC_024251	1.9192e-09	-0.907059	down		0.493413	-0.367648	normal
XLOC_017476	0.00879415	-0.907172	down		0.761983	-0.257305	normal
XLOC_003273	1.58094e-06	-0.907218	down		0.894477	-0.116008	normal
XLOC_077273	4.98317e-06	-0.907584	down		0.267341	0.5564	normal
XLOC_002436	1.18876e-05	-0.908624	down		0.566826	0.280606	normal
XLOC_050555	0.00159748	-0.908707	down		0.809865	-0.196401	normal
XLOC_038604	0.0104888	-0.908843	down		0.942315	-0.0915285	normal
XLOC_061250	0.034165	-0.909016	down		0.546464	0.441834	normal
XLOC_061320	2.77983e-09	-0.910019	down		0.99688	-0.00483623	normal
XLOC_039196	0.0206969	-0.910199	down		0.304804	-0.649224	normal
XLOC_033233	0.0116844	-0.910775	down		0.938855	-0.0948257	normal
XLOC_085456	1.11198e-10	-0.910776	down		0.850419	-0.145189	normal
XLOC_072784	0.018142	-0.91219	down		0.681207	-0.347911	normal
XLOC_000439	2.72059e-07	-0.912292	down		0.878602	0.125539	normal
XLOC_002470	2.50545e-07	-0.912663	down		0.970687	-0.0402008	normal
XLOC_078483	0.027348	-0.913433	down		0.991534	0.0194632	normal
XLOC_073314	1.65107e-06	-0.915013	down		0.99217	-0.0139532	normal
XLOC_040600	0.00109178	-0.915826	down		0.7632	-0.32451	normal
XLOC_005808	0.0366451	-0.916879	down		0.535547	-0.495756	normal
XLOC_078391	9.76014e-13	-0.917674	down		0.767422	-0.23273	normal
XLOC_083620	4.91451e-06	-0.918148	down		0.0893694	-0.569779	normal
XLOC_079452	5.06939e-06	-0.920024	down		0.285926	-0.464806	normal
XLOC_045125	0.0449533	-0.920081	down		0.710724	-0.365927	normal
XLOC_073617	0.00379234	-0.920496	down		0.942315	-0.0752114	normal
XLOC_071837	0.000742435	-0.920507	down		0.253722	-0.520634	normal
XLOC_069988	0.00349114	-0.920886	down		0.672401	0.433786	normal
XLOC_071064	6.91558e-11	-0.921344	down		0.335997	-0.366719	normal
XLOC_042068	1.18756e-07	-0.921556	down		0.555556	-0.299268	normal
XLOC_077795	2.25571e-08	-0.921579	down		0.829291	-0.174593	normal
XLOC_084356	4.26366e-11	-0.922229	down		0.16219	-0.511622	normal
XLOC_056900	0.000449333	-0.922457	down		0.679354	-0.315851	normal
XLOC_097456	0.00304006	-0.923362	down		0.14359	-0.707686	normal
XLOC_048664	1.40891e-07	-0.924589	down		0.903654	-0.103328	normal
XLOC_067627	1.74603e-14	-0.926778	down		0.189775	-0.398531	normal
XLOC_052163	0.0017569	-0.927005	down		0.10786	-0.766507	normal
XLOC_028774	7.21103e-09	-0.92842	down		0.429584	0.279692	normal
XLOC_090099	0.00196454	-0.928593	down		0.751353	0.268077	normal
XLOC_063417	0.0285941	-0.928644	down		0.903273	-0.150303	normal
XLOC_017496	0.00249646	-0.928782	down		0.843579	0.211713	normal
XLOC_013531	4.91206e-05	-0.929303	down		0.888843	0.112135	normal
XLOC_068921	0.00311871	-0.930147	down		0.821927	-0.220193	normal
XLOC_008781	0.000152756	-0.930283	down		0.833367	-0.212009	normal
XLOC_051438	0.0150533	-0.930531	down		0.804296	-0.238006	normal
XLOC_031412	1.47559e-05	-0.930856	down		0.779137	-0.187288	normal
XLOC_012575	6.61131e-11	-0.9311	down		0.795984	-0.188098	normal
XLOC_008334	3.36123e-06	-0.931615	down		0.870537	-0.14635	normal
XLOC_071571	2.85399e-13	-0.933026	down		0.572963	-0.31733	normal
XLOC_089910	0.000473456	-0.933096	down		0.990193	0.0214265	normal
XLOC_067746	7.88354e-13	-0.933435	down		0.958605	0.0661427	normal
XLOC_023906	5.4153e-05	-0.934061	down		0.935373	-0.0733597	normal
XLOC_025331	0.0290356	-0.935245	down		0.283976	-0.648132	normal
XLOC_083429	1.07131e-11	-0.935776	down		0.691045	-0.246957	normal
XLOC_001455	5.64771e-13	-0.935839	down		0.561717	-0.261456	normal
XLOC_030407	1.12819e-05	-0.937619	down		0.121827	-0.575323	normal
XLOC_039377	4.42089e-06	-0.940108	down		0.0311818	0.776256	up
XLOC_024068	0.0152712	-0.940113	down		0.919872	0.13717	normal
XLOC_001115	3.70046e-10	-0.940544	down		0.92084	-0.102946	normal
XLOC_088618	1.46569e-10	-0.940783	down		0.734055	-0.204962	normal
XLOC_002334	1.43205e-13	-0.940987	down		0.758174	-0.182934	normal
XLOC_050086	2.07018e-11	-0.941719	down		0.401904	-0.32918	normal
XLOC_001265	0.00113609	-0.94312	down		0.353598	-0.497929	normal
XLOC_042609	0.00270455	-0.943878	down		0.150277	-0.652999	normal
XLOC_066325	6.02025e-06	-0.944606	down		0.583943	-0.309237	normal
XLOC_000525	5.75004e-11	-0.945364	down		0.650296	-0.3148	normal
XLOC_050578	2.38698e-07	-0.945663	down		0.90076	-0.108859	normal
XLOC_064917	0.000492773	-0.948936	down		0.558045	-0.401128	normal
XLOC_041902	0.0196537	-0.950958	down		0.00395373	0.888165	up
XLOC_056894	0.0122637	-0.951285	down		0.641603	0.40056	normal
XLOC_084314	4.99498e-06	-0.9522	down		0.988308	0.018858	normal
XLOC_001787	5.45073e-09	-0.954264	down		0.189863	-0.464638	normal
XLOC_006536	0.0394079	-0.954968	down		0.803549	-0.290604	normal
XLOC_053384	0.0111901	-0.955166	down		0.422509	-0.477438	normal
XLOC_038610	0.0157615	-0.955258	down		0.984285	-0.0280704	normal
XLOC_088578	0.0138662	-0.955937	down		0.839346	0.23499	normal
XLOC_002267	2.50744e-09	-0.95615	down		0.817782	-0.167634	normal
XLOC_011256	0.00247134	-0.956731	down		0.78741	0.289913	normal
XLOC_008063	0.00177487	-0.958201	down		0.982488	0.0489623	normal
XLOC_048393	1.4486e-06	-0.959614	down		0.915219	-0.123234	normal
XLOC_058727	0.0108946	-0.959865	down		0.92732	-0.127045	normal
XLOC_068912	0.0285638	-0.960362	down		0.746918	-0.334549	normal
XLOC_076930	3.08816e-10	-0.961147	down		0.688401	-0.266851	normal
XLOC_067607	0.00287127	-0.961192	down		0.994747	-0.0113612	normal
XLOC_019246	0.0049497	-0.961346	down		0.285665	-0.570289	normal
XLOC_060694	0.000398165	-0.961626	down		0.155176	0.666956	normal
XLOC_008431	0.000911508	-0.962388	down		0.856096	-0.193259	normal
XLOC_027190	0.000566356	-0.963211	down		0.0597016	1.14205	normal
XLOC_028375	0.0154979	-0.963426	down		0.867303	0.224375	normal
XLOC_024196	3.26723e-06	-0.964456	down		0.605322	-0.273201	normal
XLOC_037605	7.46762e-13	-0.965247	down		0.623396	-0.290056	normal
XLOC_041774	0.0089439	-0.965852	down		0.917447	-0.11473	normal
XLOC_032874	0.000285188	-0.967449	down		0.0778932	-0.76882	normal
XLOC_013457	0.0342454	-0.967951	down		0.992644	-0.0168763	normal
XLOC_044493	0.0168976	-0.968548	down		0.731935	0.274964	normal
XLOC_092575	0.00198282	-0.969244	down		0.12027	-0.769608	normal
XLOC_084716	0.0234498	-0.96977	down		0.897762	0.185162	normal
XLOC_028331	2.4548e-08	-0.970086	down		0.545556	-0.318209	normal
XLOC_045467	4.12998e-05	-0.970426	down		0.656401	-0.349509	normal
XLOC_060607	5.93169e-07	-0.971791	down		0.253434	0.595699	normal
XLOC_001262	5.73982e-12	-0.972135	down		0.101613	-0.568	normal
XLOC_052160	1.82394e-05	-0.972563	down		0.897762	-0.200078	normal
XLOC_000410	5.31708e-13	-0.972594	down		0.18079	-0.460705	normal
XLOC_056364	2.51274e-11	-0.973043	down		0.812566	-0.156845	normal
XLOC_090875	0.00113631	-0.975367	down		0.798211	0.270495	normal
XLOC_038442	3.32406e-06	-0.976125	down		0.0346299	0.771177	up
XLOC_070571	1.19301e-09	-0.976635	down		0.933851	0.0867472	normal
XLOC_053157	0.00316021	-0.977486	down		0.355722	-0.570008	normal
XLOC_059888	1.23473e-07	-0.977542	down		0.755723	-0.242558	normal
XLOC_060267	8.18717e-08	-0.977692	down		0.154859	-0.535487	normal
XLOC_083779	1.87982e-11	-0.978866	down		0.893148	-0.121923	normal
XLOC_006998	0.029123	-0.978996	down		0.876376	-0.183414	normal
XLOC_022704	1.6611e-05	-0.981301	down		0.166114	-0.526417	normal
XLOC_077532	1.17846e-07	-0.983623	down		0.140357	0.493047	normal
XLOC_050076	2.80873e-13	-0.984816	down		0.947531	-0.0736627	normal
XLOC_021973	1.6004e-13	-0.9849	down		0.780649	-0.186527	normal
XLOC_040881	0.0206146	-0.985469	down		0.441683	0.51513	normal
XLOC_019626	0.00244611	-0.986592	down		0.929676	-0.100177	normal
XLOC_085112	7.98313e-10	-0.988643	down		0.269244	-0.402382	normal
XLOC_078330	8.76012e-12	-0.98903	down		0.81865	-0.17137	normal
XLOC_022246	7.07253e-15	-0.989856	down		0.863134	-0.139304	normal
XLOC_005809	0.000284813	-0.990801	down		0.488538	-0.468972	normal
XLOC_008338	0.00293212	-0.991178	down		0.408106	-0.517078	normal
XLOC_073828	0.0287179	-0.992654	down		0.9395	-0.110404	normal
XLOC_043032	0.023859	-0.993525	down		0.829889	-0.244616	normal
XLOC_060702	0.00188658	-0.994519	down		0.837714	-0.298156	normal
XLOC_054331	0.00151292	-0.995143	down		0.681314	-0.351017	normal
XLOC_012859	0.0107156	-0.995995	down		0.0956126	0.870656	normal
XLOC_056899	0.00567269	-0.99608	down		0.986777	0.031487	normal
XLOC_031928	0.0417017	-0.996836	down		0.861849	0.228776	normal
XLOC_054857	0.00224553	-0.997489	down		0.319682	0.6129	normal
XLOC_084519	3.63719e-07	-0.997648	down		0.760775	0.244893	normal
XLOC_071952	1.92547e-13	-1.00072	down		0.559386	-0.29258	normal
XLOC_095638	9.17124e-05	-1.00186	down		0.868859	-0.156487	normal
XLOC_088728	4.54786e-10	-1.00209	down		0.788445	-0.180587	normal
XLOC_058725	2.62253e-06	-1.00232	down		0.69448	-0.326023	normal
XLOC_002665	1.93031e-09	-1.00235	down		0.755914	-0.229252	normal
XLOC_058746	0.041795	-1.00238	down		0.891597	-0.188062	normal
XLOC_050567	5.22967e-06	-1.00339	down		0.161166	-0.51456	normal
XLOC_091947	0.0332542	-1.00363	down		0.869841	-0.228793	normal
XLOC_045219	0.000115131	-1.0039	down		0.856103	-0.181659	normal
XLOC_080131	1.91943e-10	-1.00408	down		0.978226	-0.0377056	normal
XLOC_012214	0.0018993	-1.00617	down		0.965716	0.0514161	normal
XLOC_011988	0.0385917	-1.00744	down		0.547217	0.514328	normal
XLOC_054339	5.47486e-05	-1.00864	down		0.592295	-0.349028	normal
XLOC_065515	0.00109178	-1.00907	down		0.0727152	-0.685466	normal
XLOC_061669	4.70753e-08	-1.00942	down		0.706635	-0.232615	normal
XLOC_036681	0.0122194	-1.00992	down		0.116225	-0.781971	normal
XLOC_055055	4.13705e-10	-1.01035	down		0.0953101	-0.685211	normal
XLOC_063418	0.000159927	-1.01229	down		0.716922	-0.230317	normal
XLOC_005797	1.90133e-05	-1.0125	down		0.562915	-0.379669	normal
XLOC_097458	0.000464416	-1.01492	down		0.50927	-0.396206	normal
XLOC_071291	5.77747e-12	-1.01501	down		0.683884	-0.275227	normal
XLOC_066873	0.000557883	-1.0179	down		0.655769	-0.32869	normal
XLOC_028831	0.0172481	-1.01811	down		0.676602	-0.426648	normal
XLOC_048661	0.0148336	-1.0189	down		0.355485	-0.56318	normal
XLOC_094442	3.05854e-07	-1.01933	down		0.22744	-0.45192	normal
XLOC_023724	4.87906e-18	-1.02019	down		0.519993	-0.318102	normal
XLOC_080806	3.49703e-14	-1.02397	down		0.744458	-0.214651	normal
XLOC_002018	0.0360257	-1.02397	down		0.998856	0.00254956	normal
XLOC_024268	0.000222943	-1.02506	down		0.921127	-0.112251	normal
XLOC_091946	0.029089	-1.02526	down		0.950326	0.101965	normal
XLOC_035284	2.37851e-20	-1.02821	down		0.386527	-0.377911	normal
XLOC_084694	0.00769289	-1.02891	down		0.766074	-0.325064	normal
XLOC_022445	4.05533e-07	-1.03009	down		0.0764553	-0.618736	normal
XLOC_070898	0.000143272	-1.03044	down		0.218556	-0.517106	normal
XLOC_007735	0.0126064	-1.03044	down		0.783141	-0.308358	normal
XLOC_076135	0.0341458	-1.0315	down		0.720916	-0.376327	normal
XLOC_067369	0.00528957	-1.03469	down		0.996961	0.00658613	normal
XLOC_031918	1.83953e-15	-1.03574	down		0.0688436	-0.695303	normal
XLOC_096302	0.0265478	-1.03674	down		0.858776	-0.229183	normal
XLOC_041828	2.85109e-07	-1.03699	down		0.681207	-0.322109	normal
XLOC_028368	0.000137098	-1.03764	down		0.943605	-0.0947922	normal
XLOC_056984	0.0436179	-1.03983	down		0.910021	-0.179281	normal
XLOC_051234	0.02583	-1.04015	down		0.671434	-0.387306	normal
XLOC_072780	0.00767901	-1.04053	down		0.756647	-0.281483	normal
XLOC_027414	1.16643e-14	-1.04147	down		0.149788	-0.58422	normal
XLOC_038717	2.07385e-07	-1.04152	down		0.963973	-0.0463272	normal
XLOC_044517	1.25818e-09	-1.04289	down		0.808828	-0.224569	normal
XLOC_063419	2.13557e-06	-1.04329	down		0.59373	-0.297211	normal
XLOC_041334	2.95611e-16	-1.04362	down		0.788783	-0.23088	normal
XLOC_004316	0.0277605	-1.04537	down		0.721308	-0.387469	normal
XLOC_018811	3.61843e-10	-1.04594	down		0.126841	-0.646621	normal
XLOC_054381	4.30525e-07	-1.04628	down		0.838483	-0.179872	normal
XLOC_077700	0.0108677	-1.04746	down		0.206604	0.790965	normal
XLOC_073511	6.61074e-20	-1.04764	down		0.264044	-0.412144	normal
XLOC_054043	2.43398e-09	-1.04798	down		0.0521881	-0.639386	normal
XLOC_005799	0.00699726	-1.04876	down		0.962559	-0.0655653	normal
XLOC_007727	1.70148e-16	-1.049	down		0.890134	-0.114946	normal
XLOC_059555	1.58291e-08	-1.04901	down		0.521401	-0.584401	normal
XLOC_067783	0.0065143	-1.05096	down		0.531168	-0.479256	normal
XLOC_072758	6.35416e-05	-1.05178	down		0.998856	0.00211869	normal
XLOC_004272	0.00908815	-1.05267	down		0.460803	-0.59466	normal
XLOC_092581	0.00187245	-1.05349	down		0.154859	-0.651405	normal
XLOC_019263	4.00768e-11	-1.05616	down		0.755965	0.252866	normal
XLOC_089454	1.44801e-05	-1.05717	down		0.804077	0.218806	normal
XLOC_094859	1.61852e-12	-1.0581	down		0.936692	-0.0775825	normal
XLOC_092574	0.031008	-1.05999	down		0.195035	-0.811588	normal
XLOC_019698	4.12551e-06	-1.06138	down		0.0541787	-0.733156	normal
XLOC_003601	0.016878	-1.06152	down		0.608754	-0.435337	normal
XLOC_089374	2.10132e-05	-1.0624	down		0.979581	0.0352301	normal
XLOC_053158	0.0378862	-1.06282	down		0.181501	-0.715381	normal
XLOC_011780	0.0159641	-1.06313	down		0.627054	-0.414309	normal
XLOC_073619	0.00330272	-1.06356	down		0.989625	0.0208201	normal
XLOC_083792	1.87957e-05	-1.06457	down		0.408915	-0.420179	normal
XLOC_078467	4.14622e-12	-1.065	down		0.667386	0.229708	normal
XLOC_009609	9.3364e-06	-1.06519	down		0.950887	0.0785684	normal
XLOC_022232	4.81445e-14	-1.06607	down		0.0929439	-0.552695	normal
XLOC_094632	1.67008e-14	-1.06683	down		0.640102	-0.29985	normal
XLOC_078486	0.00432502	-1.06797	down		0.980077	-0.0468733	normal
XLOC_062469	0.000437909	-1.06951	down		0.464327	-0.431211	normal
XLOC_061182	7.20474e-15	-1.07002	down		0.807313	-0.178763	normal
XLOC_067303	8.86415e-12	-1.07297	down		0.396458	-0.39862	normal
XLOC_090926	9.91172e-07	-1.07348	down		0.860467	0.164938	normal
XLOC_004318	0.0232017	-1.07667	down		0.792634	-0.295828	normal
XLOC_058362	0.0143168	-1.07797	down		0.887421	-0.210679	normal
XLOC_019425	1.47612e-10	-1.0785	down		0.941109	-0.0580308	normal
XLOC_005800	0.00616783	-1.07876	down		0.772275	-0.291086	normal
XLOC_044815	3.70871e-17	-1.08408	down		0.714907	-0.258169	normal
XLOC_071566	4.4763e-13	-1.08426	down		0.988501	-0.0172288	normal
XLOC_045527	0.0303614	-1.08447	down		0.37145	-0.626565	normal
XLOC_065608	0.0130824	-1.08477	down		0.897667	-0.17501	normal
XLOC_053154	0.0213136	-1.08704	down		0.286976	-0.661038	normal
XLOC_050290	8.75363e-19	-1.08727	down		0.746857	-0.249149	normal
XLOC_009726	2.53096e-07	-1.08799	down		0.350521	-0.390908	normal
XLOC_036519	3.34906e-05	-1.08831	down		0.822064	-0.317745	normal
XLOC_087395	0.0422087	-1.08833	down		0.966648	-0.073738	normal
XLOC_055716	2.30485e-07	-1.08982	down		0.957768	-0.0624985	normal
XLOC_024269	0.00145376	-1.09212	down		0.775758	-0.243827	normal
XLOC_048960	9.78952e-05	-1.09268	down		0.976161	-0.0604054	normal
XLOC_041829	1.33293e-15	-1.09317	down		0.830417	-0.208785	normal
XLOC_079140	0.00452598	-1.09351	down		0.952233	0.0848668	normal
XLOC_014232	2.07375e-16	-1.09403	down		0.898834	-0.115442	normal
XLOC_002513	2.43414e-15	-1.09406	down		0.113274	-0.593311	normal
XLOC_035189	0.00498209	-1.09441	down		0.535469	-0.507901	normal
XLOC_001260	0.0133665	-1.09504	down		0.860467	-0.217603	normal
XLOC_035503	0.00577125	-1.09694	down		0.913461	0.147833	normal
XLOC_086449	0.0257763	-1.09699	down		0.968116	0.0730146	normal
XLOC_066140	0.0249678	-1.09704	down		0.495631	0.31526	normal
XLOC_082802	5.02298e-05	-1.09807	down		0.88048	0.169087	normal
XLOC_057125	2.57013e-11	-1.09995	down		0.179486	-0.581014	normal
XLOC_069159	0.000118389	-1.10001	down		0.912958	-0.118817	normal
XLOC_041413	2.86462e-06	-1.10199	down		0.336705	-0.494671	normal
XLOC_056498	2.20244e-06	-1.10395	down		0.597016	-0.345796	normal
XLOC_014143	2.68043e-10	-1.10408	down		0.887531	-0.150054	normal
XLOC_021792	0.000370654	-1.1066	down		0.558749	-0.387457	normal
XLOC_084360	1.73046e-12	-1.1067	down		0.860467	-0.1683	normal
XLOC_078487	2.94207e-18	-1.10732	down		0.991534	-0.0136043	normal
XLOC_012635	0.00413034	-1.1075	down		0.469236	0.490108	normal
XLOC_070245	3.06737e-10	-1.10761	down		0.994758	0.00970663	normal
XLOC_065646	2.09771e-18	-1.10879	down		0.132543	-0.524232	normal
XLOC_056500	2.5947e-11	-1.10897	down		0.780033	-0.232642	normal
XLOC_032682	0.00766246	-1.11359	down		0.811322	0.291712	normal
XLOC_065610	2.73409e-05	-1.11418	down		0.0992781	-0.618522	normal
XLOC_053160	0.00961512	-1.11443	down		0.17061	-0.715005	normal
XLOC_045462	5.38053e-07	-1.11554	down		0.759382	-0.273864	normal
XLOC_036554	0.000386435	-1.11739	down		0.156033	-0.656633	normal
XLOC_047824	0.00197998	-1.11743	down		0.17061	-0.64874	normal
XLOC_078495	4.60158e-18	-1.11755	down		0.923827	-0.101998	normal
XLOC_016460	0.0432859	-1.1176	down		NA	-0.170793	normal
XLOC_045458	0.000462339	-1.11835	down		0.547172	-0.476454	normal
XLOC_037278	0.000417481	-1.11903	down		0.617563	0.441781	normal
XLOC_070775	0.00641013	-1.12014	down		1.64535e-05	1.50124	up
XLOC_065493	1.64193e-10	-1.1217	down		0.897762	0.114942	normal
XLOC_081128	0.0141797	-1.12256	down		0.359765	-0.612925	normal
XLOC_031103	0.0490147	-1.12401	down		NA	-0.052458	normal
XLOC_059572	7.51967e-08	-1.12492	down		0.801211	0.206243	normal
XLOC_061524	9.88024e-14	-1.12583	down		0.169312	-0.586796	normal
XLOC_069787	0.00787783	-1.12722	down		0.93395	0.130634	normal
XLOC_019578	1.22252e-06	-1.12776	down		0.963968	0.0508596	normal
XLOC_024916	0.039222	-1.12944	down		0.805601	-0.320487	normal
XLOC_065752	2.33743e-17	-1.13017	down		0.532347	-0.340812	normal
XLOC_078485	0.043297	-1.13146	down		0.742854	0.374742	normal
XLOC_046133	0.0465534	-1.13476	down		0.98705	-0.034659	normal
XLOC_049175	1.33933e-10	-1.13561	down		0.711712	-0.283501	normal
XLOC_009836	0.00629154	-1.1372	down		0.661022	0.41413	normal
XLOC_092580	0.00240758	-1.13973	down		0.352666	-0.645159	normal
XLOC_023653	4.48955e-07	-1.14093	down		0.415857	-0.428007	normal
XLOC_029495	0.00120765	-1.14134	down		0.738618	-0.316037	normal
XLOC_073032	0.000100443	-1.14137	down		0.959047	0.0677888	normal
XLOC_093477	3.81794e-09	-1.14288	down		0.094266	0.530272	normal
XLOC_067676	3.24912e-08	-1.14655	down		0.931664	-0.0710475	normal
XLOC_080829	1.76586e-05	-1.14712	down		0.962852	0.0689517	normal
XLOC_031137	6.67383e-19	-1.14825	down		0.661022	-0.283833	normal
XLOC_037026	0.0241356	-1.1494	down		0.388665	0.670698	normal
XLOC_012864	0.0341564	-1.14963	down		NA	0.115977	normal
XLOC_084248	0.000636315	-1.15301	down		0.955155	-0.0741408	normal
XLOC_045460	0.0100759	-1.15359	down		0.860467	-0.223559	normal
XLOC_052970	0.0177031	-1.155	down		0.731732	0.393896	normal
XLOC_004319	0.0094035	-1.15615	down		0.895715	-0.185437	normal
XLOC_038850	6.14623e-17	-1.15717	down		0.961581	0.0611902	normal
XLOC_013400	0.00045153	-1.15836	down		0.990193	0.0271789	normal
XLOC_056558	9.30923e-10	-1.15838	down		0.801023	0.319887	normal
XLOC_025024	0.0138009	-1.16066	down		0.441128	-0.570646	normal
XLOC_050085	1.31514e-18	-1.16079	down		0.431451	-0.400193	normal
XLOC_028893	0.0296588	-1.16218	down		0.756446	-0.31283	normal
XLOC_045469	1.15119e-05	-1.16421	down		0.622455	-0.386687	normal
XLOC_014885	3.64291e-10	-1.16552	down		0.0236251	0.812369	up
XLOC_035510	0.000248235	-1.16594	down		0.575688	0.470163	normal
XLOC_018199	1.5457e-05	-1.16743	down		0.96988	0.0464474	normal
XLOC_042044	0.0146901	-1.16791	down		0.583514	-0.458945	normal
XLOC_050074	9.07965e-21	-1.16959	down		0.310001	-0.48717	normal
XLOC_043386	0.0491865	-1.17064	down		NA	-0.68918	normal
XLOC_085845	0.0451315	-1.17236	down		0.710188	-0.402355	normal
XLOC_045465	0.00332992	-1.17339	down		0.930376	-0.127015	normal
XLOC_045534	0.00437031	-1.17501	down		0.786901	-0.317622	normal
XLOC_065832	1.19526e-09	-1.17584	down		0.85611	0.145929	normal
XLOC_094943	0.00252477	-1.1763	down		0.891597	-0.157666	normal
XLOC_020925	0.00593685	-1.17718	down		0.994758	-0.0136693	normal
XLOC_010841	0.0498566	-1.17878	down		NA	-0.167909	normal
XLOC_034763	0.000207691	-1.1808	down		0.254446	0.602946	normal
XLOC_011781	0.00595663	-1.1821	down		0.757637	-0.324063	normal
XLOC_048633	4.10747e-07	-1.18248	down		0.275104	-0.449778	normal
XLOC_012861	0.0127873	-1.18368	down		0.048235	0.978096	up
XLOC_084371	0.00223002	-1.1842	down		0.989769	0.0262816	normal
XLOC_062813	0.00156521	-1.18507	down		0.33423	-0.538936	normal
XLOC_003396	5.53999e-09	-1.18669	down		0.267341	-0.495729	normal
XLOC_096553	0.0167755	-1.1871	down		NA	-0.143608	normal
XLOC_011525	0.0161943	-1.1872	down		0.865708	0.224415	normal
XLOC_045006	0.00860779	-1.18812	down		0.322429	-0.733134	normal
XLOC_067358	4.08919e-08	-1.19086	down		0.876912	0.150716	normal
XLOC_046154	0.00196953	-1.19216	down		0.825921	-0.273596	normal
XLOC_053161	0.0165538	-1.19306	down		0.533379	-0.572676	normal
XLOC_086648	0.0299145	-1.20025	down		0.711175	-0.399152	normal
XLOC_066063	2.26138e-09	-1.20147	down		0.218248	-0.485268	normal
XLOC_029817	0.0119434	-1.2036	down		0.965716	0.073472	normal
XLOC_016850	0.0142374	-1.20373	down		NA	-0.315187	normal
XLOC_057270	0.0499717	-1.20839	down		0.514794	-0.603852	normal
XLOC_016002	0.0037852	-1.20913	down		0.587209	0.471801	normal
XLOC_049298	0.0165299	-1.21154	down		0.759927	-0.376997	normal
XLOC_087705	0.0296338	-1.21393	down		NA	-0.0249592	normal
XLOC_082016	0.0207402	-1.2166	down		NA	0.232664	normal
XLOC_044392	0.0102423	-1.21668	down		0.319682	-0.737342	normal
XLOC_022245	1.32612e-08	-1.21811	down		0.120126	-0.735917	normal
XLOC_018450	1.34646e-16	-1.22158	down		0.989356	0.0190614	normal
XLOC_045457	8.0431e-07	-1.22352	down		0.342521	-0.61823	normal
XLOC_030293	0.00957126	-1.22366	down		0.98394	0.0404869	normal
XLOC_044303	1.42559e-19	-1.22372	down		0.568453	-0.309421	normal
XLOC_053156	5.79116e-05	-1.22853	down		0.416808	-0.524475	normal
XLOC_092573	0.0277612	-1.2293	down		0.55306	-0.548977	normal
XLOC_091223	0.00752744	-1.23032	down		0.892276	-0.182277	normal
XLOC_003582	2.28123e-17	-1.23297	down		0.494967	-0.381814	normal
XLOC_011704	0.0364924	-1.23435	down		NA	-0.0100628	normal
XLOC_092642	0.0289504	-1.23656	down		0.54359	-0.520039	normal
XLOC_041694	0.0059148	-1.23792	down		0.71692	-0.347255	normal
XLOC_063073	0.00920424	-1.23859	down		0.623396	0.473958	normal
XLOC_083167	0.00159591	-1.24004	down		0.776667	0.36935	normal
XLOC_049866	4.93404e-10	-1.24024	down		0.0593788	-0.695875	normal
XLOC_077038	0.000107817	-1.2424	down		0.974575	-0.0466879	normal
XLOC_047077	1.25733e-06	-1.24599	down		0.991741	0.0224092	normal
XLOC_058718	0.0124526	-1.24686	down		0.856902	-0.240856	normal
XLOC_071016	0.00217184	-1.24822	down		0.753373	0.18847	normal
XLOC_000434	1.46381e-19	-1.2489	down		0.377878	-0.462463	normal
XLOC_034520	3.92068e-24	-1.24898	down		0.14347	-0.552135	normal
XLOC_084250	0.000703091	-1.24935	down		0.974927	0.0506583	normal
XLOC_022446	1.92249e-05	-1.25011	down		0.411003	-0.453867	normal
XLOC_042146	7.49313e-21	-1.25076	down		0.108802	-0.541313	normal
XLOC_022878	9.99992e-05	-1.25093	down		0.625899	-0.356481	normal
XLOC_089159	3.53785e-07	-1.2512	down		0.861849	-0.190069	normal
XLOC_092576	0.000145824	-1.25136	down		0.361587	-0.56114	normal
XLOC_025332	3.52781e-05	-1.25182	down		0.117131	-0.708903	normal
XLOC_036174	0.00428564	-1.25443	down		0.604902	-0.454552	normal
XLOC_023537	1.21319e-05	-1.25561	down		0.860467	-0.176468	normal
XLOC_025023	0.0478008	-1.25855	down		NA	-0.672281	normal
XLOC_084159	2.99899e-09	-1.25855	down		0.999086	-0.00121079	normal
XLOC_023535	0.0333659	-1.26245	down		NA	0.460799	normal
XLOC_016849	0.00965857	-1.26271	down		NA	-0.345905	normal
XLOC_055736	0.0345793	-1.26373	down		0.886925	-0.220975	normal
XLOC_067307	0.0194337	-1.26389	down		NA	0.557051	normal
XLOC_023295	2.30328e-17	-1.26435	down		0.544783	-0.353333	normal
XLOC_002607	0.0003466	-1.26547	down		0.559495	-0.513339	normal
XLOC_036173	0.0453011	-1.26646	down		NA	-0.658579	normal
XLOC_075903	0.0323943	-1.2665	down		NA	-0.727455	normal
XLOC_038387	1.4486e-06	-1.26961	down		0.876295	-0.166243	normal
XLOC_024973	0.0470816	-1.26993	down		NA	0.164315	normal
XLOC_025333	4.48822e-05	-1.27021	down		0.401899	-0.52534	normal
XLOC_006390	0.0254158	-1.2711	down		0.374346	-0.687821	normal
XLOC_025956	0.00816318	-1.27319	down		0.849919	-0.214272	normal
XLOC_073914	0.0252782	-1.27403	down		0.762748	-0.360341	normal
XLOC_050553	0.00449284	-1.27789	down		0.530889	-0.494603	normal
XLOC_025946	8.02814e-05	-1.28306	down		0.978226	0.050874	normal
XLOC_090634	0.00443677	-1.28372	down		0.144147	-0.934211	normal
XLOC_026392	0.0146901	-1.28456	down		0.0628068	-1.08289	normal
XLOC_015490	0.0216578	-1.28826	down		0.729164	-0.384885	normal
XLOC_061342	0.0499711	-1.29012	down		NA	-0.482223	normal
XLOC_078875	0.0148623	-1.29255	down		0.996589	0.00903548	normal
XLOC_048399	6.21411e-05	-1.29454	down		0.948479	0.0675522	normal
XLOC_050249	2.16737e-07	-1.29577	down		0.188323	-0.516697	normal
XLOC_033235	0.0397847	-1.29611	down		NA	0.0667036	normal
XLOC_032825	0.0451315	-1.29736	down		NA	-0.0026297	normal
XLOC_045703	0.0222744	-1.29854	down		0.477325	-0.584464	normal
XLOC_025113	0.0334279	-1.29871	down		0.354851	-0.690733	normal
XLOC_053971	0.00349878	-1.30039	down		0.259648	-0.700886	normal
XLOC_057284	0.027158	-1.30122	down		0.854495	-0.27099	normal
XLOC_023221	1.13797e-18	-1.30546	down		0.961988	0.0552053	normal
XLOC_087368	0.000770001	-1.30731	down		0.93395	-0.109933	normal
XLOC_040545	0.0468625	-1.30757	down		NA	-0.308641	normal
XLOC_057281	0.0400633	-1.30914	down		0.882303	-0.224651	normal
XLOC_011886	0.0363415	-1.30953	down		NA	-0.504445	normal
XLOC_023610	0.00826168	-1.31077	down		0.800614	0.275415	normal
XLOC_045468	4.39413e-05	-1.31248	down		0.118242	-0.764278	normal
XLOC_025611	0.0430239	-1.31258	down		NA	-0.0454306	normal
XLOC_009644	9.44666e-09	-1.31291	down		0.738194	0.315046	normal
XLOC_024745	0.0294778	-1.31497	down		NA	0.0303278	normal
XLOC_091242	0.0214031	-1.31542	down		0.858326	-0.255191	normal
XLOC_089515	2.25327e-14	-1.31559	down		0.821927	-0.193774	normal
XLOC_089057	0.00361389	-1.31746	down		0.930022	-0.132142	normal
XLOC_040791	0.0356064	-1.31799	down		0.188558	-0.905163	normal
XLOC_054624	1.89573e-05	-1.31807	down		0.617395	-0.403177	normal
XLOC_078559	6.23722e-14	-1.32028	down		0.595081	-0.282628	normal
XLOC_043474	0.0474895	-1.32069	down		NA	0.309916	normal
XLOC_057282	0.0400633	-1.32313	down		0.892849	-0.208893	normal
XLOC_026395	0.00920424	-1.32441	down		0.674026	-0.40993	normal
XLOC_059347	0.0194666	-1.32522	down		0.805068	-0.309937	normal
XLOC_081466	0.0314962	-1.32561	down		NA	0.221115	normal
XLOC_022237	0.0161432	-1.3271	down		0.961165	-0.0865599	normal
XLOC_022137	2.30079e-05	-1.32774	down		0.061937	0.981976	normal
XLOC_085292	5.40912e-08	-1.32817	down		0.879694	-0.14876	normal
XLOC_083879	2.11216e-15	-1.32927	down		0.0817002	-0.636048	normal
XLOC_068673	0.0166555	-1.32985	down		NA	0.0864087	normal
XLOC_096539	0.00447546	-1.33025	down		0.949228	-0.105178	normal
XLOC_084664	1.24551e-09	-1.33114	down		0.334933	-0.414424	normal
XLOC_039085	0.0492567	-1.33205	down		0.884437	0.179553	normal
XLOC_096277	0.0148156	-1.33439	down		NA	-0.182943	normal
XLOC_062998	0.0429555	-1.33484	down		NA	NA	NA
XLOC_032625	0.0455747	-1.33715	down		NA	0.18182	normal
XLOC_046157	0.0176783	-1.33794	down		0.557528	-0.518736	normal
XLOC_081130	0.00613938	-1.33858	down		0.582523	-0.43231	normal
XLOC_032678	0.000636577	-1.33951	down		0.963973	-0.0568423	normal
XLOC_011904	1.98666e-06	-1.34021	down		0.124859	-0.773778	normal
XLOC_096166	0.000141582	-1.34028	down		0.841877	-0.232614	normal
XLOC_099559	0.00980194	-1.34077	down		0.984024	-0.0424935	normal
XLOC_068905	0.0416877	-1.34117	down		NA	-1.00507	normal
XLOC_091075	6.43449e-12	-1.34185	down		0.808737	-0.219039	normal
XLOC_023543	7.58092e-27	-1.34198	down		0.406643	-0.430198	normal
XLOC_033399	0.0432789	-1.34365	down		NA	NA	NA
XLOC_005802	0.0194275	-1.34375	down		0.990549	0.0266555	normal
XLOC_042219	0.0206362	-1.34635	down		NA	-0.239685	normal
XLOC_023379	0.0110053	-1.35048	down		NA	-0.0646343	normal
XLOC_092622	0.00277268	-1.35175	down		0.902239	-0.181026	normal
XLOC_050605	0.0306823	-1.35218	down		NA	0.524717	normal
XLOC_075579	0.0320693	-1.35259	down		NA	-0.723395	normal
XLOC_073702	0.0469783	-1.35322	down		0.956149	0.0782443	normal
XLOC_064701	0.00216623	-1.35822	down		NA	-0.237185	normal
XLOC_032718	0.0469796	-1.35846	down		NA	NA	NA
XLOC_058877	0.0321809	-1.35935	down		NA	-0.242349	normal
XLOC_053162	1.09005e-05	-1.36101	down		0.187555	-0.66634	normal
XLOC_050292	0.0487746	-1.36263	down		NA	0.132388	normal
XLOC_094881	0.000107185	-1.36306	down		0.835352	-0.240435	normal
XLOC_077362	0.000193745	-1.36312	down		0.94776	0.097395	normal
XLOC_034809	8.6226e-07	-1.36406	down		0.913436	-0.127942	normal
XLOC_091939	0.0489261	-1.36484	down		NA	-1.60201	normal
XLOC_084363	0.0416818	-1.36704	down		NA	-0.258858	normal
XLOC_059944	3.50129e-05	-1.3709	down		0.238211	-0.819611	normal
XLOC_020923	0.0133295	-1.37232	down		NA	0.0575091	normal
XLOC_032288	2.59858e-14	-1.37259	down		0.563058	-0.384049	normal
XLOC_059721	5.93967e-06	-1.37298	down		0.394539	0.564583	normal
XLOC_004266	0.0492663	-1.37312	down		NA	0.212429	normal
XLOC_031561	7.35072e-10	-1.3746	down		0.493341	-0.435506	normal
XLOC_006776	0.00576907	-1.37982	down		0.163776	-0.904528	normal
XLOC_069153	0.036262	-1.38294	down		0.890872	0.168404	normal
XLOC_018453	1.95615e-22	-1.38406	down		0.452988	-0.44235	normal
XLOC_080121	3.14742e-05	-1.38487	down		0.548514	0.497653	normal
XLOC_099598	0.0461126	-1.38532	down		NA	-0.0638162	normal
XLOC_046156	0.0117106	-1.38742	down		0.711922	-0.386275	normal
XLOC_007749	3.13878e-20	-1.38814	down		0.442921	-0.324506	normal
XLOC_084611	0.00226295	-1.38861	down		0.960018	-0.0833157	normal
XLOC_045517	0.0457636	-1.39001	down		NA	NA	NA
XLOC_004770	0.0171237	-1.39079	down		NA	0.163051	normal
XLOC_054278	0.0461989	-1.39088	down		NA	NA	NA
XLOC_006777	0.0284665	-1.39096	down		0.542484	-0.518635	normal
XLOC_058123	0.0449226	-1.39224	down		NA	-0.913205	normal
XLOC_039106	9.28323e-30	-1.39277	down		0.4322	-0.430092	normal
XLOC_057274	0.00351689	-1.39466	down		0.757191	-0.367584	normal
XLOC_065613	0.00133654	-1.39604	down		0.608657	-0.464957	normal
XLOC_084251	4.59503e-19	-1.39929	down		0.688401	-0.298263	normal
XLOC_053813	0.0401245	-1.40104	down		NA	NA	NA
XLOC_089107	3.7794e-09	-1.40193	down		0.316277	-0.559721	normal
XLOC_016169	0.0080079	-1.40276	down		0.733312	-0.354885	normal
XLOC_022244	0.00335846	-1.4062	down		0.311547	-0.696739	normal
XLOC_007410	0.0386415	-1.40688	down		NA	0.149385	normal
XLOC_073703	0.000467186	-1.40867	down		0.947447	-0.093829	normal
XLOC_024502	3.2417e-11	-1.41132	down		0.978035	0.0374248	normal
XLOC_055456	7.68863e-11	-1.41165	down		0.714271	-0.313089	normal
XLOC_046145	0.0350053	-1.41316	down		NA	0.889362	normal
XLOC_078879	0.0264816	-1.41317	down		0.0686018	-1.11943	normal
XLOC_076654	0.0268109	-1.4137	down		0.0619439	-1.13696	normal
XLOC_091703	0.0263801	-1.41538	down		NA	-0.660242	normal
XLOC_099529	0.0184485	-1.4158	down		NA	-1.38189	normal
XLOC_076136	8.26707e-08	-1.41696	down		0.553763	-0.379374	normal
XLOC_057285	0.0221122	-1.42109	down		0.770337	-0.36932	normal
XLOC_057279	0.0173847	-1.427	down		0.927462	-0.148956	normal
XLOC_031919	1.76712e-11	-1.42822	down		0.685343	-0.294868	normal
XLOC_048744	4.13262e-27	-1.42872	down		0.969774	-0.0466899	normal
XLOC_073046	0.0287529	-1.42873	down		NA	NA	NA
XLOC_051159	0.0372336	-1.43013	down		NA	NA	NA
XLOC_055416	4.56323e-18	-1.43192	down		0.223204	-0.82373	normal
XLOC_015842	0.0325203	-1.43197	down		NA	0.721762	normal
XLOC_018118	0.037588	-1.43211	down		NA	-0.140898	normal
XLOC_003640	0.0342058	-1.43308	down		NA	-1.90765	normal
XLOC_058190	0.0249127	-1.43594	down		NA	-0.0761809	normal
XLOC_040715	0.0354665	-1.44306	down		NA	-0.0250022	normal
XLOC_072783	0.00417723	-1.44437	down		0.778668	-0.330648	normal
XLOC_018449	8.96364e-13	-1.44831	down		0.17713	-0.544163	normal
XLOC_041440	0.0317511	-1.4494	down		NA	NA	NA
XLOC_087363	0.0173754	-1.45041	down		NA	-0.381938	normal
XLOC_069171	0.0189428	-1.4523	down		NA	-0.30913	normal
XLOC_005798	9.84654e-10	-1.45236	down		0.0983543	-0.663391	normal
XLOC_020890	0.0332684	-1.45289	down		NA	-0.243178	normal
XLOC_057275	0.0245182	-1.45498	down		NA	-0.289878	normal
XLOC_052369	0.0222297	-1.4565	down		NA	-0.61164	normal
XLOC_044490	4.1293e-14	-1.45698	down		0.685243	-0.291021	normal
XLOC_066877	0.0245324	-1.45771	down		NA	-1.167	normal
XLOC_004773	0.000475705	-1.46161	down		0.899326	-0.19297	normal
XLOC_036550	0.0059104	-1.46486	down		0.484726	-0.566641	normal
XLOC_020221	0.000601313	-1.46533	down		0.903391	0.177918	normal
XLOC_085672	0.0318348	-1.46731	down		NA	NA	NA
XLOC_076444	0.00163137	-1.46921	down		0.929211	-0.149042	normal
XLOC_092644	0.0270421	-1.46928	down		NA	-0.904873	normal
XLOC_058572	0.0214948	-1.47347	down		NA	-0.0379248	normal
XLOC_086503	0.000416606	-1.47444	down		0.0796302	-0.959647	normal
XLOC_027762	0.0124137	-1.47707	down		0.946193	0.111591	normal
XLOC_004582	0.0022733	-1.47765	down		0.876066	-0.231095	normal
XLOC_063084	0.0282207	-1.47935	down		NA	-0.0191117	normal
XLOC_001724	2.73367e-14	-1.47964	down		0.0807059	-0.538889	normal
XLOC_053163	7.67806e-09	-1.48028	down		0.0773899	-0.7858	normal
XLOC_035403	0.0120989	-1.48329	down		NA	-0.262968	normal
XLOC_059754	0.00678996	-1.48357	down		0.776758	-0.270361	normal
XLOC_057286	0.0214971	-1.48451	down		0.690962	-0.442006	normal
XLOC_099560	0.00120296	-1.48512	down		0.887297	-0.209833	normal
XLOC_086505	0.027542	-1.48538	down		NA	NA	NA
XLOC_045456	0.0288	-1.48657	down		NA	-0.240208	normal
XLOC_056457	0.0110097	-1.48675	down		NA	-0.161936	normal
XLOC_020999	0.00069536	-1.48676	down		0.38163	-0.657734	normal
XLOC_096140	0.0178269	-1.48713	down		NA	-0.873248	normal
XLOC_000031	0.00586328	-1.48773	down		0.949887	-0.104743	normal
XLOC_075179	0.026424	-1.48914	down		NA	0.24587	normal
XLOC_058098	0.0278943	-1.48953	down		NA	-0.346115	normal
XLOC_003667	0.0260058	-1.48996	down		NA	NA	NA
XLOC_012020	7.80799e-33	-1.49204	down		0.194575	-0.652824	normal
XLOC_014767	1.38254e-24	-1.49312	down		0.329492	-0.496112	normal
XLOC_070356	3.6344e-06	-1.49376	down		0.400179	-0.461282	normal
XLOC_038346	5.04731e-09	-1.4944	down		0.892371	-0.158642	normal
XLOC_049424	1.40596e-10	-1.49643	down		0.411003	-0.423988	normal
XLOC_085001	1.01764e-19	-1.49949	down		0.716635	-0.298323	normal
XLOC_081428	0.0185146	-1.50139	down		NA	-0.116618	normal
XLOC_000116	0.0259752	-1.50219	down		NA	-0.60356	normal
XLOC_034375	1.0782e-17	-1.50401	down		0.869255	-0.16129	normal
XLOC_063976	0.0253693	-1.51051	down		NA	NA	NA
XLOC_065694	7.72214e-30	-1.51263	down		0.359294	-0.475825	normal
XLOC_058609	0.0200929	-1.5137	down		NA	-0.0218363	normal
XLOC_058876	0.000671193	-1.51385	down		0.590662	-0.359265	normal
XLOC_008187	1.63766e-13	-1.51476	down		0.921685	-0.167138	normal
XLOC_071638	1.8345e-20	-1.51506	down		0.928063	-0.147922	normal
XLOC_078484	0.0171263	-1.51744	down		NA	-0.268999	normal
XLOC_024917	0.022798	-1.52638	down		NA	-0.241246	normal
XLOC_045101	1.83657e-19	-1.52671	down		0.877945	-0.147872	normal
XLOC_063772	0.0151353	-1.52698	down		NA	-0.903104	normal
XLOC_054639	7.39308e-17	-1.52959	down		0.808828	0.2058	normal
XLOC_074422	0.0218417	-1.53214	down		NA	0.09325	normal
XLOC_083726	0.0100471	-1.53382	down		NA	0.562136	normal
XLOC_022084	7.96024e-13	-1.53513	down		0.867177	-0.152568	normal
XLOC_045526	0.0211281	-1.53813	down		NA	-0.446001	normal
XLOC_063072	0.0179107	-1.53921	down		NA	NA	NA
XLOC_016109	0.0167168	-1.54331	down		NA	-0.758399	normal
XLOC_044918	0.00054437	-1.54836	down		0.236506	-0.707128	normal
XLOC_071614	1.59486e-17	-1.5494	down		0.859226	-0.256477	normal
XLOC_057278	0.00143873	-1.55001	down		0.671447	-0.438699	normal
XLOC_033402	0.0162522	-1.55054	down		NA	-1.24954	normal
XLOC_019357	5.73146e-28	-1.55206	down		0.92732	0.0897608	normal
XLOC_014630	0.0151534	-1.55293	down		NA	-0.383359	normal
XLOC_006257	0.000320667	-1.55431	down		0.907469	-0.180108	normal
XLOC_099562	6.3528e-06	-1.55874	down		0.969524	-0.0648836	normal
XLOC_087754	0.0166028	-1.56428	down		NA	-0.316591	normal
XLOC_071972	3.44751e-05	-1.56431	down		0.93395	-0.134988	normal
XLOC_044608	1.94322e-06	-1.56487	down		0.972931	-0.0621033	normal
XLOC_094232	4.04e-06	-1.56575	down		0.927396	0.112611	normal
XLOC_000114	0.015583	-1.56732	down		NA	-0.0759147	normal
XLOC_025957	0.0120746	-1.57085	down		NA	0.0373745	normal
XLOC_063092	0.00920611	-1.57197	down		0.869143	-0.246499	normal
XLOC_053698	0.000249156	-1.57302	down		0.590662	-0.471083	normal
XLOC_031550	2.98585e-23	-1.57566	down		0.271504	-0.482692	normal
XLOC_058739	8.94394e-06	-1.57736	down		0.635204	-0.397937	normal
XLOC_000855	2.46471e-25	-1.58453	down		0.893991	-0.198288	normal
XLOC_052590	0.00922368	-1.58558	down		NA	-0.34216	normal
XLOC_014605	5.15421e-17	-1.58567	down		0.579355	0.319014	normal
XLOC_023219	0.0169293	-1.58913	down		NA	NA	NA
XLOC_001210	0.015868	-1.59155	down		NA	-1.04825	normal
XLOC_084829	0.0143749	-1.5933	down		NA	0.0340516	normal
XLOC_042503	0.00776406	-1.59485	down		NA	-1.36017	normal
XLOC_015188	0.0153055	-1.5966	down		NA	0.114377	normal
XLOC_042505	0.00267562	-1.59765	down		0.675841	-0.431022	normal
XLOC_073763	0.00445146	-1.59834	down		NA	-0.271925	normal
XLOC_040307	0.0153471	-1.60703	down		NA	NA	NA
XLOC_074982	0.00747988	-1.61514	down		NA	-0.938476	normal
XLOC_005801	0.00012212	-1.61555	down		0.919011	-0.14311	normal
XLOC_059757	0.000252529	-1.61577	down		0.626716	-0.476686	normal
XLOC_046158	0.0048802	-1.61856	down		0.965859	0.0757623	normal
XLOC_056981	8.93484e-11	-1.62495	down		0.932988	-0.119746	normal
XLOC_045498	0.00705701	-1.62538	down		NA	-0.0805461	normal
XLOC_053700	1.91535e-07	-1.62562	down		0.138233	-0.776242	normal
XLOC_015163	0.0134421	-1.63	down		NA	-0.779763	normal
XLOC_054987	6.1657e-17	-1.63099	down		0.0598923	-0.711028	normal
XLOC_017723	0.00250154	-1.63448	down		NA	-0.299177	normal
XLOC_079356	3.79575e-06	-1.63453	down		0.846315	-0.197092	normal
XLOC_004975	0.0106593	-1.64194	down		NA	NA	NA
XLOC_036908	0.0121421	-1.64264	down		NA	NA	NA
XLOC_006456	1.9757e-05	-1.64783	down		0.963926	-0.0710785	normal
XLOC_092438	0.0119778	-1.65042	down		NA	-0.30952	normal
XLOC_099593	0.0115684	-1.65181	down		NA	-0.123347	normal
XLOC_024116	2.27273e-07	-1.6535	down		0.924998	-0.139866	normal
XLOC_064570	0.0108566	-1.66146	down		NA	NA	NA
XLOC_060143	9.88503e-32	-1.66267	down		0.320165	-0.510992	normal
XLOC_098676	4.12655e-10	-1.6667	down		0.857032	-0.221164	normal
XLOC_004710	0.000875557	-1.66797	down		NA	-0.433246	normal
XLOC_063552	0.00186516	-1.66833	down		0.812566	-0.299294	normal
XLOC_043852	0.010096	-1.67172	down		NA	-0.895834	normal
XLOC_063729	0.0106548	-1.6722	down		NA	-0.698456	normal
XLOC_044920	0.00285402	-1.67374	down		0.549327	-0.575024	normal
XLOC_081145	7.29287e-05	-1.67628	down		0.825879	0.291629	normal
XLOC_030295	0.000256564	-1.67645	down		0.650234	-0.472982	normal
XLOC_054215	1.63133e-39	-1.67928	down		0.970687	0.0441838	normal
XLOC_000346	0.000206686	-1.67974	down		0.374414	-0.648058	normal
XLOC_085544	1.97714e-10	-1.68067	down		0.332942	-0.579043	normal
XLOC_073700	0.00844292	-1.68155	down		NA	0.461645	normal
XLOC_073704	2.8742e-05	-1.68252	down		0.96492	0.0572831	normal
XLOC_090248	0.000310009	-1.68254	down		NA	0.462815	normal
XLOC_041332	9.54721e-17	-1.68261	down		0.199583	-0.662156	normal
XLOC_024575	0.00973512	-1.68292	down		NA	NA	NA
XLOC_049391	0.00842753	-1.68746	down		NA	NA	NA
XLOC_032447	1.1127e-14	-1.68892	down		0.362045	-0.457592	normal
XLOC_002430	1.39674e-14	-1.68901	down		0.641603	-0.500697	normal
XLOC_015190	0.00817431	-1.69153	down		NA	NA	NA
XLOC_046113	0.0088797	-1.6921	down		0.783141	0.219319	normal
XLOC_069893	0.0089539	-1.69947	down		NA	0.0655845	normal
XLOC_068079	5.88562e-07	-1.70257	down		0.870473	0.216694	normal
XLOC_060045	0.000884953	-1.70312	down		NA	0.662166	normal
XLOC_036176	0.00157193	-1.70336	down		0.279335	-0.774239	normal
XLOC_002545	9.30657e-21	-1.70404	down		0.74267	-0.294617	normal
XLOC_094915	0.000322613	-1.70409	down		NA	-0.0183961	normal
XLOC_021703	1.91352e-05	-1.70468	down		0.879632	-0.221221	normal
XLOC_004583	7.92346e-05	-1.70566	down		0.821933	-0.314668	normal
XLOC_053386	0.00477832	-1.70726	down		NA	-0.507004	normal
XLOC_074389	0.0028524	-1.70972	down		NA	0.843479	normal
XLOC_046160	0.00157511	-1.70982	down		0.961671	0.0894789	normal
XLOC_021807	0.0083893	-1.70983	down		NA	-1.50939	normal
XLOC_062690	0.00401774	-1.71121	down		NA	-1.21925	normal
XLOC_091083	0.00338448	-1.71125	down		0.93395	-0.126481	normal
XLOC_003056	0.000196482	-1.7114	down		0.926878	0.14658	normal
XLOC_013679	0.00343821	-1.71726	down		NA	-0.394529	normal
XLOC_045112	1.77709e-14	-1.71828	down		0.0855316	-0.669957	normal
XLOC_048461	0.000635212	-1.721	down		0.0530892	-0.860408	normal
XLOC_087465	0.00500934	-1.72939	down		NA	-0.798881	normal
XLOC_096275	0.00351173	-1.7298	down		NA	-0.563988	normal
XLOC_061211	0.000241509	-1.73418	down		0.98086	0.038461	normal
XLOC_061215	2.44848e-05	-1.73991	down		0.986777	0.0256439	normal
XLOC_025945	0.000510078	-1.74882	down		NA	0.331615	normal
XLOC_076445	0.00646069	-1.75286	down		NA	-0.272948	normal
XLOC_053697	0.000382122	-1.76027	down		0.428513	-0.606046	normal
XLOC_029108	0.00510256	-1.76103	down		0.642592	-0.436758	normal
XLOC_029115	0.00604362	-1.76414	down		NA	-0.852665	normal
XLOC_015194	0.00577125	-1.77574	down		NA	NA	NA
XLOC_005090	0.00573611	-1.776	down		NA	NA	NA
XLOC_009063	0.00470571	-1.77914	down		NA	-0.405155	normal
XLOC_027024	0.00554797	-1.78137	down		NA	-1.1545	normal
XLOC_046152	0.000995934	-1.78608	down		NA	-0.714954	normal
XLOC_098675	0.00126453	-1.79628	down		NA	-0.299837	normal
XLOC_048913	0.00472958	-1.79868	down		NA	-1.88086	normal
XLOC_015168	0.00487861	-1.80311	down		0.185872	-0.897016	normal
XLOC_047615	2.89235e-16	-1.81099	down		0.82041	0.314183	normal
XLOC_015193	0.00389584	-1.81488	down		NA	-0.608855	normal
XLOC_015187	0.00421635	-1.82423	down		NA	NA	NA
XLOC_019333	3.0693e-25	-1.82764	down		0.0650394	-0.611548	normal
XLOC_065933	0.00408623	-1.83069	down		NA	-1.31206	normal
XLOC_024548	0.00200747	-1.83283	down		NA	-0.339895	normal
XLOC_053696	3.49666e-05	-1.83415	down		0.406809	-0.615594	normal
XLOC_036175	7.75656e-10	-1.8345	down		0.63242	-0.401426	normal
XLOC_075907	0.00363009	-1.83618	down		NA	-0.0614003	normal
XLOC_013057	0.000362715	-1.83978	down		NA	0.128617	normal
XLOC_061234	3.04736e-27	-1.84154	down		0.736341	-0.323399	normal
XLOC_001968	7.88511e-14	-1.84231	down		0.453014	-0.492212	normal
XLOC_096705	8.1184e-05	-1.84433	down		NA	-0.874255	normal
XLOC_065141	1.22631e-43	-1.84626	down		0.157187	-0.452402	normal
XLOC_051161	0.000152258	-1.8518	down		0.933608	-0.14468	normal
XLOC_004585	0.00253325	-1.85396	down		NA	NA	NA
XLOC_087752	0.00165815	-1.85488	down		NA	-0.485648	normal
XLOC_058367	0.00320943	-1.85595	down		NA	NA	NA
XLOC_029112	0.00341726	-1.85928	down		NA	-1.25643	normal
XLOC_064700	0.00336926	-1.85957	down		NA	NA	NA
XLOC_000463	0.00341055	-1.85958	down		NA	NA	NA
XLOC_083695	2.67815e-07	-1.85976	down		0.457123	-0.626817	normal
XLOC_030296	0.000212752	-1.86094	down		NA	-0.239463	normal
XLOC_035124	6.41474e-07	-1.86648	down		0.914069	-0.181405	normal
XLOC_061219	7.8235e-26	-1.86805	down		0.990985	-0.0154831	normal
XLOC_054873	1.64502e-24	-1.87361	down		0.428513	-0.4247	normal
XLOC_044506	0.00307962	-1.87508	down		NA	-0.807794	normal
XLOC_048782	0.000439287	-1.87548	down		NA	-0.491196	normal
XLOC_015641	0.00296035	-1.88077	down		NA	0.13068	normal
XLOC_022012	0.000308676	-1.88136	down		0.874577	-0.23604	normal
XLOC_084468	6.79552e-34	-1.88233	down		0.639351	-0.341943	normal
XLOC_011522	0.0027324	-1.88342	down		NA	0.412359	normal
XLOC_072585	0.00257128	-1.89261	down		NA	NA	NA
XLOC_029119	0.00271108	-1.89359	down		NA	-0.331622	normal
XLOC_081141	0.000186514	-1.8974	down		0.961671	-0.0903822	normal
XLOC_076121	0.000566976	-1.89821	down		0.328839	-0.693608	normal
XLOC_086281	9.78345e-06	-1.89919	down		0.561034	-0.498838	normal
XLOC_087747	0.00132915	-1.89943	down		NA	-0.888074	normal
XLOC_083778	1.65628e-07	-1.90104	down		0.872939	-0.223107	normal
XLOC_068907	0.00238976	-1.90405	down		NA	-0.948351	normal
XLOC_015182	0.00251493	-1.90596	down		NA	NA	NA
XLOC_045209	5.6674e-11	-1.91025	down		0.315894	-0.763164	normal
XLOC_042506	0.00191719	-1.91336	down		NA	-0.377065	normal
XLOC_062918	0.000850731	-1.91378	down		NA	-0.15777	normal
XLOC_074201	0.000530584	-1.91992	down		NA	-1.10274	normal
XLOC_062279	7.13867e-06	-1.93319	down		NA	-1.34388	normal
XLOC_058875	0.00153484	-1.93999	down		NA	NA	NA
XLOC_015177	0.00147508	-1.94364	down		NA	-0.145184	normal
XLOC_056338	4.00522e-24	-1.94454	down		0.663289	-0.29137	normal
XLOC_084315	1.42366e-08	-1.95143	down		0.885671	-0.189612	normal
XLOC_015197	0.000577032	-1.9528	down		NA	-0.992797	normal
XLOC_052884	0.00124861	-1.95739	down		NA	-0.222259	normal
XLOC_068876	0.00116804	-1.96801	down		NA	0.0902059	normal
XLOC_087745	0.00162855	-1.97064	down		NA	-0.47312	normal
XLOC_025473	0.00150316	-1.977	down		NA	NA	NA
XLOC_015195	0.0011953	-1.99774	down		0.692927	-0.371372	normal
XLOC_081137	0.00126474	-2.00106	down		NA	NA	NA
XLOC_021365	0.00115732	-2.01308	down		NA	-0.310774	normal
XLOC_099563	0.000305743	-2.01775	down		NA	-0.412119	normal
XLOC_075600	1.42822e-06	-2.04454	down		0.990499	0.0250181	normal
XLOC_061217	3.53785e-07	-2.05525	down		0.492755	-0.545662	normal
XLOC_076031	0.000817389	-2.06641	down		NA	0.18163	normal
XLOC_045126	0.000609029	-2.07134	down		NA	-0.922745	normal
XLOC_059750	2.01885e-06	-2.07319	down		0.978695	-0.0528165	normal
XLOC_084934	5.67033e-13	-2.07641	down		0.463895	-0.617251	normal
XLOC_029116	0.000489759	-2.0845	down		NA	-0.553706	normal
XLOC_081143	5.99932e-07	-2.08677	down		0.876295	-0.205484	normal
XLOC_046155	1.46211e-08	-2.08833	down		0.164565	-0.745126	normal
XLOC_019609	0.000384329	-2.09396	down		0.94776	-0.110697	normal
XLOC_061221	0.000353482	-2.09627	down		0.976826	-0.0339983	normal
XLOC_069859	0.00046718	-2.09812	down		NA	NA	NA
XLOC_055410	0.000238699	-2.10421	down		NA	-0.0130218	normal
XLOC_011596	0.000490224	-2.10588	down		NA	-0.159795	normal
XLOC_029110	0.000339144	-2.1146	down		0.307502	-0.763799	normal
XLOC_051160	0.000108895	-2.11787	down		NA	-0.626582	normal
XLOC_039096	2.50033e-23	-2.12254	down		0.890277	-0.212933	normal
XLOC_086708	0.00012696	-2.12412	down		NA	-0.77207	normal
XLOC_081139	7.55894e-05	-2.12993	down		0.984024	0.0435059	normal
XLOC_086710	3.60656e-05	-2.13936	down		NA	-1.23062	normal
XLOC_085724	1.65944e-19	-2.14322	down		0.110895	-0.724718	normal
XLOC_056298	1.62914e-08	-2.15789	down		0.881481	0.193937	normal
XLOC_061213	6.51066e-09	-2.16727	down		0.590049	-0.522858	normal
XLOC_093167	0.000149621	-2.17596	down		NA	-0.289463	normal
XLOC_059762	0.000226869	-2.19224	down		NA	-0.237086	normal
XLOC_076650	9.1772e-08	-2.19848	down		0.990827	-0.0269593	normal
XLOC_081142	2.97062e-09	-2.21807	down		0.868842	-0.253569	normal
XLOC_075597	6.9859e-05	-2.23416	down		NA	-0.241265	normal
XLOC_078876	2.93984e-09	-2.24637	down		0.98394	-0.0438017	normal
XLOC_027188	0.000134126	-2.24869	down		NA	-0.0876342	normal
XLOC_046159	2.27551e-07	-2.24916	down		0.899962	0.169573	normal
XLOC_093914	0.000197609	-2.25351	down		NA	-0.538874	normal
XLOC_063587	0.000178814	-2.25567	down		NA	-0.450604	normal
XLOC_022011	1.03937e-09	-2.26606	down		0.841877	-0.286939	normal
XLOC_041901	8.81297e-48	-2.28693	down		0.214256	-0.452173	normal
XLOC_011759	9.38702e-05	-2.3006	down		NA	-0.922789	normal
XLOC_046163	2.98194e-05	-2.31707	down		0.594989	-0.522005	normal
XLOC_078874	7.26901e-08	-2.32717	down		0.808242	-0.330307	normal
XLOC_015192	1.05804e-05	-2.34248	down		NA	-1.38543	normal
XLOC_050379	9.64455e-10	-2.35087	down		0.955155	-0.0854756	normal
XLOC_085671	1.21111e-06	-2.38873	down		0.753389	-0.393376	normal
XLOC_015162	5.41526e-05	-2.38935	down		NA	-1.24511	normal
XLOC_046161	1.11966e-13	-2.40081	down		0.874778	0.195949	normal
XLOC_029118	5.23895e-05	-2.4097	down		NA	-0.575703	normal
XLOC_058371	4.5244e-05	-2.42817	down		NA	0.0536981	normal
XLOC_015164	3.1971e-05	-2.46471	down		NA	-1.1797	normal
XLOC_071685	2.16551e-20	-2.50787	down		0.99688	-0.00800397	normal
XLOC_028932	2.86047e-14	-2.50947	down		0.558123	0.441651	normal
XLOC_029111	1.63238e-05	-2.51151	down		NA	-0.892168	normal
XLOC_092433	7.27418e-07	-2.51358	down		0.0569899	-0.951443	normal
XLOC_085673	5.62897e-24	-2.51875	down		0.694636	-0.452368	normal
XLOC_015186	1.7799e-05	-2.52748	down		NA	-0.326588	normal
XLOC_063068	2.45686e-09	-2.53912	down		0.868028	-0.245105	normal
XLOC_092432	4.70951e-10	-2.55231	down		0.917368	-0.146983	normal
XLOC_063085	4.38097e-09	-2.5601	down		0.790867	-0.354333	normal
XLOC_076954	1.91919e-08	-2.56082	down		0.742854	0.391196	normal
XLOC_055735	1.07827e-50	-2.56257	down		0.266537	-0.819728	normal
XLOC_086709	6.09235e-07	-2.57657	down		NA	-1.10677	normal
XLOC_015176	4.11891e-06	-2.58185	down		NA	-0.265376	normal
XLOC_032180	6.72034e-11	-2.61175	down		0.822257	-0.296525	normal
XLOC_058369	7.90176e-06	-2.61415	down		NA	0.126908	normal
XLOC_071830	2.30237e-08	-2.61452	down		0.798211	-0.325683	normal
XLOC_046162	3.20474e-09	-2.61559	down		0.755442	-0.35401	normal
XLOC_054229	2.94219e-12	-2.61915	down		0.317664	-0.771889	normal
XLOC_015185	1.96911e-06	-2.63464	down		NA	-1.37691	normal
XLOC_061227	5.28342e-10	-2.63849	down		0.980581	0.0308161	normal
XLOC_061212	7.54516e-21	-2.64863	down		0.755914	-0.386332	normal
XLOC_040245	3.24288e-06	-2.66321	down		NA	-1.53816	normal
XLOC_061538	7.83336e-42	-2.68239	down		0.707668	-0.435286	normal
XLOC_061224	3.01165e-08	-2.68867	down		0.693488	-0.438782	normal
XLOC_061222	4.68001e-07	-2.70424	down		0.277563	-0.79581	normal
XLOC_013534	1.07817e-06	-2.72769	down		NA	-0.618212	normal
XLOC_061220	1.51175e-11	-2.73965	down		0.310026	-0.717638	normal
XLOC_065828	1.01074e-07	-2.78263	down		0.33823	-0.692793	normal
XLOC_081135	4.0209e-10	-2.80129	down		0.908583	-0.187299	normal
XLOC_058375	9.35765e-07	-2.81204	down		NA	0.0770541	normal
XLOC_063067	5.19377e-07	-2.85712	down		NA	-0.665363	normal
XLOC_061218	1.16319e-07	-2.87539	down		0.49085	-0.597819	normal
XLOC_021962	5.04731e-09	-2.88795	down		NA	-0.0139187	normal
XLOC_061210	1.71226e-07	-2.90321	down		0.961581	-0.0482018	normal
XLOC_060050	7.46096e-77	-2.91474	down		0.553075	-0.575066	normal
XLOC_087753	2.04594e-08	-2.93612	down		NA	-1.18451	normal
XLOC_099596	5.81003e-08	-2.93992	down		0.892276	-0.217075	normal
XLOC_061214	1.21185e-08	-2.97764	down		0.569422	-0.530518	normal
XLOC_004976	4.62297e-19	-2.99004	down		0.0530182	-0.981125	normal
XLOC_041531	4.79963e-52	-2.99574	down		0.861849	-0.265615	normal
XLOC_073507	4.89635e-78	-2.99971	down		0.711005	-0.417166	normal
XLOC_058370	7.85802e-08	-3.0206	down		NA	0.121595	normal
XLOC_015171	5.27441e-08	-3.04134	down		NA	-1.14372	normal
XLOC_072078	2.28117e-15	-3.04482	down		0.0993065	-1.04751	normal
XLOC_090501	4.17868e-19	-3.08154	down		0.687856	-0.457874	normal
XLOC_061223	2.0282e-10	-3.08177	down		0.296125	-0.756078	normal
XLOC_015172	1.00044e-09	-3.09805	down		0.51723	-0.518857	normal
XLOC_099597	1.54839e-11	-3.38452	down		0.929211	0.134425	normal
XLOC_061216	9.50844e-12	-3.38466	down		0.926126	-0.0909747	normal
XLOC_063066	6.95576e-15	-3.4863	down		0.613118	-0.499655	normal
XLOC_028152	7.457e-47	-3.5764	down		0.511025	-0.604354	normal
XLOC_099594	5.66117e-14	-3.61343	down		0.835352	-0.293419	normal
XLOC_013532	1.16129e-62	-3.82179	down		0.282814	-0.791791	normal
XLOC_058374	1.97547e-15	-4.04976	down		0.994747	0.0113155	normal
