# Supplementary material for: A multi-omic landscape of steatosis-to-NASH progression
Source: Life Metab. 2022 Dec 1;1(3):242–57. doi: 10.1093/lifemeta/loac034 (PMC11749464; doi:10.1093/lifemeta/loac034)
Supplement: loac034_suppl_Supplementary_Data_S5 [file loac034_suppl_Supplementary_Data_S5.xlsx]

## Sheet: 8 upregulated in both mice
		8 up-regulated miRNAs in both NAFL and NASH mice
	28 weeks HFHC diet feeding induced NASH mice				12 weeks HFHC diet feeding induced NAFL mice
#ID	P value	Log2(Fold Change)	Regulated		P value	Log2(Fold Change)	Regulated
mmu-miR-149-5p	4.29415e-19	2.62537	up		1.03194e-13	1.61979	up
mmu-miR-676-3p	9.74826e-08	1.95239	up		3.70903e-05	1.0634	up
mmu-miR-34a-5p	8.37055e-12	1.89745	up		0.00747841	1.1676	up
mmu-miR-7219-3p	9.24711e-06	1.6512	up		0.0220916	0.869502	up
mmu-miR-342-3p	4.97548e-08	1.55913	up		0.00943276	0.840052	up
mmu-miR-676-5p	5.76078e-11	1.50048	up		5.48187e-06	1.1095	up
mmu-miR-802-3p	5.62842e-05	1.43446	up		4.50589e-07	1.95533	up
mmu-miR-12182-3p	0.000196043	1.32723	up		0.0039644	1.47957	up

## Sheet: 28 downregulated in both mice
		28 down-regulated miRNAs in both NAFL and NASH mice
	28 weeks HFHC diet feeding induced NASH mice				12 weeks HFHC diet feeding induced NAFL mice
#ID	P value	Log2(Fold Change)	Regulated		P value	Log2(Fold Change)	Regulated
mmu-miR-31-5p	0.0248002	-0.997638	down		1.31566e-05	-1.79538	down
unconservative_15_27839	0.0401408	-1.02811	down		0.0109071	-1.11483	down
unconservative_15_27840	0.0401408	-1.02811	down		0.0109071	-1.11483	down
mmu-miR-382-5p	0.0396644	-1.15712	down		0.00903346	-1.44074	down
mmu-miR-3535	0.000134367	-1.25273	down		0.000198016	-0.726555	down
mmu-miR-5099	0.0224247	-1.25955	down		0.0208948	-1.12569	down
mmu-miR-137-3p	6.91186e-05	-1.59039	down		2.68581e-05	-1.56416	down
mmu-miR-543-3p	0.0423224	-1.60321	down		0.0299441	-1.26732	down
mmu-miR-409-3p	0.00164469	-1.78543	down		4.50904e-05	-1.93342	down
mmu-miR-134-5p	0.000173526	-2.1193	down		5.46101e-08	-2.90918	down
mmu-miR-410-3p	0.00692636	-2.13488	down		3.54387e-06	-3.3121	down
mmu-miR-379-3p	0.00749898	-2.34957	down		1.72522e-06	-2.8926	down
mmu-miR-541-5p	1.01555e-06	-2.51084	down		1.38361e-06	-2.33758	down
mmu-miR-434-5p	2.61861e-11	-2.54856	down		4.82895e-13	-2.52147	down
mmu-miR-379-5p	4.55835e-14	-2.55339	down		1.47702e-17	-2.8224	down
mmu-miR-434-3p	7.90124e-08	-2.56819	down		2.481e-11	-2.98595	down
mmu-miR-592-5p	2.08831e-19	-2.64295	down		3.10749e-05	-1.90265	down
mmu-miR-411-5p	8.88233e-16	-2.71267	down		6.11198e-15	-2.37838	down
mmu-miR-495-3p	5.87565e-06	-2.7361	down		0.00178331	-1.71313	down
mmu-miR-300-3p	4.07966e-09	-2.79133	down		5.16448e-12	-2.84997	down
mmu-miR-341-3p	0.000106444	-2.86441	down		0.00159158	-2.05232	down
mmu-miR-127-3p	4.6414e-19	-2.86948	down		1.8028e-06	-1.97525	down
mmu-miR-411-3p	5.89507e-07	-2.90598	down		4.52525e-10	-3.35544	down
mmu-miR-337-5p	2.2984e-06	-3.02441	down		0.000211341	-2.32686	down
mmu-miR-299a-3p	2.88405e-08	-3.03611	down		1.23142e-09	-2.62571	down
mmu-miR-136-3p	5.94202e-15	-3.18326	down		7.37608e-15	-2.50851	down
mmu-miR-381-3p	6.41533e-16	-3.21961	down		1.60164e-09	-2.38118	down
mmu-miR-127-5p	2.62255e-08	-3.85595	down		9.64092e-11	-3.68938	down

## Sheet:  6 upregulated in NAFL mice
		6 specifically up-regulated in NAFL mice
	28 weeks HFHC diet feeding induced NASH mice				12 weeks HFHC diet feeding induced NAFL mice
#ID	P value	Log2(Fold Change)	Regulated		P value	Log2(Fold Change)	Regulated
mmu-miR-298-5p	NA	NA	NA		0.0333832	1.49803	up
mmu-miR-205-5p	0.194995	0.807073	normal		2.33974e-08	2.87003	up
mmu-miR-802-5p	0.129066	0.553452	normal		4.59405e-10	1.88022	up
mmu-miR-1249-3p	0.455969	0.338102	normal		0.0289176	0.934102	up
mmu-miR-203b-3p	0.612486	0.126511	normal		0.000196884	0.874318	up
mmu-miR-190a-5p	0.16235	-0.472678	normal		0.00775018	1.07	up

## Sheet: 6 downregulated in NAFL mice
		6 specifically down-regulated in NAFL mice
	28 weeks HFHC diet feeding induced NASH mice				12 weeks HFHC diet feeding induced NAFL mice
#ID	P value	Log2(Fold Change)	Regulated		P value	Log2(Fold Change)	Regulated
mmu-miR-494-3p	NA	NA	NA		1.61692e-05	-3.10579	down
unconservative_X_34428	0.062001	1.41806	normal		0.0129296	-1.37081	down
mmu-miR-466i-5p	0.931459	0.0759348	normal		0.0271309	-1.30508	down
unconservative_17_31640	0.994338	0.006686	normal		0.0206213	-1.64461	down
mmu-miR-21a-3p	0.433842	-0.333296	normal		0.00568892	-0.842969	down
unconservative_2_3155	0.165081	-0.501867	normal		0.0244333	-0.690785	down

## Sheet: 66 upregulated in NASH mice
		66 specifically up-regulated miRNAs in NASH mice
	28 weeks HFHC diet feeding induced NASH mice				12 weeks HFHC diet feeding induced NAFL mice
#ID	P value	Log2(Fold Change)	Regulated		P value	Log2(Fold Change)	Regulated
mmu-miR-582-5p	2.01208e-10	5.19467	up		NA	NA	NA
mmu-miR-582-3p	1.5132e-18	4.77285	up		NA	NA	NA
mmu-miR-342-5p	6.89688e-06	3.39494	up		NA	NA	NA
mmu-miR-155-5p	1.53399e-06	3.14961	up		0.298915	0.599399	normal
mmu-miR-212-5p	1.00103e-06	2.96192	up		0.299557	0.598088	normal
mmu-miR-5114	0.00371848	2.5271	up		NA	NA	NA
mmu-miR-1933-3p	0.00432729	2.34275	up		NA	NA	NA
mmu-miR-129-1-3p	0.0162011	2.13169	up		NA	NA	NA
mmu-miR-128-3p	0.000256203	2.01818	up		0.813886	0.0811039	normal
mmu-miR-5129-3p	0.0240665	2.01245	up		NA	NA	NA
mmu-miR-7688-5p	0.0139741	1.97895	up		NA	NA	NA
mmu-miR-8111	0.0345946	1.95787	up		NA	NA	NA
mmu-miR-223-5p	2.82354e-08	1.94066	up		0.174439	0.678175	normal
mmu-miR-132-5p	1.7256e-11	1.89112	up		0.121275	0.78872	normal
mmu-miR-503-5p	4.16755e-06	1.80516	up		0.285921	0.447156	normal
mmu-miR-132-3p	1.80407e-05	1.76639	up		0.0674834	0.989011	normal
mmu-miR-501-3p	7.41296e-05	1.75659	up		0.622972	0.130018	normal
mmu-miR-1983	0.0391043	1.59579	up		NA	NA	NA
mmu-miR-129-5p	5.97946e-09	1.53436	up		0.143151	0.585341	normal
mmu-miR-222-3p	0.000127438	1.52334	up		0.0539464	0.451668	normal
mmu-miR-486a-3p	0.0142722	1.46235	up		0.96045	-0.0280563	normal
mmu-miR-224-5p	0.0103694	1.44204	up		0.190091	0.549784	normal
mmu-miR-146b-5p	1.47296e-06	1.43423	up		0.0550303	0.860429	normal
mmu-miR-351-5p	0.00427891	1.38144	up		0.138476	0.492383	normal
mmu-miR-130b-5p	0.0361279	1.3458	up		0.524493	0.433815	normal
mmu-miR-223-3p	3.35664e-05	1.32169	up		0.420897	0.45981	normal
mmu-miR-142a-5p	1.6158e-07	1.27867	up		0.541754	0.164121	normal
mmu-miR-503-3p	0.0310862	1.25859	up		0.715751	0.167853	normal
unconservative_2_2790	0.0390378	1.23595	up		0.994314	-0.00479796	normal
mmu-miR-125a-5p	0.0112604	1.22807	up		0.962643	0.0121156	normal
mmu-miR-335-3p	0.000152846	1.20772	up		0.0529783	0.637987	normal
mmu-miR-664-5p	0.00639515	1.18526	up		0.894933	-0.0684365	normal
mmu-miR-125b-1-3p	0.00784106	1.13298	up		0.823001	-0.0981227	normal
mmu-miR-139-3p	0.0124668	1.11976	up		0.862595	-0.0740482	normal
mmu-miR-3105-3p	0.0482892	1.10392	up		0.464737	-0.479004	normal
mmu-miR-7043-3p	0.0475409	1.06782	up		NA	NA	NA
mmu-miR-484	4.40505e-06	1.01594	up		0.110562	0.387611	normal
mmu-miR-328-3p	0.00903728	0.995275	up		0.333927	-0.192374	normal
mmu-miR-674-3p	1.82194e-05	0.990494	up		0.759967	-0.067448	normal
mmu-miR-574-5p	0.00124801	0.978189	up		0.384991	0.178353	normal
mmu-let-7d-3p	0.0052736	0.969213	up		0.0980957	0.261459	normal
mmu-miR-671-3p	0.0406496	0.951913	up		0.248627	0.315501	normal
mmu-miR-652-3p	3.58619e-05	0.93224	up		0.400566	-0.229851	normal
mmu-let-7d-5p	0.0278861	0.893509	up		0.523784	0.0873603	normal
mmu-miR-106b-3p	0.000691318	0.879394	up		0.822509	0.0524812	normal
mmu-miR-423-3p	0.0282884	0.862155	up		0.253795	0.219197	normal
mmu-miR-27a-3p	3.59314e-07	0.852675	up		0.640785	-0.113831	normal
mmu-miR-99b-3p	0.000332056	0.825616	up		0.932311	0.0293315	normal
mmu-miR-497a-5p	0.00237561	0.810929	up		0.446081	0.276263	normal
mmu-miR-486a-5p	0.000435558	0.810205	up		0.22466	-0.318572	normal
mmu-miR-150-5p	0.0405631	0.806641	up		0.370944	0.268048	normal
mmu-miR-744-5p	0.0112238	0.793908	up		0.0964657	0.293501	normal
mmu-miR-486b-5p	0.000746744	0.787501	up		0.194733	-0.334747	normal
mmu-miR-1981-5p	0.025117	0.784625	up		0.0468768	0.352667	normal
mmu-miR-214-3p	0.0117062	0.75342	up		0.129557	0.577231	normal
mmu-let-7i-5p	0.00508588	0.7482	up		0.139943	0.301223	normal
mmu-miR-1198-5p	0.0347849	0.747057	up		0.763285	0.0580654	normal
mmu-miR-532-5p	7.74364e-06	0.730595	up		0.664644	0.0668315	normal
mmu-miR-339-3p	0.0244506	0.717538	up		0.583049	0.187409	normal
mmu-miR-330-5p	0.0483622	0.689805	up		0.936665	-0.0315811	normal
mmu-miR-142a-3p	0.0420546	0.684233	up		0.099415	0.483213	normal
mmu-miR-151-3p	0.00349049	0.679994	up		0.708324	0.054693	normal
mmu-miR-218-5p	0.0160575	0.674961	up		0.636447	0.172387	normal
mmu-miR-99b-5p	0.0137631	0.669303	up		0.697706	0.102408	normal
mmu-miR-423-5p	0.0116844	0.654755	up		0.908428	-0.0240379	normal
mmu-miR-1839-5p	0.000310778	0.623735	up		0.0145108	0.338923	normal

## Sheet: 44 downregulated in NASH mice
		44 specifically down-regulated miRNAs in NASH mice
	28 weeks HFHC diet feeding induced NASH mice				12 weeks HFHC diet feeding induced NAFL mice
#ID	P value	Log2(Fold Change)	Regulated		P value	Log2(Fold Change)	Regulated
mmu-miR-30e-5p	0.000528202	-0.654332	down		0.86233	0.0472781	normal
mmu-miR-194-5p	0.00784116	-0.667872	down		0.254156	-0.258957	normal
mmu-miR-122-3p	0.000354532	-0.703764	down		0.456034	-0.195935	normal
mmu-miR-29c-3p	0.00594012	-0.765553	down		0.567633	-0.137153	normal
mmu-miR-338-3p	0.0310015	-0.779861	down		0.471309	-0.295587	normal
mmu-miR-30c-5p	3.35811e-07	-0.787021	down		0.854934	-0.0414617	normal
mmu-miR-365-3p	0.00672983	-0.813605	down		0.399648	0.368394	normal
mmu-miR-29c-5p	0.00505121	-0.827453	down		0.645368	0.126862	normal
mmu-miR-30b-5p	0.0154561	-0.845994	down		0.451349	-0.12815	normal
mmu-miR-101b-3p	0.0298314	-0.88094	down		0.955561	-0.0135553	normal
mmu-miR-30a-5p	1.26612e-05	-0.904985	down		0.776638	-0.0692529	normal
mmu-miR-145a-5p	0.000193595	-0.918682	down		0.709949	-0.113181	normal
mmu-miR-1291	0.00902303	-1.03684	down		0.384226	-0.378156	normal
mmu-miR-465c-5p	0.0419527	-1.09142	down		0.181882	0.778449	normal
mmu-miR-19b-3p	0.000164654	-1.13547	down		0.914157	0.0497971	normal
mmu-miR-455-5p	9.03346e-09	-1.13703	down		0.894547	0.0328711	normal
mmu-miR-193b-3p	0.0391415	-1.18865	down		0.67365	-0.211732	normal
mmu-miR-465b-5p	0.0268998	-1.1947	down		0.863945	0.113213	normal
mmu-miR-470-5p	0.0440782	-1.22844	down		0.272492	0.785801	normal
mmu-miR-183-5p	2.00006e-05	-1.24524	down		0.135474	-0.725608	normal
mmu-miR-33-5p	0.0380798	-1.37575	down		0.0530894	-0.777758	normal
mmu-miR-10b-5p	0.000894394	-1.40011	down		0.239281	-0.563336	normal
mmu-miR-345-5p	0.0289831	-1.44922	down		0.315125	-0.407929	normal
mmu-miR-96-5p	5.30319e-05	-1.46007	down		0.161556	-0.752163	normal
mmu-miR-677-5p	0.000495189	-1.47808	down		0.165394	-0.844541	normal
mmu-miR-878-5p	0.0133917	-1.4942	down		NA	NA	NA
mmu-miR-192-3p	0.00128122	-1.58741	down		0.982538	0.00676642	normal
mmu-miR-21c	0.0260562	-1.60941	down		NA	NA	NA
mmu-miR-883a-3p	0.0206365	-1.65511	down		NA	NA	NA
mmu-miR-1948-5p	2.37832e-17	-1.68649	down		0.373551	-0.368254	normal
mmu-miR-880-3p	0.0147568	-1.72171	down		NA	NA	NA
mmu-miR-743b-3p	0.00739031	-1.74568	down		NA	NA	NA
mmu-miR-182-5p	2.082e-16	-1.86063	down		0.0542373	-0.967205	normal
mmu-miR-295-3p	0.0158573	-1.95385	down		0.960711	-0.0349403	normal
mmu-miR-375-3p	0.00152003	-2.00671	down		0.259764	-0.669467	normal
mmu-miR-9-5p	0.000773971	-2.01993	down		0.859495	0.127147	normal
mmu-miR-741-3p	1.52708e-05	-2.26541	down		0.891086	-0.078696	normal
mmu-miR-871-3p	3.828e-10	-2.29092	down		0.218576	0.71745	normal
mmu-miR-881-3p	5.20251e-11	-2.3038	down		0.700508	0.18412	normal
mmu-miR-370-3p	0.00205712	-2.44633	down		0.961718	-0.033984	normal
mmu-miR-291a-3p	0.00838788	-2.51405	down		0.537695	-0.449995	normal
mmu-miR-376c-3p	0.00169607	-2.7743	down		NA	NA	NA
mmu-miR-219a-2-3p	0.000377851	-3.35567	down		0.677782	0.303707	normal
mmu-miR-292a-3p	4.00735e-08	-4.8958	down		0.572563	0.399169	normal
